# Supplementary material for: Hatching Time and Alevin Growth Prior to the Onset of Exogenous Feeding in Farmed, Wild and Hybrid Norwegian Atlantic Salmon
Source: PLoS One. 2014 Dec 1;9(12):e113697. doi: 10.1371/journal.pone.0113697 (PMC4249964; doi:10.1371/journal.pone.0113697)
Supplement: File S1 — Model selection, model 1. (XLS) [file pone.0113697.s001.xls]

## Sheet: File S1
	S1 Model selection (based upon AIC values) of the linear model investigating the effect
	of maternal body size (log-weight), origin and cohort upon mean egg diamter (mm)
	Model	Predictor variables
		W*O	W*C	O*C	W	O	C	Df	AIC	∆AIC
	1.1	x	x	x	x	x	x	16	9.41252	12.0937
	1.2		x	x	x	x	x	14	6.90989	9.59104
	1.3			x	x	x	x	12	6.20468	8.88583
	1.4				x	x	x	9	0.470626	3.15178
	1.5					x	x	8	23.267	25.9482
	1.6				x		x	5	18.0267	20.7079
	1.7				x	x		7	-2.68115	0
	W:maternal weight (gram). O: origin (Figgjo, Arna,Vosso, SalmoBreed, Mowi). C: cohort (C2011,
	C2012, C2013). * : used to illustrate the interaction between the predictor variables.
	The selected model is marked in bold.
