# Supplementary material for: Hatching Time and Alevin Growth Prior to the Onset of Exogenous Feeding in Farmed, Wild and Hybrid Norwegian Atlantic Salmon
Source: PLoS One. 2014 Dec 1;9(12):e113697. doi: 10.1371/journal.pone.0113697 (PMC4249964; doi:10.1371/journal.pone.0113697)
Supplement: File S2 — Differences of least squares means, models 2 and 3. (XLS) [file pone.0113697.s002.xls]

## Sheet: File S2
	S2 Differences of least squares means between strains in model 2 investigating time of hatch and model 3 investigating
	alevin length prior to the onset of exogenous feeding.
	Model	Cohort	Strains	Estimate	SE	DF	t-value	Lower CI	Upper CI	p-value
	2	C2011	Mowi-Mowi.Figgjo	0	0.0009	9.8	2.79	0.0005	0.0043	0.02
			Mowi-Figgjo	0	0.002	19.6	2.67	0.0011	0.0093	0.01
			Mowi.Figgjo-Figgjo	0	0.002	19.6	1.45	-0.0012	0.0069	0.16
	2	C2012	Mowi-Mowi.Figgjo	0	0.0016	13.2	2.48	0.0005	0.0072	0.03
			Mowi-Figgjo.Mowi	0	0.0024	29.8	1.08	-0.0023	0.0074	0.29
			Mowi-Figgjo	0	0.0024	29.8	2.55	0.0012	0.0109	0.02
			Mowi-Vosso	0	0.0023	28.5	0.29	-0.0041	0.0054	0.77
			Mowi-Arna	0	0.0026	25	1.85	-0.0005	0.0102	0.08
			Mowi.Figgjo-Figgjo.Mowi	0	0.0024	29.8	-0.55	-0.0061	0.0035	0.59
			Mowi.Figgjo-Figgjo	0	0.0024	29.8	0.92	-0.0027	0.007	0.36
			Mowi.Figgjo-Vosso	0	0.0023	28.5	-1.39	-0.0079	0.0015	0.18
			Mowi.Figgjo-Arna	0	0.0026	25	0.37	-0.0044	0.0064	0.71
			Figgjo.Mowi-Figgjo .	0	0.0017	13.5	2.05	-0.0002	0.0071	0.06
			Figgjo.Mowi-Vosso	0	0.0024	28.8	-0.79	-0.0068	0.003	0.43
			Figgjo.Mowi-Arna	0	0.0027	25.4	0.85	-0.0033	0.0078	0.41
			Figgjo-Vosso	0	0.0024	28.8	-2.25	-0.0103	-0.0005	0.03
			Figgjo-Arna	0	0.0027	25.4	-0.45	-0.0068	0.0043	0.66
			Vosso-Arna	0	0.0026	24.1	1.58	-0.0013	0.0096	0.13
	2	C2013	Mowi-Salmobreed	0	0.0018	116	0.75	-0.0022	0.005	0.453
			Mowi-Mowi.Figgjo	0	0.0018	116	1.45	-0.0009	0.0061	0.15
			Mowi-Figgjo.Mowi	0	0.0019	116	2.06	0.0002	0.0078	0.041
			Mowi-Salmobreed.Vosso	0	0.002	116	1.74	-0.0005	0.0073	0.085
			Mowi-Figgjo	0	0.0018	116	3.91	0.0035	0.0108	0.0002
			Mowi-Vosso	0	0.0023	116	0.72	-0.0029	0.0061	0.475
			Mowi-Arna	0	0.0019	116	5.51	0.0066	0.014	<2e-16
			Mowi-Skibotn	0	0.0022	116	1.7	-0.0006	0.0083	0.091
			Salmobreed-Mowi.Figgjo	0	0.0018	116	0.67	-0.0023	0.0047	0.502
			Salmobreed-Figgjo.Mowi	0	0.0019	116	1.36	-0.0012	0.0064	0.177
			Salmobreed-Salmobreed.Vosso	0	0.002	116	1.05	-0.0018	0.006	0.297
			Salmobreed-Figgjo	0	0.0018	116	3.18	0.0022	0.0095	0.002
			Salmobreed-Vosso	0	0.0023	116	0.11	-0.0042	0.0048	0.909
			Salmobreed-Arna	0	0.0019	116	4.79	0.0052	0.0126	<2e-16
			Salmobreed-Skibotn	0	0.0023	116	1.09	-0.002	0.0069	0.277
			Mowi.Figgjo-Figgjo.Mowi	0	0.0019	116	0.76	-0.0023	0.0052	0.451
			Mowi.Figgjo-Salmobreed.Vosso	0	0.0019	116	0.45	-0.0029	0.0047	0.651
			Mowi.Figgjo-Figgjo	0	0.0018	116	2.59	0.0011	0.0082	0.011
			Mowi.Figgjo-Vosso	0	0.0022	116	-0.42	-0.0054	0.0035	0.678
			Mowi.Figgjo-Arna	0	0.0018	116	4.25	0.0041	0.0113	<2e-16
			Mowi.Figgjo-Skibotn	0	0.0022	116	0.57	-0.0031	0.0056	0.567
			Figgjo.Mowi-Salmobreed.Vosso	0	0.002	116	-0.27	-0.0046	0.0035	0.787
			Figgjo.Mowi-Figgjo	0	0.0018	116	1.75	-0.0004	0.0068	0.083
			Figgjo.Mowi-Vosso	0	0.0023	116	-1.03	-0.0069	0.0022	0.303
			Figgjo.Mowi-Arna	0	0.0019	116	3.34	0.0026	0.01	0.001
			Figgjo.Mowi-Skibotn	0	0.0024	116	-0.07	-0.0049	0.0046	0.946
			Salmobreed.Vosso-Figgjo	0	0.0019	116	1.93	-0.0001	0.0076	0.056
			Salmobreed.Vosso-Vosso	0	0.0024	116	-0.76	-0.0065	0.0029	0.447
			Salmobreed.Vosso-Arna	0	0.002	116	3.46	0.0029	0.0108	0.0008
			Salmobreed.Vosso-Skibotn	0	0.0024	116	0.16	-0.0044	0.0051	0.871
			Figgjo-Vosso	0	0.0022	116	-2.54	-0.0099	-0.0012	0.012
			Figgjo-Arna	0	0.0018	116	1.75	-0.0004	0.0066	0.083
			Figgjo-Skibotn	0	0.0023	116	-1.45	-0.008	0.0012	0.15
			Vosso-Arna	0	0.0022	116	3.88	0.0042	0.0131	0.0002
			Vosso-Skibotn	0	0.0027	116	0.82	-0.0031	0.0075	0.414
			Arna-Skibotn	0	0.0023	116	-2.77	-0.0111	-0.0018	0.007
	3	C2013	Mowi-Salmobreed	0.2	0.3768	75.8	0.44	-0.586	0.915	0.663
			Mowi-Mowi.Figgjo	-0.1	0.2009	80.6	-0.25	-0.45	0.35	0.804
			Mowi-Figgjo.Mowi	0.1	0.2994	58.1	0.33	-0.5	0.699	0.741
			Mowi-Salmobreed.Vosso	0.1	0.3995	94.1	0.37	-0.647	0.94	0.715
			Mowi-Figgjo	-0.1	0.3068	61.7	-0.24	-0.687	0.54	0.811
			Mowi-Vosso	-0.6	0.4301	62.2	-1.37	-1.449	0.27	0.175
			Mowi-Arna	1.5	0.4248	91.2	3.53	0.656	2.344	0.0007
			Mowi-Skibotn	0.6	0.4344	44.1	1.44	-0.251	1.5	0.158
			Salmobreed-Mowi.Figgjo	-0.2	0.3507	66.1	-0.61	-0.915	0.485	0.542
			Salmobreed-Figgjo.Mowi	-0.1	0.3599	66.2	-0.18	-0.784	0.653	0.857
			Salmobreed-Salmobreed.Vosso	0	0.4288	107	-0.04	-0.869	0.832	0.966
			Salmobreed-Figgjo	-0.2	0.3661	68.7	-0.65	-0.969	0.492	0.517
			Salmobreed-Vosso	-0.8	0.4743	66.2	-1.59	-1.701	0.193	0.117
			Salmobreed-Arna	1.3	0.4694	90.4	2.84	0.403	2.268	0.005
			Salmobreed-Skibotn	0.5	0.4779	49.8	0.96	-0.5	1.42	0.341
			Mowi.Figgjo-Figgjo.Mowi	0.1	0.269	42.5	0.56	-0.393	0.692	0.581
			Mowi.Figgjo-Salmobreed.Vosso	0.2	0.3757	88.1	0.52	-0.55	0.943	0.602
			Mowi.Figgjo-Figgjo	0	0.2772	46.3	-0.09	-0.582	0.534	0.933
			Mowi.Figgjo-Vosso	-0.5	0.4107	55.1	-1.31	-1.363	0.283	0.194
			Mowi.Figgjo-Arna	1.5	0.4051	86.1	3.83	0.745	2.355	0.0002
			Mowi.Figgjo-Skibotn	0.7	0.4101	37.1	1.64	-0.157	1.505	0.109
			Figgjo.Mowi-Salmobreed.Vosso	0	0.381	88.8	0.12	-0.71	0.804	0.902
			Figgjo.Mowi-Figgjo	-0.2	0.1857	78.8	-0.93	-0.543	0.197	0.354
			Figgjo.Mowi-Vosso	-0.7	0.4039	56.7	-1.71	-1.498	0.12	0.093
			Figgjo.Mowi-Arna	1.4	0.3982	87.7	3.52	0.609	2.192	0.0007
			Figgjo.Mowi-Skibotn	0.5	0.4262	38.5	1.23	-0.338	1.387	0.226
			Salmobreed.Vosso-Figgjo	-0.2	0.3869	90.6	-0.57	-0.989	0.548	0.571
			Salmobreed.Vosso-Vosso	-0.7	0.4894	79.9	-1.5	-1.71	0.238	0.137
			Salmobreed.Vosso-Arna	1.4	0.4847	100.8	2.79	0.392	2.315	0.006
			Salmobreed.Vosso-Skibotn	0.5	0.4978	61	0.96	-0.517	1.473	0.341
			Figgjo-Vosso	-0.5	0.4095	59.6	-1.26	-1.335	0.303	0.213
			Figgjo-Arna	1.6	0.4039	90.2	3.9	0.771	2.376	0.0002
			Figgjo-Skibotn	0.7	0.4314	39.8	1.62	-0.174	1.57	0.114
			Vosso-Arna	2.1	0.4988	78.7	4.19	1.096	3.082	0.0001
			Vosso-Skibotn	1.2	0.5292	46.9	2.29	0.149	2.279	0.026
			Arna-Skibotn	-0.9	0.5249	62.5	-1.67	-1.924	0.174	0.1
