# Supplementary material for: Hatching Time and Alevin Growth Prior to the Onset of Exogenous Feeding in Farmed, Wild and Hybrid Norwegian Atlantic Salmon
Source: PLoS One. 2014 Dec 1;9(12):e113697. doi: 10.1371/journal.pone.0113697 (PMC4249964; doi:10.1371/journal.pone.0113697)
Supplement: File S3 — Data set. (XLS) [file pone.0113697.s003.xls]

## Sheet: Egg size data
ID DAM	Origin	Weight (g)	Length (mm)	Egg diamter (mm)	Cohort	Included in the analysis
1_2011	Mowi	13000	NA	6.1	2011	Yes
2_2011	Mowi	13000	NA	6.1	2011	Yes
3_2011	Mowi	13000	NA	5.8	2011	Yes
4_2011	Mowi	13000	NA	5.8	2011	Yes
5_2011	Mowi	13000	NA	6.2	2011	Yes
6_2011	Mowi	13000	NA	6	2011	Yes
7_2011	Mowi	13000	NA	5.8	2011	Yes
8_2011	Mowi	13000	NA	6	2011	Yes
9_2011	Mowi	13000	NA	6.2	2011	Yes
10_2011	Mowi	13000	NA	6	2011	Yes
21_2011	Figgjo	2200	675	6.1	2011	Yes
22_2011	Figgjo	1640	601	6.1	2011	Yes
23_2011	Figgjo	2740	717	6	2011	Yes
24_2011	Figgjo	2060	683	5.8	2011	Yes
26_2011	Figgjo	1940	645	5.3	2011	Yes
27_2011	Figgjo	1730	621	5.7	2011	Yes
28_2011	Figgjo	1830	659	5.6	2011	Yes
29_2011	Figgjo	2940	700	5.7	2011	Yes
30_2011	Figgjo	2170	655	5.7	2011	Yes
A1_2012	Arna	4300	7900	5.9	2012	Yes
A2_2012	Arna	4500	8400	5.4	2012	Yes
A3_2012	Arna	4000	8300	6.1	2012	Yes
A4_2012	Arna	3600	7500	5.6	2012	Yes
V1_2012	Vosso	4801	780	6	2012	Yes
V2_2012	Vosso	6802	880	6	2012	Yes
V3_2012	Vosso	6750	890	6.3	2012	Yes
V4_2012	Vosso	4050	750	5.3	2012	Yes
V5_2012	Vosso	5000	800	5.4	2012	Yes
V6_2012	Vosso	4879	800	6	2012	Yes
V8_2012	Vosso	5200	800	5.6	2012	Yes
F1_2012	Figgjo	3360	680	6	2012	Yes
F3_2012	Figgjo	3020	690	6	2012	Yes
F5_2012	Figgjo	4170	740	6.3	2012	Yes
F6_2012	Figgjo	4010	770	6.4	2012	Yes
F7_2012	Figgjo	4980	760	6.4	2012	Yes
F8_2012	Figgjo	4000	740	6	2012	Yes
F9_2012	Figgjo	4930	800	6.4	2012	Yes
M1_2012	Mowi	13000	NA	5.8	2012	Yes
M2_2012	Mowi	13000	NA	5.8	2012	Yes
M3_2012	Mowi	13000	NA	6	2012	Yes
M4_2012	Mowi	13000	NA	6.2	2012	Yes
M5_2012	Mowi	13000	NA	6.3	2012	Yes
M6_2012	Mowi	13000	NA	6.2	2012	Yes
M7_2012	Mowi	13000	NA	6.1	2012	Yes
M8_2012	Mowi	13000	NA	6.1	2012	Yes
A1_2013	Arna	4700	7700	5.7	2013	Yes
A2_2013	Arna	9100	9600	6.3	2013	Yes
A3_2013	Arna	5100	8100	6.1	2013	Yes
A4_2013	Arna	5800	8400	6.3	2013	Yes
A5_2013	Arna	4600	7700	5.6	2013	Yes
A6_2013	Arna	4000	7400	6	2013	Yes
A7_2013	Arna	6400	8700	5.6	2013	Yes
A8_2013	Arna	4200	7400	5.7	2013	Yes
Ski1_2013	Skibotn	13127	950	6.1	2013	No
Ski2_2013	Skibotn	9643	850	6.4	2013	No
F1_2013	Figgjo	2630	720	6	2013	Yes
F2_2013	Figgjo	1395	610	5.8	2013	Yes
F3_2013	Figgjo	1825	610	5.9	2013	Yes
F4_2013	Figgjo	1620	590	5.1	2013	Yes
F5_2013	Figgjo	3030	730	6	2013	Yes
F6_2013	Figgjo	2945	755	5.8	2013	Yes
F7_2013	Figgjo	3045	730	6.3	2013	Yes
F8_2013	Figgjo	2930	725	6	2013	Yes
F9_2013	Figgjo	2175	660	5.9	2013	Yes
M1_2013	Mowi	13000	NA	6.1	2013	Yes
M2_2013	Mowi	13000	NA	5.7	2013	Yes
M3_2013	Mowi	13000	NA	5.8	2013	Yes
M4_2013	Mowi	13000	NA	6.4	2013	Yes
M5_2013	Mowi	13000	NA	6.2	2013	Yes
M6_2013	Mowi	13000	NA	6.1	2013	Yes
M7_2013	Mowi	13000	NA	6.1	2013	Yes
M8_2013	Mowi	13000	NA	6.2	2013	Yes
M9_2013	Mowi	13000	NA	6.3	2013	Yes
S1_2013	SalmoBreed	10000	NA	6	2013	Yes
S2_2013	SalmoBreed	10000	NA	6.2	2013	Yes
S3_2013	SalmoBreed	10000	NA	5.8	2013	Yes
S4_2013	SalmoBreed	10000	NA	5.8	2013	Yes
S5_2013	SalmoBreed	10000	NA	6.1	2013	Yes
S6_2013	SalmoBreed	10000	NA	6.1	2013	Yes
S7_2013	SalmoBreed	10000	NA	6.3	2013	Yes
S8_2013	SalmoBreed	10000	NA	6.3	2013	Yes

## Sheet: Embyronic development data
animal	Fam	Replicate	Cumulative degree days from fertilisation to hatch	Dead	ID Dam	Origin of dam	ID Sire	Origin of sire	Type	Strain	Egg diamter (mm)	Cohort
1_C2011	1_C2011	1_1_C2011	525	No	M1_C2011	Mowi	M11_C2011	Mowi	Farm	Mowi	6.1	C2011
2_C2011	1_C2011	1_1_C2011	543	No	M1_C2011	Mowi	M11_C2011	Mowi	Farm	Mowi	6.1	C2011
3_C2011	1_C2011	1_1_C2011	543	No	M1_C2011	Mowi	M11_C2011	Mowi	Farm	Mowi	6.1	C2011
4_C2011	1_C2011	1_1_C2011	543	No	M1_C2011	Mowi	M11_C2011	Mowi	Farm	Mowi	6.1	C2011
5_C2011	1_C2011	1_1_C2011	543	No	M1_C2011	Mowi	M11_C2011	Mowi	Farm	Mowi	6.1	C2011
6_C2011	1_C2011	1_1_C2011	543	No	M1_C2011	Mowi	M11_C2011	Mowi	Farm	Mowi	6.1	C2011
7_C2011	1_C2011	1_1_C2011	543	No	M1_C2011	Mowi	M11_C2011	Mowi	Farm	Mowi	6.1	C2011
8_C2011	1_C2011	1_1_C2011	543	No	M1_C2011	Mowi	M11_C2011	Mowi	Farm	Mowi	6.1	C2011
9_C2011	1_C2011	1_1_C2011	543	No	M1_C2011	Mowi	M11_C2011	Mowi	Farm	Mowi	6.1	C2011
10_C2011	1_C2011	1_1_C2011	548	No	M1_C2011	Mowi	M11_C2011	Mowi	Farm	Mowi	6.1	C2011
11_C2011	1_C2011	1_1_C2011	548	No	M1_C2011	Mowi	M11_C2011	Mowi	Farm	Mowi	6.1	C2011
12_C2011	1_C2011	1_1_C2011	548	No	M1_C2011	Mowi	M11_C2011	Mowi	Farm	Mowi	6.1	C2011
13_C2011	1_C2011	1_1_C2011	548	No	M1_C2011	Mowi	M11_C2011	Mowi	Farm	Mowi	6.1	C2011
14_C2011	1_C2011	1_1_C2011	552	No	M1_C2011	Mowi	M11_C2011	Mowi	Farm	Mowi	6.1	C2011
15_C2011	1_C2011	1_1_C2011	552	No	M1_C2011	Mowi	M11_C2011	Mowi	Farm	Mowi	6.1	C2011
16_C2011	1_C2011	1_1_C2011	552	No	M1_C2011	Mowi	M11_C2011	Mowi	Farm	Mowi	6.1	C2011
17_C2011	1_C2011	1_1_C2011	552	No	M1_C2011	Mowi	M11_C2011	Mowi	Farm	Mowi	6.1	C2011
18_C2011	1_C2011	1_1_C2011	555	No	M1_C2011	Mowi	M11_C2011	Mowi	Farm	Mowi	6.1	C2011
19_C2011	1_C2011	1_1_C2011	555	No	M1_C2011	Mowi	M11_C2011	Mowi	Farm	Mowi	6.1	C2011
20_C2011	1_C2011	1_1_C2011	555	No	M1_C2011	Mowi	M11_C2011	Mowi	Farm	Mowi	6.1	C2011
21_C2011	1_C2011	1_1_C2011	555	No	M1_C2011	Mowi	M11_C2011	Mowi	Farm	Mowi	6.1	C2011
22_C2011	1_C2011	1_1_C2011	555	No	M1_C2011	Mowi	M11_C2011	Mowi	Farm	Mowi	6.1	C2011
23_C2011	1_C2011	1_1_C2011	563	No	M1_C2011	Mowi	M11_C2011	Mowi	Farm	Mowi	6.1	C2011
24_C2011	1_C2011	1_1_C2011	567	No	M1_C2011	Mowi	M11_C2011	Mowi	Farm	Mowi	6.1	C2011
25_C2011	1_C2011	1_1_C2011	571	No	M1_C2011	Mowi	M11_C2011	Mowi	Farm	Mowi	6.1	C2011
26_C2011	2_C2011	2_1_C2011	539	No	M1_C2011	Mowi	F31_C2011	Figgjo	Hybrid	Mowi.Figgjo	6.1	C2011
27_C2011	2_C2011	2_1_C2011	543	No	M1_C2011	Mowi	F31_C2011	Figgjo	Hybrid	Mowi.Figgjo	6.1	C2011
28_C2011	2_C2011	2_1_C2011	548	No	M1_C2011	Mowi	F31_C2011	Figgjo	Hybrid	Mowi.Figgjo	6.1	C2011
29_C2011	2_C2011	2_1_C2011	548	No	M1_C2011	Mowi	F31_C2011	Figgjo	Hybrid	Mowi.Figgjo	6.1	C2011
30_C2011	2_C2011	2_1_C2011	548	No	M1_C2011	Mowi	F31_C2011	Figgjo	Hybrid	Mowi.Figgjo	6.1	C2011
31_C2011	2_C2011	2_1_C2011	548	No	M1_C2011	Mowi	F31_C2011	Figgjo	Hybrid	Mowi.Figgjo	6.1	C2011
32_C2011	2_C2011	2_1_C2011	548	No	M1_C2011	Mowi	F31_C2011	Figgjo	Hybrid	Mowi.Figgjo	6.1	C2011
33_C2011	2_C2011	2_1_C2011	548	No	M1_C2011	Mowi	F31_C2011	Figgjo	Hybrid	Mowi.Figgjo	6.1	C2011
34_C2011	2_C2011	2_1_C2011	548	No	M1_C2011	Mowi	F31_C2011	Figgjo	Hybrid	Mowi.Figgjo	6.1	C2011
35_C2011	2_C2011	2_1_C2011	552	No	M1_C2011	Mowi	F31_C2011	Figgjo	Hybrid	Mowi.Figgjo	6.1	C2011
36_C2011	2_C2011	2_1_C2011	552	No	M1_C2011	Mowi	F31_C2011	Figgjo	Hybrid	Mowi.Figgjo	6.1	C2011
37_C2011	2_C2011	2_1_C2011	552	No	M1_C2011	Mowi	F31_C2011	Figgjo	Hybrid	Mowi.Figgjo	6.1	C2011
38_C2011	2_C2011	2_1_C2011	552	No	M1_C2011	Mowi	F31_C2011	Figgjo	Hybrid	Mowi.Figgjo	6.1	C2011
39_C2011	2_C2011	2_1_C2011	552	No	M1_C2011	Mowi	F31_C2011	Figgjo	Hybrid	Mowi.Figgjo	6.1	C2011
40_C2011	2_C2011	2_1_C2011	552	No	M1_C2011	Mowi	F31_C2011	Figgjo	Hybrid	Mowi.Figgjo	6.1	C2011
41_C2011	2_C2011	2_1_C2011	552	No	M1_C2011	Mowi	F31_C2011	Figgjo	Hybrid	Mowi.Figgjo	6.1	C2011
42_C2011	2_C2011	2_1_C2011	552	No	M1_C2011	Mowi	F31_C2011	Figgjo	Hybrid	Mowi.Figgjo	6.1	C2011
43_C2011	2_C2011	2_1_C2011	552	No	M1_C2011	Mowi	F31_C2011	Figgjo	Hybrid	Mowi.Figgjo	6.1	C2011
44_C2011	2_C2011	2_1_C2011	555	No	M1_C2011	Mowi	F31_C2011	Figgjo	Hybrid	Mowi.Figgjo	6.1	C2011
45_C2011	2_C2011	2_1_C2011	555	No	M1_C2011	Mowi	F31_C2011	Figgjo	Hybrid	Mowi.Figgjo	6.1	C2011
46_C2011	2_C2011	2_1_C2011	559	No	M1_C2011	Mowi	F31_C2011	Figgjo	Hybrid	Mowi.Figgjo	6.1	C2011
47_C2011	2_C2011	2_1_C2011	563	No	M1_C2011	Mowi	F31_C2011	Figgjo	Hybrid	Mowi.Figgjo	6.1	C2011
48_C2011	2_C2011	2_1_C2011	563	No	M1_C2011	Mowi	F31_C2011	Figgjo	Hybrid	Mowi.Figgjo	6.1	C2011
49_C2011	2_C2011	2_1_C2011	563	No	M1_C2011	Mowi	F31_C2011	Figgjo	Hybrid	Mowi.Figgjo	6.1	C2011
50_C2011	2_C2011	2_1_C2011	567	No	M1_C2011	Mowi	F31_C2011	Figgjo	Hybrid	Mowi.Figgjo	6.1	C2011
51_C2011	21_C2011	21_1_C2011	534	No	F21_C2011	Figgjo	F31_C2011	Figgjo	Wild	Figgjo	6.1	C2011
52_C2011	21_C2011	21_1_C2011	552	No	F21_C2011	Figgjo	F31_C2011	Figgjo	Wild	Figgjo	6.1	C2011
53_C2011	21_C2011	21_1_C2011	555	No	F21_C2011	Figgjo	F31_C2011	Figgjo	Wild	Figgjo	6.1	C2011
54_C2011	21_C2011	21_1_C2011	555	No	F21_C2011	Figgjo	F31_C2011	Figgjo	Wild	Figgjo	6.1	C2011
55_C2011	21_C2011	21_1_C2011	559	No	F21_C2011	Figgjo	F31_C2011	Figgjo	Wild	Figgjo	6.1	C2011
56_C2011	21_C2011	21_1_C2011	559	No	F21_C2011	Figgjo	F31_C2011	Figgjo	Wild	Figgjo	6.1	C2011
57_C2011	21_C2011	21_1_C2011	559	No	F21_C2011	Figgjo	F31_C2011	Figgjo	Wild	Figgjo	6.1	C2011
58_C2011	21_C2011	21_1_C2011	559	No	F21_C2011	Figgjo	F31_C2011	Figgjo	Wild	Figgjo	6.1	C2011
59_C2011	21_C2011	21_1_C2011	559	No	F21_C2011	Figgjo	F31_C2011	Figgjo	Wild	Figgjo	6.1	C2011
60_C2011	21_C2011	21_1_C2011	559	No	F21_C2011	Figgjo	F31_C2011	Figgjo	Wild	Figgjo	6.1	C2011
61_C2011	21_C2011	21_1_C2011	559	No	F21_C2011	Figgjo	F31_C2011	Figgjo	Wild	Figgjo	6.1	C2011
62_C2011	21_C2011	21_1_C2011	563	No	F21_C2011	Figgjo	F31_C2011	Figgjo	Wild	Figgjo	6.1	C2011
63_C2011	21_C2011	21_1_C2011	563	No	F21_C2011	Figgjo	F31_C2011	Figgjo	Wild	Figgjo	6.1	C2011
64_C2011	21_C2011	21_1_C2011	563	No	F21_C2011	Figgjo	F31_C2011	Figgjo	Wild	Figgjo	6.1	C2011
65_C2011	21_C2011	21_1_C2011	563	No	F21_C2011	Figgjo	F31_C2011	Figgjo	Wild	Figgjo	6.1	C2011
66_C2011	21_C2011	21_1_C2011	563	No	F21_C2011	Figgjo	F31_C2011	Figgjo	Wild	Figgjo	6.1	C2011
67_C2011	21_C2011	21_1_C2011	563	No	F21_C2011	Figgjo	F31_C2011	Figgjo	Wild	Figgjo	6.1	C2011
68_C2011	21_C2011	21_1_C2011	563	No	F21_C2011	Figgjo	F31_C2011	Figgjo	Wild	Figgjo	6.1	C2011
69_C2011	21_C2011	21_1_C2011	563	No	F21_C2011	Figgjo	F31_C2011	Figgjo	Wild	Figgjo	6.1	C2011
70_C2011	21_C2011	21_1_C2011	563	No	F21_C2011	Figgjo	F31_C2011	Figgjo	Wild	Figgjo	6.1	C2011
71_C2011	21_C2011	21_1_C2011	563	No	F21_C2011	Figgjo	F31_C2011	Figgjo	Wild	Figgjo	6.1	C2011
72_C2011	21_C2011	21_1_C2011	563	No	F21_C2011	Figgjo	F31_C2011	Figgjo	Wild	Figgjo	6.1	C2011
73_C2011	21_C2011	21_1_C2011	563	No	F21_C2011	Figgjo	F31_C2011	Figgjo	Wild	Figgjo	6.1	C2011
74_C2011	21_C2011	21_1_C2011	567	No	F21_C2011	Figgjo	F31_C2011	Figgjo	Wild	Figgjo	6.1	C2011
75_C2011	21_C2011	21_1_C2011	567	No	F21_C2011	Figgjo	F31_C2011	Figgjo	Wild	Figgjo	6.1	C2011
76_C2011	3_C2011	3_1_C2011	567	No	M2_C2011	Mowi	M12_C2011	Mowi	Farm	Mowi	6.1	C2011
77_C2011	3_C2011	3_1_C2011	567	No	M2_C2011	Mowi	M12_C2011	Mowi	Farm	Mowi	6.1	C2011
78_C2011	3_C2011	3_1_C2011	567	No	M2_C2011	Mowi	M12_C2011	Mowi	Farm	Mowi	6.1	C2011
79_C2011	3_C2011	3_1_C2011	567	No	M2_C2011	Mowi	M12_C2011	Mowi	Farm	Mowi	6.1	C2011
80_C2011	3_C2011	3_1_C2011	567	No	M2_C2011	Mowi	M12_C2011	Mowi	Farm	Mowi	6.1	C2011
81_C2011	3_C2011	3_1_C2011	571	No	M2_C2011	Mowi	M12_C2011	Mowi	Farm	Mowi	6.1	C2011
82_C2011	3_C2011	3_1_C2011	571	No	M2_C2011	Mowi	M12_C2011	Mowi	Farm	Mowi	6.1	C2011
83_C2011	3_C2011	3_1_C2011	571	No	M2_C2011	Mowi	M12_C2011	Mowi	Farm	Mowi	6.1	C2011
84_C2011	3_C2011	3_1_C2011	571	No	M2_C2011	Mowi	M12_C2011	Mowi	Farm	Mowi	6.1	C2011
85_C2011	3_C2011	3_1_C2011	571	No	M2_C2011	Mowi	M12_C2011	Mowi	Farm	Mowi	6.1	C2011
86_C2011	3_C2011	3_1_C2011	571	No	M2_C2011	Mowi	M12_C2011	Mowi	Farm	Mowi	6.1	C2011
87_C2011	3_C2011	3_1_C2011	571	No	M2_C2011	Mowi	M12_C2011	Mowi	Farm	Mowi	6.1	C2011
88_C2011	3_C2011	3_1_C2011	571	No	M2_C2011	Mowi	M12_C2011	Mowi	Farm	Mowi	6.1	C2011
89_C2011	3_C2011	3_1_C2011	571	No	M2_C2011	Mowi	M12_C2011	Mowi	Farm	Mowi	6.1	C2011
90_C2011	3_C2011	3_1_C2011	571	No	M2_C2011	Mowi	M12_C2011	Mowi	Farm	Mowi	6.1	C2011
91_C2011	3_C2011	3_1_C2011	571	No	M2_C2011	Mowi	M12_C2011	Mowi	Farm	Mowi	6.1	C2011
92_C2011	3_C2011	3_1_C2011	575	No	M2_C2011	Mowi	M12_C2011	Mowi	Farm	Mowi	6.1	C2011
93_C2011	3_C2011	3_1_C2011	575	No	M2_C2011	Mowi	M12_C2011	Mowi	Farm	Mowi	6.1	C2011
94_C2011	3_C2011	3_1_C2011	575	No	M2_C2011	Mowi	M12_C2011	Mowi	Farm	Mowi	6.1	C2011
95_C2011	3_C2011	3_1_C2011	579	No	M2_C2011	Mowi	M12_C2011	Mowi	Farm	Mowi	6.1	C2011
96_C2011	3_C2011	3_1_C2011	579	No	M2_C2011	Mowi	M12_C2011	Mowi	Farm	Mowi	6.1	C2011
97_C2011	3_C2011	3_1_C2011	579	No	M2_C2011	Mowi	M12_C2011	Mowi	Farm	Mowi	6.1	C2011
98_C2011	3_C2011	3_1_C2011	579	No	M2_C2011	Mowi	M12_C2011	Mowi	Farm	Mowi	6.1	C2011
99_C2011	3_C2011	3_1_C2011	584	No	M2_C2011	Mowi	M12_C2011	Mowi	Farm	Mowi	6.1	C2011
100_C2011	3_C2011	3_1_C2011	584	No	M2_C2011	Mowi	M12_C2011	Mowi	Farm	Mowi	6.1	C2011
101_C2011	4_C2011	4_1_C2011	552	No	M2_C2011	Mowi	F32_C2011	Figgjo	Hybrid	Mowi.Figgjo	6.1	C2011
102_C2011	4_C2011	4_1_C2011	563	No	M2_C2011	Mowi	F32_C2011	Figgjo	Hybrid	Mowi.Figgjo	6.1	C2011
103_C2011	4_C2011	4_1_C2011	563	No	M2_C2011	Mowi	F32_C2011	Figgjo	Hybrid	Mowi.Figgjo	6.1	C2011
104_C2011	4_C2011	4_1_C2011	563	No	M2_C2011	Mowi	F32_C2011	Figgjo	Hybrid	Mowi.Figgjo	6.1	C2011
105_C2011	4_C2011	4_1_C2011	567	No	M2_C2011	Mowi	F32_C2011	Figgjo	Hybrid	Mowi.Figgjo	6.1	C2011
106_C2011	4_C2011	4_1_C2011	567	No	M2_C2011	Mowi	F32_C2011	Figgjo	Hybrid	Mowi.Figgjo	6.1	C2011
107_C2011	4_C2011	4_1_C2011	567	No	M2_C2011	Mowi	F32_C2011	Figgjo	Hybrid	Mowi.Figgjo	6.1	C2011
108_C2011	4_C2011	4_1_C2011	567	No	M2_C2011	Mowi	F32_C2011	Figgjo	Hybrid	Mowi.Figgjo	6.1	C2011
109_C2011	4_C2011	4_1_C2011	567	No	M2_C2011	Mowi	F32_C2011	Figgjo	Hybrid	Mowi.Figgjo	6.1	C2011
110_C2011	4_C2011	4_1_C2011	567	No	M2_C2011	Mowi	F32_C2011	Figgjo	Hybrid	Mowi.Figgjo	6.1	C2011
111_C2011	4_C2011	4_1_C2011	567	No	M2_C2011	Mowi	F32_C2011	Figgjo	Hybrid	Mowi.Figgjo	6.1	C2011
112_C2011	4_C2011	4_1_C2011	567	No	M2_C2011	Mowi	F32_C2011	Figgjo	Hybrid	Mowi.Figgjo	6.1	C2011
113_C2011	4_C2011	4_1_C2011	567	No	M2_C2011	Mowi	F32_C2011	Figgjo	Hybrid	Mowi.Figgjo	6.1	C2011
114_C2011	4_C2011	4_1_C2011	567	No	M2_C2011	Mowi	F32_C2011	Figgjo	Hybrid	Mowi.Figgjo	6.1	C2011
115_C2011	4_C2011	4_1_C2011	567	No	M2_C2011	Mowi	F32_C2011	Figgjo	Hybrid	Mowi.Figgjo	6.1	C2011
116_C2011	4_C2011	4_1_C2011	567	No	M2_C2011	Mowi	F32_C2011	Figgjo	Hybrid	Mowi.Figgjo	6.1	C2011
117_C2011	4_C2011	4_1_C2011	567	No	M2_C2011	Mowi	F32_C2011	Figgjo	Hybrid	Mowi.Figgjo	6.1	C2011
118_C2011	4_C2011	4_1_C2011	567	No	M2_C2011	Mowi	F32_C2011	Figgjo	Hybrid	Mowi.Figgjo	6.1	C2011
119_C2011	4_C2011	4_1_C2011	567	No	M2_C2011	Mowi	F32_C2011	Figgjo	Hybrid	Mowi.Figgjo	6.1	C2011
120_C2011	4_C2011	4_1_C2011	571	No	M2_C2011	Mowi	F32_C2011	Figgjo	Hybrid	Mowi.Figgjo	6.1	C2011
121_C2011	4_C2011	4_1_C2011	571	No	M2_C2011	Mowi	F32_C2011	Figgjo	Hybrid	Mowi.Figgjo	6.1	C2011
122_C2011	4_C2011	4_1_C2011	571	No	M2_C2011	Mowi	F32_C2011	Figgjo	Hybrid	Mowi.Figgjo	6.1	C2011
123_C2011	4_C2011	4_1_C2011	571	No	M2_C2011	Mowi	F32_C2011	Figgjo	Hybrid	Mowi.Figgjo	6.1	C2011
124_C2011	4_C2011	4_1_C2011	579	No	M2_C2011	Mowi	F32_C2011	Figgjo	Hybrid	Mowi.Figgjo	6.1	C2011
125_C2011	4_C2011	4_1_C2011	590	No	M2_C2011	Mowi	F32_C2011	Figgjo	Hybrid	Mowi.Figgjo	6.1	C2011
126_C2011	22_C2011	22_1_C2011	548	No	F22_C2011	Figgjo	F32_C2011	Figgjo	Wild	Figgjo	6.1	C2011
127_C2011	22_C2011	22_1_C2011	548	No	F22_C2011	Figgjo	F32_C2011	Figgjo	Wild	Figgjo	6.1	C2011
128_C2011	22_C2011	22_1_C2011	548	No	F22_C2011	Figgjo	F32_C2011	Figgjo	Wild	Figgjo	6.1	C2011
129_C2011	22_C2011	22_1_C2011	548	No	F22_C2011	Figgjo	F32_C2011	Figgjo	Wild	Figgjo	6.1	C2011
130_C2011	22_C2011	22_1_C2011	548	No	F22_C2011	Figgjo	F32_C2011	Figgjo	Wild	Figgjo	6.1	C2011
131_C2011	22_C2011	22_1_C2011	548	No	F22_C2011	Figgjo	F32_C2011	Figgjo	Wild	Figgjo	6.1	C2011
132_C2011	22_C2011	22_1_C2011	548	No	F22_C2011	Figgjo	F32_C2011	Figgjo	Wild	Figgjo	6.1	C2011
133_C2011	22_C2011	22_1_C2011	548	No	F22_C2011	Figgjo	F32_C2011	Figgjo	Wild	Figgjo	6.1	C2011
134_C2011	22_C2011	22_1_C2011	548	No	F22_C2011	Figgjo	F32_C2011	Figgjo	Wild	Figgjo	6.1	C2011
135_C2011	22_C2011	22_1_C2011	548	No	F22_C2011	Figgjo	F32_C2011	Figgjo	Wild	Figgjo	6.1	C2011
136_C2011	22_C2011	22_1_C2011	552	No	F22_C2011	Figgjo	F32_C2011	Figgjo	Wild	Figgjo	6.1	C2011
137_C2011	22_C2011	22_1_C2011	552	No	F22_C2011	Figgjo	F32_C2011	Figgjo	Wild	Figgjo	6.1	C2011
138_C2011	22_C2011	22_1_C2011	552	No	F22_C2011	Figgjo	F32_C2011	Figgjo	Wild	Figgjo	6.1	C2011
139_C2011	22_C2011	22_1_C2011	555	No	F22_C2011	Figgjo	F32_C2011	Figgjo	Wild	Figgjo	6.1	C2011
140_C2011	22_C2011	22_1_C2011	555	No	F22_C2011	Figgjo	F32_C2011	Figgjo	Wild	Figgjo	6.1	C2011
141_C2011	22_C2011	22_1_C2011	555	No	F22_C2011	Figgjo	F32_C2011	Figgjo	Wild	Figgjo	6.1	C2011
142_C2011	22_C2011	22_1_C2011	555	No	F22_C2011	Figgjo	F32_C2011	Figgjo	Wild	Figgjo	6.1	C2011
143_C2011	22_C2011	22_1_C2011	555	No	F22_C2011	Figgjo	F32_C2011	Figgjo	Wild	Figgjo	6.1	C2011
144_C2011	22_C2011	22_1_C2011	559	No	F22_C2011	Figgjo	F32_C2011	Figgjo	Wild	Figgjo	6.1	C2011
145_C2011	22_C2011	22_1_C2011	563	No	F22_C2011	Figgjo	F32_C2011	Figgjo	Wild	Figgjo	6.1	C2011
146_C2011	22_C2011	22_1_C2011	563	No	F22_C2011	Figgjo	F32_C2011	Figgjo	Wild	Figgjo	6.1	C2011
147_C2011	22_C2011	22_1_C2011	563	No	F22_C2011	Figgjo	F32_C2011	Figgjo	Wild	Figgjo	6.1	C2011
148_C2011	22_C2011	22_1_C2011	563	No	F22_C2011	Figgjo	F32_C2011	Figgjo	Wild	Figgjo	6.1	C2011
149_C2011	22_C2011	22_1_C2011	567	No	F22_C2011	Figgjo	F32_C2011	Figgjo	Wild	Figgjo	6.1	C2011
150_C2011	22_C2011	22_1_C2011	567	No	F22_C2011	Figgjo	F32_C2011	Figgjo	Wild	Figgjo	6.1	C2011
151_C2011	5_C2011	5_1_C2011	563	No	M3_C2011	Mowi	M13_C2011	Mowi	Farm	Mowi	5.8	C2011
152_C2011	5_C2011	5_1_C2011	563	No	M3_C2011	Mowi	M13_C2011	Mowi	Farm	Mowi	5.8	C2011
153_C2011	5_C2011	5_1_C2011	563	No	M3_C2011	Mowi	M13_C2011	Mowi	Farm	Mowi	5.8	C2011
154_C2011	5_C2011	5_1_C2011	567	No	M3_C2011	Mowi	M13_C2011	Mowi	Farm	Mowi	5.8	C2011
155_C2011	5_C2011	5_1_C2011	567	No	M3_C2011	Mowi	M13_C2011	Mowi	Farm	Mowi	5.8	C2011
156_C2011	5_C2011	5_1_C2011	567	No	M3_C2011	Mowi	M13_C2011	Mowi	Farm	Mowi	5.8	C2011
157_C2011	5_C2011	5_1_C2011	567	No	M3_C2011	Mowi	M13_C2011	Mowi	Farm	Mowi	5.8	C2011
158_C2011	5_C2011	5_1_C2011	567	No	M3_C2011	Mowi	M13_C2011	Mowi	Farm	Mowi	5.8	C2011
159_C2011	5_C2011	5_1_C2011	567	No	M3_C2011	Mowi	M13_C2011	Mowi	Farm	Mowi	5.8	C2011
160_C2011	5_C2011	5_1_C2011	567	No	M3_C2011	Mowi	M13_C2011	Mowi	Farm	Mowi	5.8	C2011
161_C2011	5_C2011	5_1_C2011	567	No	M3_C2011	Mowi	M13_C2011	Mowi	Farm	Mowi	5.8	C2011
162_C2011	5_C2011	5_1_C2011	567	No	M3_C2011	Mowi	M13_C2011	Mowi	Farm	Mowi	5.8	C2011
163_C2011	5_C2011	5_1_C2011	567	No	M3_C2011	Mowi	M13_C2011	Mowi	Farm	Mowi	5.8	C2011
164_C2011	5_C2011	5_1_C2011	567	No	M3_C2011	Mowi	M13_C2011	Mowi	Farm	Mowi	5.8	C2011
165_C2011	5_C2011	5_1_C2011	567	No	M3_C2011	Mowi	M13_C2011	Mowi	Farm	Mowi	5.8	C2011
166_C2011	5_C2011	5_1_C2011	567	No	M3_C2011	Mowi	M13_C2011	Mowi	Farm	Mowi	5.8	C2011
167_C2011	5_C2011	5_1_C2011	567	No	M3_C2011	Mowi	M13_C2011	Mowi	Farm	Mowi	5.8	C2011
168_C2011	5_C2011	5_1_C2011	567	No	M3_C2011	Mowi	M13_C2011	Mowi	Farm	Mowi	5.8	C2011
169_C2011	5_C2011	5_1_C2011	571	No	M3_C2011	Mowi	M13_C2011	Mowi	Farm	Mowi	5.8	C2011
170_C2011	5_C2011	5_1_C2011	571	No	M3_C2011	Mowi	M13_C2011	Mowi	Farm	Mowi	5.8	C2011
171_C2011	5_C2011	5_1_C2011	571	No	M3_C2011	Mowi	M13_C2011	Mowi	Farm	Mowi	5.8	C2011
172_C2011	5_C2011	5_1_C2011	571	No	M3_C2011	Mowi	M13_C2011	Mowi	Farm	Mowi	5.8	C2011
173_C2011	5_C2011	5_1_C2011	575	No	M3_C2011	Mowi	M13_C2011	Mowi	Farm	Mowi	5.8	C2011
174_C2011	5_C2011	5_1_C2011	575	No	M3_C2011	Mowi	M13_C2011	Mowi	Farm	Mowi	5.8	C2011
175_C2011	5_C2011	5_1_C2011	579	No	M3_C2011	Mowi	M13_C2011	Mowi	Farm	Mowi	5.8	C2011
176_C2011	6_C2011	6_1_C2011	559	No	M3_C2011	Mowi	F32_C2011	Figgjo	Hybrid	Mowi.Figgjo	5.8	C2011
177_C2011	6_C2011	6_1_C2011	563	No	M3_C2011	Mowi	F32_C2011	Figgjo	Hybrid	Mowi.Figgjo	5.8	C2011
178_C2011	6_C2011	6_1_C2011	563	No	M3_C2011	Mowi	F32_C2011	Figgjo	Hybrid	Mowi.Figgjo	5.8	C2011
179_C2011	6_C2011	6_1_C2011	563	No	M3_C2011	Mowi	F32_C2011	Figgjo	Hybrid	Mowi.Figgjo	5.8	C2011
180_C2011	6_C2011	6_1_C2011	567	No	M3_C2011	Mowi	F32_C2011	Figgjo	Hybrid	Mowi.Figgjo	5.8	C2011
181_C2011	6_C2011	6_1_C2011	567	No	M3_C2011	Mowi	F32_C2011	Figgjo	Hybrid	Mowi.Figgjo	5.8	C2011
182_C2011	6_C2011	6_1_C2011	567	No	M3_C2011	Mowi	F32_C2011	Figgjo	Hybrid	Mowi.Figgjo	5.8	C2011
183_C2011	6_C2011	6_1_C2011	567	No	M3_C2011	Mowi	F32_C2011	Figgjo	Hybrid	Mowi.Figgjo	5.8	C2011
184_C2011	6_C2011	6_1_C2011	567	No	M3_C2011	Mowi	F32_C2011	Figgjo	Hybrid	Mowi.Figgjo	5.8	C2011
185_C2011	6_C2011	6_1_C2011	567	No	M3_C2011	Mowi	F32_C2011	Figgjo	Hybrid	Mowi.Figgjo	5.8	C2011
186_C2011	6_C2011	6_1_C2011	567	No	M3_C2011	Mowi	F32_C2011	Figgjo	Hybrid	Mowi.Figgjo	5.8	C2011
187_C2011	6_C2011	6_1_C2011	567	No	M3_C2011	Mowi	F32_C2011	Figgjo	Hybrid	Mowi.Figgjo	5.8	C2011
188_C2011	6_C2011	6_1_C2011	567	No	M3_C2011	Mowi	F32_C2011	Figgjo	Hybrid	Mowi.Figgjo	5.8	C2011
189_C2011	6_C2011	6_1_C2011	567	No	M3_C2011	Mowi	F32_C2011	Figgjo	Hybrid	Mowi.Figgjo	5.8	C2011
190_C2011	6_C2011	6_1_C2011	567	No	M3_C2011	Mowi	F32_C2011	Figgjo	Hybrid	Mowi.Figgjo	5.8	C2011
191_C2011	6_C2011	6_1_C2011	567	No	M3_C2011	Mowi	F32_C2011	Figgjo	Hybrid	Mowi.Figgjo	5.8	C2011
192_C2011	6_C2011	6_1_C2011	567	No	M3_C2011	Mowi	F32_C2011	Figgjo	Hybrid	Mowi.Figgjo	5.8	C2011
193_C2011	6_C2011	6_1_C2011	567	No	M3_C2011	Mowi	F32_C2011	Figgjo	Hybrid	Mowi.Figgjo	5.8	C2011
194_C2011	6_C2011	6_1_C2011	567	No	M3_C2011	Mowi	F32_C2011	Figgjo	Hybrid	Mowi.Figgjo	5.8	C2011
195_C2011	6_C2011	6_1_C2011	567	No	M3_C2011	Mowi	F32_C2011	Figgjo	Hybrid	Mowi.Figgjo	5.8	C2011
196_C2011	6_C2011	6_1_C2011	567	No	M3_C2011	Mowi	F32_C2011	Figgjo	Hybrid	Mowi.Figgjo	5.8	C2011
197_C2011	6_C2011	6_1_C2011	567	No	M3_C2011	Mowi	F32_C2011	Figgjo	Hybrid	Mowi.Figgjo	5.8	C2011
198_C2011	6_C2011	6_1_C2011	567	No	M3_C2011	Mowi	F32_C2011	Figgjo	Hybrid	Mowi.Figgjo	5.8	C2011
199_C2011	6_C2011	6_1_C2011	571	No	M3_C2011	Mowi	F32_C2011	Figgjo	Hybrid	Mowi.Figgjo	5.8	C2011
200_C2011	6_C2011	6_1_C2011	571	No	M3_C2011	Mowi	F32_C2011	Figgjo	Hybrid	Mowi.Figgjo	5.8	C2011
201_C2011	23_C2011	23_1_C2011	555	No	F23_C2011	Figgjo	F33_C2011	Figgjo	Wild	Figgjo	6	C2011
202_C2011	23_C2011	23_1_C2011	555	No	F23_C2011	Figgjo	F33_C2011	Figgjo	Wild	Figgjo	6	C2011
203_C2011	23_C2011	23_1_C2011	555	No	F23_C2011	Figgjo	F33_C2011	Figgjo	Wild	Figgjo	6	C2011
204_C2011	23_C2011	23_1_C2011	555	No	F23_C2011	Figgjo	F33_C2011	Figgjo	Wild	Figgjo	6	C2011
205_C2011	23_C2011	23_1_C2011	555	No	F23_C2011	Figgjo	F33_C2011	Figgjo	Wild	Figgjo	6	C2011
206_C2011	23_C2011	23_1_C2011	559	No	F23_C2011	Figgjo	F33_C2011	Figgjo	Wild	Figgjo	6	C2011
207_C2011	23_C2011	23_1_C2011	559	No	F23_C2011	Figgjo	F33_C2011	Figgjo	Wild	Figgjo	6	C2011
208_C2011	23_C2011	23_1_C2011	559	No	F23_C2011	Figgjo	F33_C2011	Figgjo	Wild	Figgjo	6	C2011
209_C2011	23_C2011	23_1_C2011	559	No	F23_C2011	Figgjo	F33_C2011	Figgjo	Wild	Figgjo	6	C2011
210_C2011	23_C2011	23_1_C2011	559	No	F23_C2011	Figgjo	F33_C2011	Figgjo	Wild	Figgjo	6	C2011
211_C2011	23_C2011	23_1_C2011	563	No	F23_C2011	Figgjo	F33_C2011	Figgjo	Wild	Figgjo	6	C2011
212_C2011	23_C2011	23_1_C2011	563	No	F23_C2011	Figgjo	F33_C2011	Figgjo	Wild	Figgjo	6	C2011
213_C2011	23_C2011	23_1_C2011	563	No	F23_C2011	Figgjo	F33_C2011	Figgjo	Wild	Figgjo	6	C2011
214_C2011	23_C2011	23_1_C2011	563	No	F23_C2011	Figgjo	F33_C2011	Figgjo	Wild	Figgjo	6	C2011
215_C2011	23_C2011	23_1_C2011	563	No	F23_C2011	Figgjo	F33_C2011	Figgjo	Wild	Figgjo	6	C2011
216_C2011	23_C2011	23_1_C2011	563	No	F23_C2011	Figgjo	F33_C2011	Figgjo	Wild	Figgjo	6	C2011
217_C2011	23_C2011	23_1_C2011	563	No	F23_C2011	Figgjo	F33_C2011	Figgjo	Wild	Figgjo	6	C2011
218_C2011	23_C2011	23_1_C2011	563	No	F23_C2011	Figgjo	F33_C2011	Figgjo	Wild	Figgjo	6	C2011
219_C2011	23_C2011	23_1_C2011	563	No	F23_C2011	Figgjo	F33_C2011	Figgjo	Wild	Figgjo	6	C2011
220_C2011	23_C2011	23_1_C2011	563	No	F23_C2011	Figgjo	F33_C2011	Figgjo	Wild	Figgjo	6	C2011
221_C2011	23_C2011	23_1_C2011	563	No	F23_C2011	Figgjo	F33_C2011	Figgjo	Wild	Figgjo	6	C2011
222_C2011	23_C2011	23_1_C2011	563	No	F23_C2011	Figgjo	F33_C2011	Figgjo	Wild	Figgjo	6	C2011
223_C2011	23_C2011	23_1_C2011	563	No	F23_C2011	Figgjo	F33_C2011	Figgjo	Wild	Figgjo	6	C2011
224_C2011	23_C2011	23_1_C2011	563	No	F23_C2011	Figgjo	F33_C2011	Figgjo	Wild	Figgjo	6	C2011
225_C2011	23_C2011	23_1_C2011	567	No	F23_C2011	Figgjo	F33_C2011	Figgjo	Wild	Figgjo	6	C2011
226_C2011	7_C2011	7_1_C2011	552	No	M4_C2011	Mowi	M14_C2011	Mowi	Farm	Mowi	5.8	C2011
227_C2011	7_C2011	7_1_C2011	552	No	M4_C2011	Mowi	M14_C2011	Mowi	Farm	Mowi	5.8	C2011
228_C2011	7_C2011	7_1_C2011	552	No	M4_C2011	Mowi	M14_C2011	Mowi	Farm	Mowi	5.8	C2011
229_C2011	7_C2011	7_1_C2011	552	No	M4_C2011	Mowi	M14_C2011	Mowi	Farm	Mowi	5.8	C2011
230_C2011	7_C2011	7_1_C2011	552	No	M4_C2011	Mowi	M14_C2011	Mowi	Farm	Mowi	5.8	C2011
231_C2011	7_C2011	7_1_C2011	552	No	M4_C2011	Mowi	M14_C2011	Mowi	Farm	Mowi	5.8	C2011
232_C2011	7_C2011	7_1_C2011	552	No	M4_C2011	Mowi	M14_C2011	Mowi	Farm	Mowi	5.8	C2011
233_C2011	7_C2011	7_1_C2011	555	No	M4_C2011	Mowi	M14_C2011	Mowi	Farm	Mowi	5.8	C2011
234_C2011	7_C2011	7_1_C2011	555	No	M4_C2011	Mowi	M14_C2011	Mowi	Farm	Mowi	5.8	C2011
235_C2011	7_C2011	7_1_C2011	555	No	M4_C2011	Mowi	M14_C2011	Mowi	Farm	Mowi	5.8	C2011
236_C2011	7_C2011	7_1_C2011	555	No	M4_C2011	Mowi	M14_C2011	Mowi	Farm	Mowi	5.8	C2011
237_C2011	7_C2011	7_1_C2011	555	No	M4_C2011	Mowi	M14_C2011	Mowi	Farm	Mowi	5.8	C2011
238_C2011	7_C2011	7_1_C2011	555	No	M4_C2011	Mowi	M14_C2011	Mowi	Farm	Mowi	5.8	C2011
239_C2011	7_C2011	7_1_C2011	555	No	M4_C2011	Mowi	M14_C2011	Mowi	Farm	Mowi	5.8	C2011
240_C2011	7_C2011	7_1_C2011	555	No	M4_C2011	Mowi	M14_C2011	Mowi	Farm	Mowi	5.8	C2011
241_C2011	7_C2011	7_1_C2011	555	No	M4_C2011	Mowi	M14_C2011	Mowi	Farm	Mowi	5.8	C2011
242_C2011	7_C2011	7_1_C2011	555	No	M4_C2011	Mowi	M14_C2011	Mowi	Farm	Mowi	5.8	C2011
243_C2011	7_C2011	7_1_C2011	555	No	M4_C2011	Mowi	M14_C2011	Mowi	Farm	Mowi	5.8	C2011
244_C2011	7_C2011	7_1_C2011	555	No	M4_C2011	Mowi	M14_C2011	Mowi	Farm	Mowi	5.8	C2011
245_C2011	7_C2011	7_1_C2011	555	No	M4_C2011	Mowi	M14_C2011	Mowi	Farm	Mowi	5.8	C2011
246_C2011	7_C2011	7_1_C2011	555	No	M4_C2011	Mowi	M14_C2011	Mowi	Farm	Mowi	5.8	C2011
247_C2011	7_C2011	7_1_C2011	555	No	M4_C2011	Mowi	M14_C2011	Mowi	Farm	Mowi	5.8	C2011
248_C2011	7_C2011	7_1_C2011	555	No	M4_C2011	Mowi	M14_C2011	Mowi	Farm	Mowi	5.8	C2011
249_C2011	7_C2011	7_1_C2011	555	No	M4_C2011	Mowi	M14_C2011	Mowi	Farm	Mowi	5.8	C2011
250_C2011	7_C2011	7_1_C2011	563	No	M4_C2011	Mowi	M14_C2011	Mowi	Farm	Mowi	5.8	C2011
251_C2011	8_C2011	8_1_C2011	552	No	M4_C2011	Mowi	F33_C2011	Figgjo	Hybrid	Mowi.Figgjo	5.8	C2011
252_C2011	8_C2011	8_1_C2011	552	No	M4_C2011	Mowi	F33_C2011	Figgjo	Hybrid	Mowi.Figgjo	5.8	C2011
253_C2011	8_C2011	8_1_C2011	552	No	M4_C2011	Mowi	F33_C2011	Figgjo	Hybrid	Mowi.Figgjo	5.8	C2011
254_C2011	8_C2011	8_1_C2011	552	No	M4_C2011	Mowi	F33_C2011	Figgjo	Hybrid	Mowi.Figgjo	5.8	C2011
255_C2011	8_C2011	8_1_C2011	552	No	M4_C2011	Mowi	F33_C2011	Figgjo	Hybrid	Mowi.Figgjo	5.8	C2011
256_C2011	8_C2011	8_1_C2011	552	No	M4_C2011	Mowi	F33_C2011	Figgjo	Hybrid	Mowi.Figgjo	5.8	C2011
257_C2011	8_C2011	8_1_C2011	552	No	M4_C2011	Mowi	F33_C2011	Figgjo	Hybrid	Mowi.Figgjo	5.8	C2011
258_C2011	8_C2011	8_1_C2011	552	No	M4_C2011	Mowi	F33_C2011	Figgjo	Hybrid	Mowi.Figgjo	5.8	C2011
259_C2011	8_C2011	8_1_C2011	555	No	M4_C2011	Mowi	F33_C2011	Figgjo	Hybrid	Mowi.Figgjo	5.8	C2011
260_C2011	8_C2011	8_1_C2011	555	No	M4_C2011	Mowi	F33_C2011	Figgjo	Hybrid	Mowi.Figgjo	5.8	C2011
261_C2011	8_C2011	8_1_C2011	555	No	M4_C2011	Mowi	F33_C2011	Figgjo	Hybrid	Mowi.Figgjo	5.8	C2011
262_C2011	8_C2011	8_1_C2011	555	No	M4_C2011	Mowi	F33_C2011	Figgjo	Hybrid	Mowi.Figgjo	5.8	C2011
263_C2011	8_C2011	8_1_C2011	555	No	M4_C2011	Mowi	F33_C2011	Figgjo	Hybrid	Mowi.Figgjo	5.8	C2011
264_C2011	8_C2011	8_1_C2011	555	No	M4_C2011	Mowi	F33_C2011	Figgjo	Hybrid	Mowi.Figgjo	5.8	C2011
265_C2011	8_C2011	8_1_C2011	563	No	M4_C2011	Mowi	F33_C2011	Figgjo	Hybrid	Mowi.Figgjo	5.8	C2011
266_C2011	8_C2011	8_1_C2011	563	No	M4_C2011	Mowi	F33_C2011	Figgjo	Hybrid	Mowi.Figgjo	5.8	C2011
267_C2011	8_C2011	8_1_C2011	563	No	M4_C2011	Mowi	F33_C2011	Figgjo	Hybrid	Mowi.Figgjo	5.8	C2011
268_C2011	8_C2011	8_1_C2011	563	No	M4_C2011	Mowi	F33_C2011	Figgjo	Hybrid	Mowi.Figgjo	5.8	C2011
269_C2011	8_C2011	8_1_C2011	563	No	M4_C2011	Mowi	F33_C2011	Figgjo	Hybrid	Mowi.Figgjo	5.8	C2011
270_C2011	8_C2011	8_1_C2011	563	No	M4_C2011	Mowi	F33_C2011	Figgjo	Hybrid	Mowi.Figgjo	5.8	C2011
271_C2011	8_C2011	8_1_C2011	563	No	M4_C2011	Mowi	F33_C2011	Figgjo	Hybrid	Mowi.Figgjo	5.8	C2011
272_C2011	8_C2011	8_1_C2011	563	No	M4_C2011	Mowi	F33_C2011	Figgjo	Hybrid	Mowi.Figgjo	5.8	C2011
273_C2011	8_C2011	8_1_C2011	563	No	M4_C2011	Mowi	F33_C2011	Figgjo	Hybrid	Mowi.Figgjo	5.8	C2011
274_C2011	8_C2011	8_1_C2011	567	No	M4_C2011	Mowi	F33_C2011	Figgjo	Hybrid	Mowi.Figgjo	5.8	C2011
275_C2011	8_C2011	8_1_C2011	567	No	M4_C2011	Mowi	F33_C2011	Figgjo	Hybrid	Mowi.Figgjo	5.8	C2011
276_C2011	24_C2011	24_1_C2011	543	No	F24_C2011	Figgjo	F34_C2011	Figgjo	Wild	Figgjo	5.8	C2011
277_C2011	24_C2011	24_1_C2011	548	No	F24_C2011	Figgjo	F34_C2011	Figgjo	Wild	Figgjo	5.8	C2011
278_C2011	24_C2011	24_1_C2011	548	No	F24_C2011	Figgjo	F34_C2011	Figgjo	Wild	Figgjo	5.8	C2011
279_C2011	24_C2011	24_1_C2011	548	No	F24_C2011	Figgjo	F34_C2011	Figgjo	Wild	Figgjo	5.8	C2011
280_C2011	24_C2011	24_1_C2011	548	No	F24_C2011	Figgjo	F34_C2011	Figgjo	Wild	Figgjo	5.8	C2011
281_C2011	24_C2011	24_1_C2011	548	No	F24_C2011	Figgjo	F34_C2011	Figgjo	Wild	Figgjo	5.8	C2011
282_C2011	24_C2011	24_1_C2011	548	No	F24_C2011	Figgjo	F34_C2011	Figgjo	Wild	Figgjo	5.8	C2011
283_C2011	24_C2011	24_1_C2011	548	No	F24_C2011	Figgjo	F34_C2011	Figgjo	Wild	Figgjo	5.8	C2011
284_C2011	24_C2011	24_1_C2011	552	No	F24_C2011	Figgjo	F34_C2011	Figgjo	Wild	Figgjo	5.8	C2011
285_C2011	24_C2011	24_1_C2011	552	No	F24_C2011	Figgjo	F34_C2011	Figgjo	Wild	Figgjo	5.8	C2011
286_C2011	24_C2011	24_1_C2011	552	No	F24_C2011	Figgjo	F34_C2011	Figgjo	Wild	Figgjo	5.8	C2011
287_C2011	24_C2011	24_1_C2011	552	No	F24_C2011	Figgjo	F34_C2011	Figgjo	Wild	Figgjo	5.8	C2011
288_C2011	24_C2011	24_1_C2011	552	No	F24_C2011	Figgjo	F34_C2011	Figgjo	Wild	Figgjo	5.8	C2011
289_C2011	24_C2011	24_1_C2011	552	No	F24_C2011	Figgjo	F34_C2011	Figgjo	Wild	Figgjo	5.8	C2011
290_C2011	24_C2011	24_1_C2011	552	No	F24_C2011	Figgjo	F34_C2011	Figgjo	Wild	Figgjo	5.8	C2011
291_C2011	24_C2011	24_1_C2011	552	No	F24_C2011	Figgjo	F34_C2011	Figgjo	Wild	Figgjo	5.8	C2011
292_C2011	24_C2011	24_1_C2011	552	No	F24_C2011	Figgjo	F34_C2011	Figgjo	Wild	Figgjo	5.8	C2011
293_C2011	24_C2011	24_1_C2011	555	No	F24_C2011	Figgjo	F34_C2011	Figgjo	Wild	Figgjo	5.8	C2011
294_C2011	24_C2011	24_1_C2011	555	No	F24_C2011	Figgjo	F34_C2011	Figgjo	Wild	Figgjo	5.8	C2011
295_C2011	24_C2011	24_1_C2011	555	No	F24_C2011	Figgjo	F34_C2011	Figgjo	Wild	Figgjo	5.8	C2011
296_C2011	24_C2011	24_1_C2011	555	No	F24_C2011	Figgjo	F34_C2011	Figgjo	Wild	Figgjo	5.8	C2011
297_C2011	24_C2011	24_1_C2011	555	No	F24_C2011	Figgjo	F34_C2011	Figgjo	Wild	Figgjo	5.8	C2011
298_C2011	24_C2011	24_1_C2011	555	No	F24_C2011	Figgjo	F34_C2011	Figgjo	Wild	Figgjo	5.8	C2011
299_C2011	24_C2011	24_1_C2011	563	No	F24_C2011	Figgjo	F34_C2011	Figgjo	Wild	Figgjo	5.8	C2011
300_C2011	24_C2011	24_1_C2011	563	No	F24_C2011	Figgjo	F34_C2011	Figgjo	Wild	Figgjo	5.8	C2011
301_C2011	9_C2011	9_1_C2011	548	No	M5_C2011	Mowi	M15_C2011	Mowi	Farm	Mowi	6.1	C2011
302_C2011	9_C2011	9_1_C2011	552	No	M5_C2011	Mowi	M15_C2011	Mowi	Farm	Mowi	6.1	C2011
303_C2011	9_C2011	9_1_C2011	552	No	M5_C2011	Mowi	M15_C2011	Mowi	Farm	Mowi	6.1	C2011
304_C2011	9_C2011	9_1_C2011	555	No	M5_C2011	Mowi	M15_C2011	Mowi	Farm	Mowi	6.1	C2011
305_C2011	9_C2011	9_1_C2011	555	No	M5_C2011	Mowi	M15_C2011	Mowi	Farm	Mowi	6.1	C2011
306_C2011	9_C2011	9_1_C2011	555	No	M5_C2011	Mowi	M15_C2011	Mowi	Farm	Mowi	6.1	C2011
307_C2011	9_C2011	9_1_C2011	555	No	M5_C2011	Mowi	M15_C2011	Mowi	Farm	Mowi	6.1	C2011
308_C2011	9_C2011	9_1_C2011	555	No	M5_C2011	Mowi	M15_C2011	Mowi	Farm	Mowi	6.1	C2011
309_C2011	9_C2011	9_1_C2011	559	No	M5_C2011	Mowi	M15_C2011	Mowi	Farm	Mowi	6.1	C2011
310_C2011	9_C2011	9_1_C2011	559	No	M5_C2011	Mowi	M15_C2011	Mowi	Farm	Mowi	6.1	C2011
311_C2011	9_C2011	9_1_C2011	559	No	M5_C2011	Mowi	M15_C2011	Mowi	Farm	Mowi	6.1	C2011
312_C2011	9_C2011	9_1_C2011	559	No	M5_C2011	Mowi	M15_C2011	Mowi	Farm	Mowi	6.1	C2011
313_C2011	9_C2011	9_1_C2011	563	No	M5_C2011	Mowi	M15_C2011	Mowi	Farm	Mowi	6.1	C2011
314_C2011	9_C2011	9_1_C2011	563	No	M5_C2011	Mowi	M15_C2011	Mowi	Farm	Mowi	6.1	C2011
315_C2011	9_C2011	9_1_C2011	563	No	M5_C2011	Mowi	M15_C2011	Mowi	Farm	Mowi	6.1	C2011
316_C2011	9_C2011	9_1_C2011	563	No	M5_C2011	Mowi	M15_C2011	Mowi	Farm	Mowi	6.1	C2011
317_C2011	9_C2011	9_1_C2011	567	No	M5_C2011	Mowi	M15_C2011	Mowi	Farm	Mowi	6.1	C2011
318_C2011	9_C2011	9_1_C2011	567	No	M5_C2011	Mowi	M15_C2011	Mowi	Farm	Mowi	6.1	C2011
319_C2011	9_C2011	9_1_C2011	567	No	M5_C2011	Mowi	M15_C2011	Mowi	Farm	Mowi	6.1	C2011
320_C2011	9_C2011	9_1_C2011	567	No	M5_C2011	Mowi	M15_C2011	Mowi	Farm	Mowi	6.1	C2011
321_C2011	9_C2011	9_1_C2011	571	No	M5_C2011	Mowi	M15_C2011	Mowi	Farm	Mowi	6.1	C2011
322_C2011	9_C2011	9_1_C2011	571	No	M5_C2011	Mowi	M15_C2011	Mowi	Farm	Mowi	6.1	C2011
323_C2011	9_C2011	9_1_C2011	571	No	M5_C2011	Mowi	M15_C2011	Mowi	Farm	Mowi	6.1	C2011
324_C2011	9_C2011	9_1_C2011	571	No	M5_C2011	Mowi	M15_C2011	Mowi	Farm	Mowi	6.1	C2011
325_C2011	9_C2011	9_1_C2011	575	No	M5_C2011	Mowi	M15_C2011	Mowi	Farm	Mowi	6.1	C2011
326_C2011	10_C2011	10_1_C2011	543	No	M5_C2011	Mowi	F33_C2011	Figgjo	Hybrid	Mowi.Figgjo	6.3	C2011
327_C2011	10_C2011	10_1_C2011	548	No	M5_C2011	Mowi	F33_C2011	Figgjo	Hybrid	Mowi.Figgjo	6.3	C2011
328_C2011	10_C2011	10_1_C2011	548	No	M5_C2011	Mowi	F33_C2011	Figgjo	Hybrid	Mowi.Figgjo	6.3	C2011
329_C2011	10_C2011	10_1_C2011	552	No	M5_C2011	Mowi	F33_C2011	Figgjo	Hybrid	Mowi.Figgjo	6.3	C2011
330_C2011	10_C2011	10_1_C2011	555	No	M5_C2011	Mowi	F33_C2011	Figgjo	Hybrid	Mowi.Figgjo	6.3	C2011
331_C2011	10_C2011	10_1_C2011	555	No	M5_C2011	Mowi	F33_C2011	Figgjo	Hybrid	Mowi.Figgjo	6.3	C2011
332_C2011	10_C2011	10_1_C2011	555	No	M5_C2011	Mowi	F33_C2011	Figgjo	Hybrid	Mowi.Figgjo	6.3	C2011
333_C2011	10_C2011	10_1_C2011	555	No	M5_C2011	Mowi	F33_C2011	Figgjo	Hybrid	Mowi.Figgjo	6.3	C2011
334_C2011	10_C2011	10_1_C2011	555	No	M5_C2011	Mowi	F33_C2011	Figgjo	Hybrid	Mowi.Figgjo	6.3	C2011
335_C2011	10_C2011	10_1_C2011	555	No	M5_C2011	Mowi	F33_C2011	Figgjo	Hybrid	Mowi.Figgjo	6.3	C2011
336_C2011	10_C2011	10_1_C2011	559	No	M5_C2011	Mowi	F33_C2011	Figgjo	Hybrid	Mowi.Figgjo	6.3	C2011
337_C2011	10_C2011	10_1_C2011	559	No	M5_C2011	Mowi	F33_C2011	Figgjo	Hybrid	Mowi.Figgjo	6.3	C2011
338_C2011	10_C2011	10_1_C2011	559	No	M5_C2011	Mowi	F33_C2011	Figgjo	Hybrid	Mowi.Figgjo	6.3	C2011
339_C2011	10_C2011	10_1_C2011	559	No	M5_C2011	Mowi	F33_C2011	Figgjo	Hybrid	Mowi.Figgjo	6.3	C2011
340_C2011	10_C2011	10_1_C2011	559	No	M5_C2011	Mowi	F33_C2011	Figgjo	Hybrid	Mowi.Figgjo	6.3	C2011
341_C2011	10_C2011	10_1_C2011	559	No	M5_C2011	Mowi	F33_C2011	Figgjo	Hybrid	Mowi.Figgjo	6.3	C2011
342_C2011	10_C2011	10_1_C2011	559	No	M5_C2011	Mowi	F33_C2011	Figgjo	Hybrid	Mowi.Figgjo	6.3	C2011
343_C2011	10_C2011	10_1_C2011	563	No	M5_C2011	Mowi	F33_C2011	Figgjo	Hybrid	Mowi.Figgjo	6.3	C2011
344_C2011	10_C2011	10_1_C2011	563	No	M5_C2011	Mowi	F33_C2011	Figgjo	Hybrid	Mowi.Figgjo	6.3	C2011
345_C2011	10_C2011	10_1_C2011	563	No	M5_C2011	Mowi	F33_C2011	Figgjo	Hybrid	Mowi.Figgjo	6.3	C2011
346_C2011	10_C2011	10_1_C2011	563	No	M5_C2011	Mowi	F33_C2011	Figgjo	Hybrid	Mowi.Figgjo	6.3	C2011
347_C2011	10_C2011	10_1_C2011	563	No	M5_C2011	Mowi	F33_C2011	Figgjo	Hybrid	Mowi.Figgjo	6.3	C2011
348_C2011	10_C2011	10_1_C2011	567	No	M5_C2011	Mowi	F33_C2011	Figgjo	Hybrid	Mowi.Figgjo	6.3	C2011
349_C2011	10_C2011	10_1_C2011	567	No	M5_C2011	Mowi	F33_C2011	Figgjo	Hybrid	Mowi.Figgjo	6.3	C2011
350_C2011	10_C2011	10_1_C2011	571	No	M5_C2011	Mowi	F33_C2011	Figgjo	Hybrid	Mowi.Figgjo	6.3	C2011
351_C2011	11_C2011	11_1_C2011	563	No	M6_C2011	Mowi	M16_C2011	Mowi	Farm	Mowi	6	C2011
352_C2011	11_C2011	11_1_C2011	563	No	M6_C2011	Mowi	M16_C2011	Mowi	Farm	Mowi	6	C2011
353_C2011	11_C2011	11_1_C2011	563	No	M6_C2011	Mowi	M16_C2011	Mowi	Farm	Mowi	6	C2011
354_C2011	11_C2011	11_1_C2011	563	No	M6_C2011	Mowi	M16_C2011	Mowi	Farm	Mowi	6	C2011
355_C2011	11_C2011	11_1_C2011	563	No	M6_C2011	Mowi	M16_C2011	Mowi	Farm	Mowi	6	C2011
356_C2011	11_C2011	11_1_C2011	563	No	M6_C2011	Mowi	M16_C2011	Mowi	Farm	Mowi	6	C2011
357_C2011	11_C2011	11_1_C2011	563	No	M6_C2011	Mowi	M16_C2011	Mowi	Farm	Mowi	6	C2011
358_C2011	11_C2011	11_1_C2011	563	No	M6_C2011	Mowi	M16_C2011	Mowi	Farm	Mowi	6	C2011
359_C2011	11_C2011	11_1_C2011	563	No	M6_C2011	Mowi	M16_C2011	Mowi	Farm	Mowi	6	C2011
360_C2011	11_C2011	11_1_C2011	567	No	M6_C2011	Mowi	M16_C2011	Mowi	Farm	Mowi	6	C2011
361_C2011	11_C2011	11_1_C2011	567	No	M6_C2011	Mowi	M16_C2011	Mowi	Farm	Mowi	6	C2011
362_C2011	11_C2011	11_1_C2011	567	No	M6_C2011	Mowi	M16_C2011	Mowi	Farm	Mowi	6	C2011
363_C2011	11_C2011	11_1_C2011	567	No	M6_C2011	Mowi	M16_C2011	Mowi	Farm	Mowi	6	C2011
364_C2011	11_C2011	11_1_C2011	567	No	M6_C2011	Mowi	M16_C2011	Mowi	Farm	Mowi	6	C2011
365_C2011	11_C2011	11_1_C2011	571	No	M6_C2011	Mowi	M16_C2011	Mowi	Farm	Mowi	6	C2011
366_C2011	11_C2011	11_1_C2011	571	No	M6_C2011	Mowi	M16_C2011	Mowi	Farm	Mowi	6	C2011
367_C2011	11_C2011	11_1_C2011	571	No	M6_C2011	Mowi	M16_C2011	Mowi	Farm	Mowi	6	C2011
368_C2011	11_C2011	11_1_C2011	575	No	M6_C2011	Mowi	M16_C2011	Mowi	Farm	Mowi	6	C2011
369_C2011	11_C2011	11_1_C2011	575	No	M6_C2011	Mowi	M16_C2011	Mowi	Farm	Mowi	6	C2011
370_C2011	11_C2011	11_1_C2011	575	No	M6_C2011	Mowi	M16_C2011	Mowi	Farm	Mowi	6	C2011
371_C2011	11_C2011	11_1_C2011	575	No	M6_C2011	Mowi	M16_C2011	Mowi	Farm	Mowi	6	C2011
372_C2011	11_C2011	11_1_C2011	575	No	M6_C2011	Mowi	M16_C2011	Mowi	Farm	Mowi	6	C2011
373_C2011	11_C2011	11_1_C2011	584	No	M6_C2011	Mowi	M16_C2011	Mowi	Farm	Mowi	6	C2011
374_C2011	11_C2011	11_1_C2011	584	No	M6_C2011	Mowi	M16_C2011	Mowi	Farm	Mowi	6	C2011
375_C2011	11_C2011	11_1_C2011	584	No	M6_C2011	Mowi	M16_C2011	Mowi	Farm	Mowi	6	C2011
376_C2011	12_C2011	12_1_C2011	552	No	M6_C2011	Mowi	F34_C2011	Figgjo	Hybrid	Mowi.Figgjo	6	C2011
377_C2011	12_C2011	12_1_C2011	555	No	M6_C2011	Mowi	F34_C2011	Figgjo	Hybrid	Mowi.Figgjo	6	C2011
378_C2011	12_C2011	12_1_C2011	555	No	M6_C2011	Mowi	F34_C2011	Figgjo	Hybrid	Mowi.Figgjo	6	C2011
379_C2011	12_C2011	12_1_C2011	559	No	M6_C2011	Mowi	F34_C2011	Figgjo	Hybrid	Mowi.Figgjo	6	C2011
380_C2011	12_C2011	12_1_C2011	559	No	M6_C2011	Mowi	F34_C2011	Figgjo	Hybrid	Mowi.Figgjo	6	C2011
381_C2011	12_C2011	12_1_C2011	559	No	M6_C2011	Mowi	F34_C2011	Figgjo	Hybrid	Mowi.Figgjo	6	C2011
382_C2011	12_C2011	12_1_C2011	559	No	M6_C2011	Mowi	F34_C2011	Figgjo	Hybrid	Mowi.Figgjo	6	C2011
383_C2011	12_C2011	12_1_C2011	559	No	M6_C2011	Mowi	F34_C2011	Figgjo	Hybrid	Mowi.Figgjo	6	C2011
384_C2011	12_C2011	12_1_C2011	559	No	M6_C2011	Mowi	F34_C2011	Figgjo	Hybrid	Mowi.Figgjo	6	C2011
385_C2011	12_C2011	12_1_C2011	559	No	M6_C2011	Mowi	F34_C2011	Figgjo	Hybrid	Mowi.Figgjo	6	C2011
386_C2011	12_C2011	12_1_C2011	563	No	M6_C2011	Mowi	F34_C2011	Figgjo	Hybrid	Mowi.Figgjo	6	C2011
387_C2011	12_C2011	12_1_C2011	563	No	M6_C2011	Mowi	F34_C2011	Figgjo	Hybrid	Mowi.Figgjo	6	C2011
388_C2011	12_C2011	12_1_C2011	563	No	M6_C2011	Mowi	F34_C2011	Figgjo	Hybrid	Mowi.Figgjo	6	C2011
389_C2011	12_C2011	12_1_C2011	563	No	M6_C2011	Mowi	F34_C2011	Figgjo	Hybrid	Mowi.Figgjo	6	C2011
390_C2011	12_C2011	12_1_C2011	563	No	M6_C2011	Mowi	F34_C2011	Figgjo	Hybrid	Mowi.Figgjo	6	C2011
391_C2011	12_C2011	12_1_C2011	563	No	M6_C2011	Mowi	F34_C2011	Figgjo	Hybrid	Mowi.Figgjo	6	C2011
392_C2011	12_C2011	12_1_C2011	563	No	M6_C2011	Mowi	F34_C2011	Figgjo	Hybrid	Mowi.Figgjo	6	C2011
393_C2011	12_C2011	12_1_C2011	563	No	M6_C2011	Mowi	F34_C2011	Figgjo	Hybrid	Mowi.Figgjo	6	C2011
394_C2011	12_C2011	12_1_C2011	563	No	M6_C2011	Mowi	F34_C2011	Figgjo	Hybrid	Mowi.Figgjo	6	C2011
395_C2011	12_C2011	12_1_C2011	563	No	M6_C2011	Mowi	F34_C2011	Figgjo	Hybrid	Mowi.Figgjo	6	C2011
396_C2011	12_C2011	12_1_C2011	563	No	M6_C2011	Mowi	F34_C2011	Figgjo	Hybrid	Mowi.Figgjo	6	C2011
397_C2011	12_C2011	12_1_C2011	567	No	M6_C2011	Mowi	F34_C2011	Figgjo	Hybrid	Mowi.Figgjo	6	C2011
398_C2011	12_C2011	12_1_C2011	567	No	M6_C2011	Mowi	F34_C2011	Figgjo	Hybrid	Mowi.Figgjo	6	C2011
399_C2011	12_C2011	12_1_C2011	567	No	M6_C2011	Mowi	F34_C2011	Figgjo	Hybrid	Mowi.Figgjo	6	C2011
400_C2011	12_C2011	12_1_C2011	567	No	M6_C2011	Mowi	F34_C2011	Figgjo	Hybrid	Mowi.Figgjo	6	C2011
401_C2011	26_C2011	26_1_C2011	548	No	F26_C2011	Figgjo	F35_C2011	Figgjo	Wild	Figgjo	5.3	C2011
402_C2011	26_C2011	26_1_C2011	548	No	F26_C2011	Figgjo	F35_C2011	Figgjo	Wild	Figgjo	5.3	C2011
403_C2011	26_C2011	26_1_C2011	552	No	F26_C2011	Figgjo	F35_C2011	Figgjo	Wild	Figgjo	5.3	C2011
404_C2011	26_C2011	26_1_C2011	552	No	F26_C2011	Figgjo	F35_C2011	Figgjo	Wild	Figgjo	5.3	C2011
405_C2011	26_C2011	26_1_C2011	552	No	F26_C2011	Figgjo	F35_C2011	Figgjo	Wild	Figgjo	5.3	C2011
406_C2011	26_C2011	26_1_C2011	555	No	F26_C2011	Figgjo	F35_C2011	Figgjo	Wild	Figgjo	5.3	C2011
407_C2011	26_C2011	26_1_C2011	555	No	F26_C2011	Figgjo	F35_C2011	Figgjo	Wild	Figgjo	5.3	C2011
408_C2011	26_C2011	26_1_C2011	555	No	F26_C2011	Figgjo	F35_C2011	Figgjo	Wild	Figgjo	5.3	C2011
409_C2011	26_C2011	26_1_C2011	555	No	F26_C2011	Figgjo	F35_C2011	Figgjo	Wild	Figgjo	5.3	C2011
410_C2011	26_C2011	26_1_C2011	555	No	F26_C2011	Figgjo	F35_C2011	Figgjo	Wild	Figgjo	5.3	C2011
411_C2011	26_C2011	26_1_C2011	555	No	F26_C2011	Figgjo	F35_C2011	Figgjo	Wild	Figgjo	5.3	C2011
412_C2011	26_C2011	26_1_C2011	559	No	F26_C2011	Figgjo	F35_C2011	Figgjo	Wild	Figgjo	5.3	C2011
413_C2011	26_C2011	26_1_C2011	559	No	F26_C2011	Figgjo	F35_C2011	Figgjo	Wild	Figgjo	5.3	C2011
414_C2011	26_C2011	26_1_C2011	559	No	F26_C2011	Figgjo	F35_C2011	Figgjo	Wild	Figgjo	5.3	C2011
415_C2011	26_C2011	26_1_C2011	559	No	F26_C2011	Figgjo	F35_C2011	Figgjo	Wild	Figgjo	5.3	C2011
416_C2011	26_C2011	26_1_C2011	563	No	F26_C2011	Figgjo	F35_C2011	Figgjo	Wild	Figgjo	5.3	C2011
417_C2011	26_C2011	26_1_C2011	563	No	F26_C2011	Figgjo	F35_C2011	Figgjo	Wild	Figgjo	5.3	C2011
418_C2011	26_C2011	26_1_C2011	563	No	F26_C2011	Figgjo	F35_C2011	Figgjo	Wild	Figgjo	5.3	C2011
419_C2011	26_C2011	26_1_C2011	563	No	F26_C2011	Figgjo	F35_C2011	Figgjo	Wild	Figgjo	5.3	C2011
420_C2011	26_C2011	26_1_C2011	563	No	F26_C2011	Figgjo	F35_C2011	Figgjo	Wild	Figgjo	5.3	C2011
421_C2011	26_C2011	26_1_C2011	563	No	F26_C2011	Figgjo	F35_C2011	Figgjo	Wild	Figgjo	5.3	C2011
422_C2011	26_C2011	26_1_C2011	567	No	F26_C2011	Figgjo	F35_C2011	Figgjo	Wild	Figgjo	5.3	C2011
423_C2011	26_C2011	26_1_C2011	567	No	F26_C2011	Figgjo	F35_C2011	Figgjo	Wild	Figgjo	5.3	C2011
424_C2011	26_C2011	26_1_C2011	567	No	F26_C2011	Figgjo	F35_C2011	Figgjo	Wild	Figgjo	5.3	C2011
425_C2011	26_C2011	26_1_C2011	571	No	F26_C2011	Figgjo	F35_C2011	Figgjo	Wild	Figgjo	5.3	C2011
426_C2011	13_C2011	13_1_C2011	563	No	M7_C2011	Mowi	M17_C2011	Mowi	Farm	Mowi	5.8	C2011
427_C2011	13_C2011	13_1_C2011	563	No	M7_C2011	Mowi	M17_C2011	Mowi	Farm	Mowi	5.8	C2011
428_C2011	13_C2011	13_1_C2011	567	No	M7_C2011	Mowi	M17_C2011	Mowi	Farm	Mowi	5.8	C2011
429_C2011	13_C2011	13_1_C2011	567	No	M7_C2011	Mowi	M17_C2011	Mowi	Farm	Mowi	5.8	C2011
430_C2011	13_C2011	13_1_C2011	567	No	M7_C2011	Mowi	M17_C2011	Mowi	Farm	Mowi	5.8	C2011
431_C2011	13_C2011	13_1_C2011	567	No	M7_C2011	Mowi	M17_C2011	Mowi	Farm	Mowi	5.8	C2011
432_C2011	13_C2011	13_1_C2011	567	No	M7_C2011	Mowi	M17_C2011	Mowi	Farm	Mowi	5.8	C2011
433_C2011	13_C2011	13_1_C2011	571	No	M7_C2011	Mowi	M17_C2011	Mowi	Farm	Mowi	5.8	C2011
434_C2011	13_C2011	13_1_C2011	571	No	M7_C2011	Mowi	M17_C2011	Mowi	Farm	Mowi	5.8	C2011
435_C2011	13_C2011	13_1_C2011	571	No	M7_C2011	Mowi	M17_C2011	Mowi	Farm	Mowi	5.8	C2011
436_C2011	13_C2011	13_1_C2011	571	No	M7_C2011	Mowi	M17_C2011	Mowi	Farm	Mowi	5.8	C2011
437_C2011	13_C2011	13_1_C2011	575	No	M7_C2011	Mowi	M17_C2011	Mowi	Farm	Mowi	5.8	C2011
438_C2011	13_C2011	13_1_C2011	575	No	M7_C2011	Mowi	M17_C2011	Mowi	Farm	Mowi	5.8	C2011
439_C2011	13_C2011	13_1_C2011	575	No	M7_C2011	Mowi	M17_C2011	Mowi	Farm	Mowi	5.8	C2011
440_C2011	13_C2011	13_1_C2011	575	No	M7_C2011	Mowi	M17_C2011	Mowi	Farm	Mowi	5.8	C2011
441_C2011	13_C2011	13_1_C2011	NA	Yes	M7_C2011	Mowi	M17_C2011	Mowi	Farm	Mowi	5.8	C2011
442_C2011	13_C2011	13_1_C2011	NA	Yes	M7_C2011	Mowi	M17_C2011	Mowi	Farm	Mowi	5.8	C2011
443_C2011	13_C2011	13_1_C2011	NA	Yes	M7_C2011	Mowi	M17_C2011	Mowi	Farm	Mowi	5.8	C2011
444_C2011	13_C2011	13_1_C2011	NA	Yes	M7_C2011	Mowi	M17_C2011	Mowi	Farm	Mowi	5.8	C2011
445_C2011	13_C2011	13_1_C2011	NA	Yes	M7_C2011	Mowi	M17_C2011	Mowi	Farm	Mowi	5.8	C2011
446_C2011	13_C2011	13_1_C2011	NA	Yes	M7_C2011	Mowi	M17_C2011	Mowi	Farm	Mowi	5.8	C2011
447_C2011	13_C2011	13_1_C2011	NA	Yes	M7_C2011	Mowi	M17_C2011	Mowi	Farm	Mowi	5.8	C2011
448_C2011	13_C2011	13_1_C2011	NA	Yes	M7_C2011	Mowi	M17_C2011	Mowi	Farm	Mowi	5.8	C2011
449_C2011	13_C2011	13_1_C2011	NA	Yes	M7_C2011	Mowi	M17_C2011	Mowi	Farm	Mowi	5.8	C2011
450_C2011	13_C2011	13_1_C2011	NA	Yes	M7_C2011	Mowi	M17_C2011	Mowi	Farm	Mowi	5.8	C2011
451_C2011	14_C2011	14_1_C2011	555	No	M7_C2011	Mowi	F35_C2011	Figgjo	Hybrid	Mowi.Figgjo	5.8	C2011
452_C2011	14_C2011	14_1_C2011	559	No	M7_C2011	Mowi	F35_C2011	Figgjo	Hybrid	Mowi.Figgjo	5.8	C2011
453_C2011	14_C2011	14_1_C2011	559	No	M7_C2011	Mowi	F35_C2011	Figgjo	Hybrid	Mowi.Figgjo	5.8	C2011
454_C2011	14_C2011	14_1_C2011	559	No	M7_C2011	Mowi	F35_C2011	Figgjo	Hybrid	Mowi.Figgjo	5.8	C2011
455_C2011	14_C2011	14_1_C2011	563	No	M7_C2011	Mowi	F35_C2011	Figgjo	Hybrid	Mowi.Figgjo	5.8	C2011
456_C2011	14_C2011	14_1_C2011	563	No	M7_C2011	Mowi	F35_C2011	Figgjo	Hybrid	Mowi.Figgjo	5.8	C2011
457_C2011	14_C2011	14_1_C2011	563	No	M7_C2011	Mowi	F35_C2011	Figgjo	Hybrid	Mowi.Figgjo	5.8	C2011
458_C2011	14_C2011	14_1_C2011	563	No	M7_C2011	Mowi	F35_C2011	Figgjo	Hybrid	Mowi.Figgjo	5.8	C2011
459_C2011	14_C2011	14_1_C2011	563	No	M7_C2011	Mowi	F35_C2011	Figgjo	Hybrid	Mowi.Figgjo	5.8	C2011
460_C2011	14_C2011	14_1_C2011	563	No	M7_C2011	Mowi	F35_C2011	Figgjo	Hybrid	Mowi.Figgjo	5.8	C2011
461_C2011	14_C2011	14_1_C2011	563	No	M7_C2011	Mowi	F35_C2011	Figgjo	Hybrid	Mowi.Figgjo	5.8	C2011
462_C2011	14_C2011	14_1_C2011	563	No	M7_C2011	Mowi	F35_C2011	Figgjo	Hybrid	Mowi.Figgjo	5.8	C2011
463_C2011	14_C2011	14_1_C2011	567	No	M7_C2011	Mowi	F35_C2011	Figgjo	Hybrid	Mowi.Figgjo	5.8	C2011
464_C2011	14_C2011	14_1_C2011	567	No	M7_C2011	Mowi	F35_C2011	Figgjo	Hybrid	Mowi.Figgjo	5.8	C2011
465_C2011	14_C2011	14_1_C2011	567	No	M7_C2011	Mowi	F35_C2011	Figgjo	Hybrid	Mowi.Figgjo	5.8	C2011
466_C2011	14_C2011	14_1_C2011	567	No	M7_C2011	Mowi	F35_C2011	Figgjo	Hybrid	Mowi.Figgjo	5.8	C2011
467_C2011	14_C2011	14_1_C2011	567	No	M7_C2011	Mowi	F35_C2011	Figgjo	Hybrid	Mowi.Figgjo	5.8	C2011
468_C2011	14_C2011	14_1_C2011	567	No	M7_C2011	Mowi	F35_C2011	Figgjo	Hybrid	Mowi.Figgjo	5.8	C2011
469_C2011	14_C2011	14_1_C2011	571	No	M7_C2011	Mowi	F35_C2011	Figgjo	Hybrid	Mowi.Figgjo	5.8	C2011
470_C2011	14_C2011	14_1_C2011	571	No	M7_C2011	Mowi	F35_C2011	Figgjo	Hybrid	Mowi.Figgjo	5.8	C2011
471_C2011	14_C2011	14_1_C2011	571	No	M7_C2011	Mowi	F35_C2011	Figgjo	Hybrid	Mowi.Figgjo	5.8	C2011
472_C2011	14_C2011	14_1_C2011	571	No	M7_C2011	Mowi	F35_C2011	Figgjo	Hybrid	Mowi.Figgjo	5.8	C2011
473_C2011	14_C2011	14_1_C2011	571	No	M7_C2011	Mowi	F35_C2011	Figgjo	Hybrid	Mowi.Figgjo	5.8	C2011
474_C2011	14_C2011	14_1_C2011	579	No	M7_C2011	Mowi	F35_C2011	Figgjo	Hybrid	Mowi.Figgjo	5.8	C2011
475_C2011	14_C2011	14_1_C2011	579	No	M7_C2011	Mowi	F35_C2011	Figgjo	Hybrid	Mowi.Figgjo	5.8	C2011
476_C2011	27_C2011	27_1_C2011	552	No	F27_C2011	Figgjo	F35_C2011	Figgjo	Wild	Figgjo	5.7	C2011
477_C2011	27_C2011	27_1_C2011	552	No	F27_C2011	Figgjo	F35_C2011	Figgjo	Wild	Figgjo	5.7	C2011
478_C2011	27_C2011	27_1_C2011	552	No	F27_C2011	Figgjo	F35_C2011	Figgjo	Wild	Figgjo	5.7	C2011
479_C2011	27_C2011	27_1_C2011	555	No	F27_C2011	Figgjo	F35_C2011	Figgjo	Wild	Figgjo	5.7	C2011
480_C2011	27_C2011	27_1_C2011	555	No	F27_C2011	Figgjo	F35_C2011	Figgjo	Wild	Figgjo	5.7	C2011
481_C2011	27_C2011	27_1_C2011	555	No	F27_C2011	Figgjo	F35_C2011	Figgjo	Wild	Figgjo	5.7	C2011
482_C2011	27_C2011	27_1_C2011	555	No	F27_C2011	Figgjo	F35_C2011	Figgjo	Wild	Figgjo	5.7	C2011
483_C2011	27_C2011	27_1_C2011	555	No	F27_C2011	Figgjo	F35_C2011	Figgjo	Wild	Figgjo	5.7	C2011
484_C2011	27_C2011	27_1_C2011	559	No	F27_C2011	Figgjo	F35_C2011	Figgjo	Wild	Figgjo	5.7	C2011
485_C2011	27_C2011	27_1_C2011	559	No	F27_C2011	Figgjo	F35_C2011	Figgjo	Wild	Figgjo	5.7	C2011
486_C2011	27_C2011	27_1_C2011	563	No	F27_C2011	Figgjo	F35_C2011	Figgjo	Wild	Figgjo	5.7	C2011
487_C2011	27_C2011	27_1_C2011	563	No	F27_C2011	Figgjo	F35_C2011	Figgjo	Wild	Figgjo	5.7	C2011
488_C2011	27_C2011	27_1_C2011	563	No	F27_C2011	Figgjo	F35_C2011	Figgjo	Wild	Figgjo	5.7	C2011
489_C2011	27_C2011	27_1_C2011	563	No	F27_C2011	Figgjo	F35_C2011	Figgjo	Wild	Figgjo	5.7	C2011
490_C2011	27_C2011	27_1_C2011	563	No	F27_C2011	Figgjo	F35_C2011	Figgjo	Wild	Figgjo	5.7	C2011
491_C2011	27_C2011	27_1_C2011	563	No	F27_C2011	Figgjo	F35_C2011	Figgjo	Wild	Figgjo	5.7	C2011
492_C2011	27_C2011	27_1_C2011	567	No	F27_C2011	Figgjo	F35_C2011	Figgjo	Wild	Figgjo	5.7	C2011
493_C2011	27_C2011	27_1_C2011	567	No	F27_C2011	Figgjo	F35_C2011	Figgjo	Wild	Figgjo	5.7	C2011
494_C2011	27_C2011	27_1_C2011	567	No	F27_C2011	Figgjo	F35_C2011	Figgjo	Wild	Figgjo	5.7	C2011
495_C2011	27_C2011	27_1_C2011	567	No	F27_C2011	Figgjo	F35_C2011	Figgjo	Wild	Figgjo	5.7	C2011
496_C2011	27_C2011	27_1_C2011	567	No	F27_C2011	Figgjo	F35_C2011	Figgjo	Wild	Figgjo	5.7	C2011
497_C2011	27_C2011	27_1_C2011	567	No	F27_C2011	Figgjo	F35_C2011	Figgjo	Wild	Figgjo	5.7	C2011
498_C2011	27_C2011	27_1_C2011	567	No	F27_C2011	Figgjo	F35_C2011	Figgjo	Wild	Figgjo	5.7	C2011
499_C2011	27_C2011	27_1_C2011	571	No	F27_C2011	Figgjo	F35_C2011	Figgjo	Wild	Figgjo	5.7	C2011
500_C2011	27_C2011	27_1_C2011	571	No	F27_C2011	Figgjo	F35_C2011	Figgjo	Wild	Figgjo	5.7	C2011
501_C2011	15_C2011	15_1_C2011	539	No	M8_C2011	Mowi	M18_C2011	Mowi	Farm	Mowi	6	C2011
502_C2011	15_C2011	15_1_C2011	552	No	M8_C2011	Mowi	M18_C2011	Mowi	Farm	Mowi	6	C2011
503_C2011	15_C2011	15_1_C2011	552	No	M8_C2011	Mowi	M18_C2011	Mowi	Farm	Mowi	6	C2011
504_C2011	15_C2011	15_1_C2011	552	No	M8_C2011	Mowi	M18_C2011	Mowi	Farm	Mowi	6	C2011
505_C2011	15_C2011	15_1_C2011	552	No	M8_C2011	Mowi	M18_C2011	Mowi	Farm	Mowi	6	C2011
506_C2011	15_C2011	15_1_C2011	552	No	M8_C2011	Mowi	M18_C2011	Mowi	Farm	Mowi	6	C2011
507_C2011	15_C2011	15_1_C2011	552	No	M8_C2011	Mowi	M18_C2011	Mowi	Farm	Mowi	6	C2011
508_C2011	15_C2011	15_1_C2011	555	No	M8_C2011	Mowi	M18_C2011	Mowi	Farm	Mowi	6	C2011
509_C2011	15_C2011	15_1_C2011	559	No	M8_C2011	Mowi	M18_C2011	Mowi	Farm	Mowi	6	C2011
510_C2011	15_C2011	15_1_C2011	559	No	M8_C2011	Mowi	M18_C2011	Mowi	Farm	Mowi	6	C2011
511_C2011	15_C2011	15_1_C2011	563	No	M8_C2011	Mowi	M18_C2011	Mowi	Farm	Mowi	6	C2011
512_C2011	15_C2011	15_1_C2011	563	No	M8_C2011	Mowi	M18_C2011	Mowi	Farm	Mowi	6	C2011
513_C2011	15_C2011	15_1_C2011	563	No	M8_C2011	Mowi	M18_C2011	Mowi	Farm	Mowi	6	C2011
514_C2011	15_C2011	15_1_C2011	563	No	M8_C2011	Mowi	M18_C2011	Mowi	Farm	Mowi	6	C2011
515_C2011	15_C2011	15_1_C2011	563	No	M8_C2011	Mowi	M18_C2011	Mowi	Farm	Mowi	6	C2011
516_C2011	15_C2011	15_1_C2011	567	No	M8_C2011	Mowi	M18_C2011	Mowi	Farm	Mowi	6	C2011
517_C2011	15_C2011	15_1_C2011	567	No	M8_C2011	Mowi	M18_C2011	Mowi	Farm	Mowi	6	C2011
518_C2011	15_C2011	15_1_C2011	567	No	M8_C2011	Mowi	M18_C2011	Mowi	Farm	Mowi	6	C2011
519_C2011	15_C2011	15_1_C2011	571	No	M8_C2011	Mowi	M18_C2011	Mowi	Farm	Mowi	6	C2011
520_C2011	15_C2011	15_1_C2011	571	No	M8_C2011	Mowi	M18_C2011	Mowi	Farm	Mowi	6	C2011
521_C2011	15_C2011	15_1_C2011	571	No	M8_C2011	Mowi	M18_C2011	Mowi	Farm	Mowi	6	C2011
522_C2011	15_C2011	15_1_C2011	575	No	M8_C2011	Mowi	M18_C2011	Mowi	Farm	Mowi	6	C2011
523_C2011	15_C2011	15_1_C2011	575	No	M8_C2011	Mowi	M18_C2011	Mowi	Farm	Mowi	6	C2011
524_C2011	15_C2011	15_1_C2011	575	No	M8_C2011	Mowi	M18_C2011	Mowi	Farm	Mowi	6	C2011
525_C2011	15_C2011	15_1_C2011	575	No	M8_C2011	Mowi	M18_C2011	Mowi	Farm	Mowi	6	C2011
526_C2011	16_C2011	16_1_C2011	521	No	M8_C2011	Mowi	F36_C2011	Figgjo	Hybrid	Mowi.Figgjo	6	C2011
527_C2011	16_C2011	16_1_C2011	539	No	M8_C2011	Mowi	F36_C2011	Figgjo	Hybrid	Mowi.Figgjo	6	C2011
528_C2011	16_C2011	16_1_C2011	539	No	M8_C2011	Mowi	F36_C2011	Figgjo	Hybrid	Mowi.Figgjo	6	C2011
529_C2011	16_C2011	16_1_C2011	543	No	M8_C2011	Mowi	F36_C2011	Figgjo	Hybrid	Mowi.Figgjo	6	C2011
530_C2011	16_C2011	16_1_C2011	543	No	M8_C2011	Mowi	F36_C2011	Figgjo	Hybrid	Mowi.Figgjo	6	C2011
531_C2011	16_C2011	16_1_C2011	548	No	M8_C2011	Mowi	F36_C2011	Figgjo	Hybrid	Mowi.Figgjo	6	C2011
532_C2011	16_C2011	16_1_C2011	548	No	M8_C2011	Mowi	F36_C2011	Figgjo	Hybrid	Mowi.Figgjo	6	C2011
533_C2011	16_C2011	16_1_C2011	548	No	M8_C2011	Mowi	F36_C2011	Figgjo	Hybrid	Mowi.Figgjo	6	C2011
534_C2011	16_C2011	16_1_C2011	548	No	M8_C2011	Mowi	F36_C2011	Figgjo	Hybrid	Mowi.Figgjo	6	C2011
535_C2011	16_C2011	16_1_C2011	548	No	M8_C2011	Mowi	F36_C2011	Figgjo	Hybrid	Mowi.Figgjo	6	C2011
536_C2011	16_C2011	16_1_C2011	552	No	M8_C2011	Mowi	F36_C2011	Figgjo	Hybrid	Mowi.Figgjo	6	C2011
537_C2011	16_C2011	16_1_C2011	552	No	M8_C2011	Mowi	F36_C2011	Figgjo	Hybrid	Mowi.Figgjo	6	C2011
538_C2011	16_C2011	16_1_C2011	552	No	M8_C2011	Mowi	F36_C2011	Figgjo	Hybrid	Mowi.Figgjo	6	C2011
539_C2011	16_C2011	16_1_C2011	555	No	M8_C2011	Mowi	F36_C2011	Figgjo	Hybrid	Mowi.Figgjo	6	C2011
540_C2011	16_C2011	16_1_C2011	555	No	M8_C2011	Mowi	F36_C2011	Figgjo	Hybrid	Mowi.Figgjo	6	C2011
541_C2011	16_C2011	16_1_C2011	555	No	M8_C2011	Mowi	F36_C2011	Figgjo	Hybrid	Mowi.Figgjo	6	C2011
542_C2011	16_C2011	16_1_C2011	563	No	M8_C2011	Mowi	F36_C2011	Figgjo	Hybrid	Mowi.Figgjo	6	C2011
543_C2011	16_C2011	16_1_C2011	563	No	M8_C2011	Mowi	F36_C2011	Figgjo	Hybrid	Mowi.Figgjo	6	C2011
544_C2011	16_C2011	16_1_C2011	563	No	M8_C2011	Mowi	F36_C2011	Figgjo	Hybrid	Mowi.Figgjo	6	C2011
545_C2011	16_C2011	16_1_C2011	563	No	M8_C2011	Mowi	F36_C2011	Figgjo	Hybrid	Mowi.Figgjo	6	C2011
546_C2011	16_C2011	16_1_C2011	563	No	M8_C2011	Mowi	F36_C2011	Figgjo	Hybrid	Mowi.Figgjo	6	C2011
547_C2011	16_C2011	16_1_C2011	567	No	M8_C2011	Mowi	F36_C2011	Figgjo	Hybrid	Mowi.Figgjo	6	C2011
548_C2011	16_C2011	16_1_C2011	567	No	M8_C2011	Mowi	F36_C2011	Figgjo	Hybrid	Mowi.Figgjo	6	C2011
549_C2011	16_C2011	16_1_C2011	567	No	M8_C2011	Mowi	F36_C2011	Figgjo	Hybrid	Mowi.Figgjo	6	C2011
550_C2011	16_C2011	16_1_C2011	575	No	M8_C2011	Mowi	F36_C2011	Figgjo	Hybrid	Mowi.Figgjo	6	C2011
551_C2011	28_C2011	28_1_C2011	555	No	F28_C2011	Figgjo	F36_C2011	Figgjo	Wild	Figgjo	5.6	C2011
552_C2011	28_C2011	28_1_C2011	563	No	F28_C2011	Figgjo	F36_C2011	Figgjo	Wild	Figgjo	5.6	C2011
553_C2011	28_C2011	28_1_C2011	563	No	F28_C2011	Figgjo	F36_C2011	Figgjo	Wild	Figgjo	5.6	C2011
554_C2011	28_C2011	28_1_C2011	563	No	F28_C2011	Figgjo	F36_C2011	Figgjo	Wild	Figgjo	5.6	C2011
555_C2011	28_C2011	28_1_C2011	563	No	F28_C2011	Figgjo	F36_C2011	Figgjo	Wild	Figgjo	5.6	C2011
556_C2011	28_C2011	28_1_C2011	563	No	F28_C2011	Figgjo	F36_C2011	Figgjo	Wild	Figgjo	5.6	C2011
557_C2011	28_C2011	28_1_C2011	563	No	F28_C2011	Figgjo	F36_C2011	Figgjo	Wild	Figgjo	5.6	C2011
558_C2011	28_C2011	28_1_C2011	563	No	F28_C2011	Figgjo	F36_C2011	Figgjo	Wild	Figgjo	5.6	C2011
559_C2011	28_C2011	28_1_C2011	563	No	F28_C2011	Figgjo	F36_C2011	Figgjo	Wild	Figgjo	5.6	C2011
560_C2011	28_C2011	28_1_C2011	563	No	F28_C2011	Figgjo	F36_C2011	Figgjo	Wild	Figgjo	5.6	C2011
561_C2011	28_C2011	28_1_C2011	563	No	F28_C2011	Figgjo	F36_C2011	Figgjo	Wild	Figgjo	5.6	C2011
562_C2011	28_C2011	28_1_C2011	563	No	F28_C2011	Figgjo	F36_C2011	Figgjo	Wild	Figgjo	5.6	C2011
563_C2011	28_C2011	28_1_C2011	563	No	F28_C2011	Figgjo	F36_C2011	Figgjo	Wild	Figgjo	5.6	C2011
564_C2011	28_C2011	28_1_C2011	563	No	F28_C2011	Figgjo	F36_C2011	Figgjo	Wild	Figgjo	5.6	C2011
565_C2011	28_C2011	28_1_C2011	563	No	F28_C2011	Figgjo	F36_C2011	Figgjo	Wild	Figgjo	5.6	C2011
566_C2011	28_C2011	28_1_C2011	563	No	F28_C2011	Figgjo	F36_C2011	Figgjo	Wild	Figgjo	5.6	C2011
567_C2011	28_C2011	28_1_C2011	567	No	F28_C2011	Figgjo	F36_C2011	Figgjo	Wild	Figgjo	5.6	C2011
568_C2011	28_C2011	28_1_C2011	567	No	F28_C2011	Figgjo	F36_C2011	Figgjo	Wild	Figgjo	5.6	C2011
569_C2011	28_C2011	28_1_C2011	567	No	F28_C2011	Figgjo	F36_C2011	Figgjo	Wild	Figgjo	5.6	C2011
570_C2011	28_C2011	28_1_C2011	567	No	F28_C2011	Figgjo	F36_C2011	Figgjo	Wild	Figgjo	5.6	C2011
571_C2011	28_C2011	28_1_C2011	567	No	F28_C2011	Figgjo	F36_C2011	Figgjo	Wild	Figgjo	5.6	C2011
572_C2011	28_C2011	28_1_C2011	567	No	F28_C2011	Figgjo	F36_C2011	Figgjo	Wild	Figgjo	5.6	C2011
573_C2011	28_C2011	28_1_C2011	567	No	F28_C2011	Figgjo	F36_C2011	Figgjo	Wild	Figgjo	5.6	C2011
574_C2011	28_C2011	28_1_C2011	571	No	F28_C2011	Figgjo	F36_C2011	Figgjo	Wild	Figgjo	5.6	C2011
575_C2011	28_C2011	28_1_C2011	575	No	F28_C2011	Figgjo	F36_C2011	Figgjo	Wild	Figgjo	5.6	C2011
576_C2011	17_C2011	17_1_C2011	548	No	M9_C2011	Mowi	M19_C2011	Mowi	Farm	Mowi	6	C2011
577_C2011	17_C2011	17_1_C2011	552	No	M9_C2011	Mowi	M19_C2011	Mowi	Farm	Mowi	6	C2011
578_C2011	17_C2011	17_1_C2011	555	No	M9_C2011	Mowi	M19_C2011	Mowi	Farm	Mowi	6	C2011
579_C2011	17_C2011	17_1_C2011	567	No	M9_C2011	Mowi	M19_C2011	Mowi	Farm	Mowi	6	C2011
580_C2011	17_C2011	17_1_C2011	567	No	M9_C2011	Mowi	M19_C2011	Mowi	Farm	Mowi	6	C2011
581_C2011	17_C2011	17_1_C2011	571	No	M9_C2011	Mowi	M19_C2011	Mowi	Farm	Mowi	6	C2011
582_C2011	17_C2011	17_1_C2011	575	No	M9_C2011	Mowi	M19_C2011	Mowi	Farm	Mowi	6	C2011
583_C2011	17_C2011	17_1_C2011	575	No	M9_C2011	Mowi	M19_C2011	Mowi	Farm	Mowi	6	C2011
584_C2011	17_C2011	17_1_C2011	575	No	M9_C2011	Mowi	M19_C2011	Mowi	Farm	Mowi	6	C2011
585_C2011	17_C2011	17_1_C2011	579	No	M9_C2011	Mowi	M19_C2011	Mowi	Farm	Mowi	6	C2011
586_C2011	17_C2011	17_1_C2011	579	No	M9_C2011	Mowi	M19_C2011	Mowi	Farm	Mowi	6	C2011
587_C2011	17_C2011	17_1_C2011	579	No	M9_C2011	Mowi	M19_C2011	Mowi	Farm	Mowi	6	C2011
588_C2011	17_C2011	17_1_C2011	579	No	M9_C2011	Mowi	M19_C2011	Mowi	Farm	Mowi	6	C2011
589_C2011	17_C2011	17_1_C2011	579	No	M9_C2011	Mowi	M19_C2011	Mowi	Farm	Mowi	6	C2011
590_C2011	17_C2011	17_1_C2011	579	No	M9_C2011	Mowi	M19_C2011	Mowi	Farm	Mowi	6	C2011
591_C2011	17_C2011	17_1_C2011	579	No	M9_C2011	Mowi	M19_C2011	Mowi	Farm	Mowi	6	C2011
592_C2011	17_C2011	17_1_C2011	579	No	M9_C2011	Mowi	M19_C2011	Mowi	Farm	Mowi	6	C2011
593_C2011	17_C2011	17_1_C2011	579	No	M9_C2011	Mowi	M19_C2011	Mowi	Farm	Mowi	6	C2011
594_C2011	17_C2011	17_1_C2011	584	No	M9_C2011	Mowi	M19_C2011	Mowi	Farm	Mowi	6	C2011
595_C2011	17_C2011	17_1_C2011	584	No	M9_C2011	Mowi	M19_C2011	Mowi	Farm	Mowi	6	C2011
596_C2011	17_C2011	17_1_C2011	590	No	M9_C2011	Mowi	M19_C2011	Mowi	Farm	Mowi	6	C2011
597_C2011	17_C2011	17_1_C2011	590	No	M9_C2011	Mowi	M19_C2011	Mowi	Farm	Mowi	6	C2011
598_C2011	17_C2011	17_1_C2011	595	No	M9_C2011	Mowi	M19_C2011	Mowi	Farm	Mowi	6	C2011
599_C2011	17_C2011	17_1_C2011	595	No	M9_C2011	Mowi	M19_C2011	Mowi	Farm	Mowi	6	C2011
600_C2011	17_C2011	17_1_C2011	601	No	M9_C2011	Mowi	M19_C2011	Mowi	Farm	Mowi	6	C2011
601_C2011	18_C2011	18_1_C2011	552	No	M9_C2011	Mowi	F37_C2011	Figgjo	Hybrid	Mowi.Figgjo	6.1	C2011
602_C2011	18_C2011	18_1_C2011	555	No	M9_C2011	Mowi	F37_C2011	Figgjo	Hybrid	Mowi.Figgjo	6.1	C2011
603_C2011	18_C2011	18_1_C2011	555	No	M9_C2011	Mowi	F37_C2011	Figgjo	Hybrid	Mowi.Figgjo	6.1	C2011
604_C2011	18_C2011	18_1_C2011	563	No	M9_C2011	Mowi	F37_C2011	Figgjo	Hybrid	Mowi.Figgjo	6.1	C2011
605_C2011	18_C2011	18_1_C2011	563	No	M9_C2011	Mowi	F37_C2011	Figgjo	Hybrid	Mowi.Figgjo	6.1	C2011
606_C2011	18_C2011	18_1_C2011	563	No	M9_C2011	Mowi	F37_C2011	Figgjo	Hybrid	Mowi.Figgjo	6.1	C2011
607_C2011	18_C2011	18_1_C2011	563	No	M9_C2011	Mowi	F37_C2011	Figgjo	Hybrid	Mowi.Figgjo	6.1	C2011
608_C2011	18_C2011	18_1_C2011	563	No	M9_C2011	Mowi	F37_C2011	Figgjo	Hybrid	Mowi.Figgjo	6.1	C2011
609_C2011	18_C2011	18_1_C2011	567	No	M9_C2011	Mowi	F37_C2011	Figgjo	Hybrid	Mowi.Figgjo	6.1	C2011
610_C2011	18_C2011	18_1_C2011	567	No	M9_C2011	Mowi	F37_C2011	Figgjo	Hybrid	Mowi.Figgjo	6.1	C2011
611_C2011	18_C2011	18_1_C2011	567	No	M9_C2011	Mowi	F37_C2011	Figgjo	Hybrid	Mowi.Figgjo	6.1	C2011
612_C2011	18_C2011	18_1_C2011	567	No	M9_C2011	Mowi	F37_C2011	Figgjo	Hybrid	Mowi.Figgjo	6.1	C2011
613_C2011	18_C2011	18_1_C2011	571	No	M9_C2011	Mowi	F37_C2011	Figgjo	Hybrid	Mowi.Figgjo	6.1	C2011
614_C2011	18_C2011	18_1_C2011	571	No	M9_C2011	Mowi	F37_C2011	Figgjo	Hybrid	Mowi.Figgjo	6.1	C2011
615_C2011	18_C2011	18_1_C2011	571	No	M9_C2011	Mowi	F37_C2011	Figgjo	Hybrid	Mowi.Figgjo	6.1	C2011
616_C2011	18_C2011	18_1_C2011	571	No	M9_C2011	Mowi	F37_C2011	Figgjo	Hybrid	Mowi.Figgjo	6.1	C2011
617_C2011	18_C2011	18_1_C2011	571	No	M9_C2011	Mowi	F37_C2011	Figgjo	Hybrid	Mowi.Figgjo	6.1	C2011
618_C2011	18_C2011	18_1_C2011	575	No	M9_C2011	Mowi	F37_C2011	Figgjo	Hybrid	Mowi.Figgjo	6.1	C2011
619_C2011	18_C2011	18_1_C2011	575	No	M9_C2011	Mowi	F37_C2011	Figgjo	Hybrid	Mowi.Figgjo	6.1	C2011
620_C2011	18_C2011	18_1_C2011	575	No	M9_C2011	Mowi	F37_C2011	Figgjo	Hybrid	Mowi.Figgjo	6.1	C2011
621_C2011	18_C2011	18_1_C2011	579	No	M9_C2011	Mowi	F37_C2011	Figgjo	Hybrid	Mowi.Figgjo	6.1	C2011
622_C2011	18_C2011	18_1_C2011	579	No	M9_C2011	Mowi	F37_C2011	Figgjo	Hybrid	Mowi.Figgjo	6.1	C2011
623_C2011	18_C2011	18_1_C2011	579	No	M9_C2011	Mowi	F37_C2011	Figgjo	Hybrid	Mowi.Figgjo	6.1	C2011
624_C2011	18_C2011	18_1_C2011	579	No	M9_C2011	Mowi	F37_C2011	Figgjo	Hybrid	Mowi.Figgjo	6.1	C2011
625_C2011	18_C2011	18_1_C2011	584	No	M9_C2011	Mowi	F37_C2011	Figgjo	Hybrid	Mowi.Figgjo	6.1	C2011
626_C2011	29_C2011	29_1_C2011	548	No	F29_C2011	Figgjo	F37_C2011	Figgjo	Wild	Figgjo	5.7	C2011
627_C2011	29_C2011	29_1_C2011	548	No	F29_C2011	Figgjo	F37_C2011	Figgjo	Wild	Figgjo	5.7	C2011
628_C2011	29_C2011	29_1_C2011	552	No	F29_C2011	Figgjo	F37_C2011	Figgjo	Wild	Figgjo	5.7	C2011
629_C2011	29_C2011	29_1_C2011	552	No	F29_C2011	Figgjo	F37_C2011	Figgjo	Wild	Figgjo	5.7	C2011
630_C2011	29_C2011	29_1_C2011	552	No	F29_C2011	Figgjo	F37_C2011	Figgjo	Wild	Figgjo	5.7	C2011
631_C2011	29_C2011	29_1_C2011	552	No	F29_C2011	Figgjo	F37_C2011	Figgjo	Wild	Figgjo	5.7	C2011
632_C2011	29_C2011	29_1_C2011	552	No	F29_C2011	Figgjo	F37_C2011	Figgjo	Wild	Figgjo	5.7	C2011
633_C2011	29_C2011	29_1_C2011	552	No	F29_C2011	Figgjo	F37_C2011	Figgjo	Wild	Figgjo	5.7	C2011
634_C2011	29_C2011	29_1_C2011	552	No	F29_C2011	Figgjo	F37_C2011	Figgjo	Wild	Figgjo	5.7	C2011
635_C2011	29_C2011	29_1_C2011	552	No	F29_C2011	Figgjo	F37_C2011	Figgjo	Wild	Figgjo	5.7	C2011
636_C2011	29_C2011	29_1_C2011	552	No	F29_C2011	Figgjo	F37_C2011	Figgjo	Wild	Figgjo	5.7	C2011
637_C2011	29_C2011	29_1_C2011	552	No	F29_C2011	Figgjo	F37_C2011	Figgjo	Wild	Figgjo	5.7	C2011
638_C2011	29_C2011	29_1_C2011	552	No	F29_C2011	Figgjo	F37_C2011	Figgjo	Wild	Figgjo	5.7	C2011
639_C2011	29_C2011	29_1_C2011	552	No	F29_C2011	Figgjo	F37_C2011	Figgjo	Wild	Figgjo	5.7	C2011
640_C2011	29_C2011	29_1_C2011	555	No	F29_C2011	Figgjo	F37_C2011	Figgjo	Wild	Figgjo	5.7	C2011
641_C2011	29_C2011	29_1_C2011	555	No	F29_C2011	Figgjo	F37_C2011	Figgjo	Wild	Figgjo	5.7	C2011
642_C2011	29_C2011	29_1_C2011	555	No	F29_C2011	Figgjo	F37_C2011	Figgjo	Wild	Figgjo	5.7	C2011
643_C2011	29_C2011	29_1_C2011	555	No	F29_C2011	Figgjo	F37_C2011	Figgjo	Wild	Figgjo	5.7	C2011
644_C2011	29_C2011	29_1_C2011	555	No	F29_C2011	Figgjo	F37_C2011	Figgjo	Wild	Figgjo	5.7	C2011
645_C2011	29_C2011	29_1_C2011	559	No	F29_C2011	Figgjo	F37_C2011	Figgjo	Wild	Figgjo	5.7	C2011
646_C2011	29_C2011	29_1_C2011	563	No	F29_C2011	Figgjo	F37_C2011	Figgjo	Wild	Figgjo	5.7	C2011
647_C2011	29_C2011	29_1_C2011	563	No	F29_C2011	Figgjo	F37_C2011	Figgjo	Wild	Figgjo	5.7	C2011
648_C2011	29_C2011	29_1_C2011	563	No	F29_C2011	Figgjo	F37_C2011	Figgjo	Wild	Figgjo	5.7	C2011
649_C2011	29_C2011	29_1_C2011	563	No	F29_C2011	Figgjo	F37_C2011	Figgjo	Wild	Figgjo	5.7	C2011
650_C2011	29_C2011	29_1_C2011	563	No	F29_C2011	Figgjo	F37_C2011	Figgjo	Wild	Figgjo	5.7	C2011
651_C2011	19_C2011	19_1_C2011	559	No	M10_C2011	Mowi	M20_C2011	Mowi	Farm	Mowi	6	C2011
652_C2011	19_C2011	19_1_C2011	559	No	M10_C2011	Mowi	M20_C2011	Mowi	Farm	Mowi	6	C2011
653_C2011	19_C2011	19_1_C2011	563	No	M10_C2011	Mowi	M20_C2011	Mowi	Farm	Mowi	6	C2011
654_C2011	19_C2011	19_1_C2011	563	No	M10_C2011	Mowi	M20_C2011	Mowi	Farm	Mowi	6	C2011
655_C2011	19_C2011	19_1_C2011	567	No	M10_C2011	Mowi	M20_C2011	Mowi	Farm	Mowi	6	C2011
656_C2011	19_C2011	19_1_C2011	567	No	M10_C2011	Mowi	M20_C2011	Mowi	Farm	Mowi	6	C2011
657_C2011	19_C2011	19_1_C2011	567	No	M10_C2011	Mowi	M20_C2011	Mowi	Farm	Mowi	6	C2011
658_C2011	19_C2011	19_1_C2011	567	No	M10_C2011	Mowi	M20_C2011	Mowi	Farm	Mowi	6	C2011
659_C2011	19_C2011	19_1_C2011	567	No	M10_C2011	Mowi	M20_C2011	Mowi	Farm	Mowi	6	C2011
660_C2011	19_C2011	19_1_C2011	567	No	M10_C2011	Mowi	M20_C2011	Mowi	Farm	Mowi	6	C2011
661_C2011	19_C2011	19_1_C2011	567	No	M10_C2011	Mowi	M20_C2011	Mowi	Farm	Mowi	6	C2011
662_C2011	19_C2011	19_1_C2011	567	No	M10_C2011	Mowi	M20_C2011	Mowi	Farm	Mowi	6	C2011
663_C2011	19_C2011	19_1_C2011	567	No	M10_C2011	Mowi	M20_C2011	Mowi	Farm	Mowi	6	C2011
664_C2011	19_C2011	19_1_C2011	567	No	M10_C2011	Mowi	M20_C2011	Mowi	Farm	Mowi	6	C2011
665_C2011	19_C2011	19_1_C2011	567	No	M10_C2011	Mowi	M20_C2011	Mowi	Farm	Mowi	6	C2011
666_C2011	19_C2011	19_1_C2011	567	No	M10_C2011	Mowi	M20_C2011	Mowi	Farm	Mowi	6	C2011
667_C2011	19_C2011	19_1_C2011	567	No	M10_C2011	Mowi	M20_C2011	Mowi	Farm	Mowi	6	C2011
668_C2011	19_C2011	19_1_C2011	567	No	M10_C2011	Mowi	M20_C2011	Mowi	Farm	Mowi	6	C2011
669_C2011	19_C2011	19_1_C2011	571	No	M10_C2011	Mowi	M20_C2011	Mowi	Farm	Mowi	6	C2011
670_C2011	19_C2011	19_1_C2011	571	No	M10_C2011	Mowi	M20_C2011	Mowi	Farm	Mowi	6	C2011
671_C2011	19_C2011	19_1_C2011	571	No	M10_C2011	Mowi	M20_C2011	Mowi	Farm	Mowi	6	C2011
672_C2011	19_C2011	19_1_C2011	571	No	M10_C2011	Mowi	M20_C2011	Mowi	Farm	Mowi	6	C2011
673_C2011	19_C2011	19_1_C2011	575	No	M10_C2011	Mowi	M20_C2011	Mowi	Farm	Mowi	6	C2011
674_C2011	19_C2011	19_1_C2011	575	No	M10_C2011	Mowi	M20_C2011	Mowi	Farm	Mowi	6	C2011
675_C2011	19_C2011	19_1_C2011	584	No	M10_C2011	Mowi	M20_C2011	Mowi	Farm	Mowi	6	C2011
676_C2011	20_C2011	20_1_C2011	552	No	M10_C2011	Mowi	F38_C2011	Figgjo	Hybrid	Mowi.Figgjo	6	C2011
677_C2011	20_C2011	20_1_C2011	555	No	M10_C2011	Mowi	F38_C2011	Figgjo	Hybrid	Mowi.Figgjo	6	C2011
678_C2011	20_C2011	20_1_C2011	563	No	M10_C2011	Mowi	F38_C2011	Figgjo	Hybrid	Mowi.Figgjo	6	C2011
679_C2011	20_C2011	20_1_C2011	563	No	M10_C2011	Mowi	F38_C2011	Figgjo	Hybrid	Mowi.Figgjo	6	C2011
680_C2011	20_C2011	20_1_C2011	563	No	M10_C2011	Mowi	F38_C2011	Figgjo	Hybrid	Mowi.Figgjo	6	C2011
681_C2011	20_C2011	20_1_C2011	563	No	M10_C2011	Mowi	F38_C2011	Figgjo	Hybrid	Mowi.Figgjo	6	C2011
682_C2011	20_C2011	20_1_C2011	563	No	M10_C2011	Mowi	F38_C2011	Figgjo	Hybrid	Mowi.Figgjo	6	C2011
683_C2011	20_C2011	20_1_C2011	563	No	M10_C2011	Mowi	F38_C2011	Figgjo	Hybrid	Mowi.Figgjo	6	C2011
684_C2011	20_C2011	20_1_C2011	567	No	M10_C2011	Mowi	F38_C2011	Figgjo	Hybrid	Mowi.Figgjo	6	C2011
685_C2011	20_C2011	20_1_C2011	567	No	M10_C2011	Mowi	F38_C2011	Figgjo	Hybrid	Mowi.Figgjo	6	C2011
686_C2011	20_C2011	20_1_C2011	567	No	M10_C2011	Mowi	F38_C2011	Figgjo	Hybrid	Mowi.Figgjo	6	C2011
687_C2011	20_C2011	20_1_C2011	567	No	M10_C2011	Mowi	F38_C2011	Figgjo	Hybrid	Mowi.Figgjo	6	C2011
688_C2011	20_C2011	20_1_C2011	567	No	M10_C2011	Mowi	F38_C2011	Figgjo	Hybrid	Mowi.Figgjo	6	C2011
689_C2011	20_C2011	20_1_C2011	567	No	M10_C2011	Mowi	F38_C2011	Figgjo	Hybrid	Mowi.Figgjo	6	C2011
690_C2011	20_C2011	20_1_C2011	567	No	M10_C2011	Mowi	F38_C2011	Figgjo	Hybrid	Mowi.Figgjo	6	C2011
691_C2011	20_C2011	20_1_C2011	567	No	M10_C2011	Mowi	F38_C2011	Figgjo	Hybrid	Mowi.Figgjo	6	C2011
692_C2011	20_C2011	20_1_C2011	567	No	M10_C2011	Mowi	F38_C2011	Figgjo	Hybrid	Mowi.Figgjo	6	C2011
693_C2011	20_C2011	20_1_C2011	567	No	M10_C2011	Mowi	F38_C2011	Figgjo	Hybrid	Mowi.Figgjo	6	C2011
694_C2011	20_C2011	20_1_C2011	567	No	M10_C2011	Mowi	F38_C2011	Figgjo	Hybrid	Mowi.Figgjo	6	C2011
695_C2011	20_C2011	20_1_C2011	567	No	M10_C2011	Mowi	F38_C2011	Figgjo	Hybrid	Mowi.Figgjo	6	C2011
696_C2011	20_C2011	20_1_C2011	571	No	M10_C2011	Mowi	F38_C2011	Figgjo	Hybrid	Mowi.Figgjo	6	C2011
697_C2011	20_C2011	20_1_C2011	575	No	M10_C2011	Mowi	F38_C2011	Figgjo	Hybrid	Mowi.Figgjo	6	C2011
698_C2011	20_C2011	20_1_C2011	579	No	M10_C2011	Mowi	F38_C2011	Figgjo	Hybrid	Mowi.Figgjo	6	C2011
699_C2011	20_C2011	20_1_C2011	579	No	M10_C2011	Mowi	F38_C2011	Figgjo	Hybrid	Mowi.Figgjo	6	C2011
700_C2011	20_C2011	20_1_C2011	584	No	M10_C2011	Mowi	F38_C2011	Figgjo	Hybrid	Mowi.Figgjo	6	C2011
701_C2011	30_C2011	30_1_C2011	552	No	F30_C2011	Figgjo	F38_C2011	Figgjo	Wild	Figgjo	5.7	C2011
702_C2011	30_C2011	30_1_C2011	552	No	F30_C2011	Figgjo	F38_C2011	Figgjo	Wild	Figgjo	5.7	C2011
703_C2011	30_C2011	30_1_C2011	552	No	F30_C2011	Figgjo	F38_C2011	Figgjo	Wild	Figgjo	5.7	C2011
704_C2011	30_C2011	30_1_C2011	552	No	F30_C2011	Figgjo	F38_C2011	Figgjo	Wild	Figgjo	5.7	C2011
705_C2011	30_C2011	30_1_C2011	552	No	F30_C2011	Figgjo	F38_C2011	Figgjo	Wild	Figgjo	5.7	C2011
706_C2011	30_C2011	30_1_C2011	552	No	F30_C2011	Figgjo	F38_C2011	Figgjo	Wild	Figgjo	5.7	C2011
707_C2011	30_C2011	30_1_C2011	552	No	F30_C2011	Figgjo	F38_C2011	Figgjo	Wild	Figgjo	5.7	C2011
708_C2011	30_C2011	30_1_C2011	552	No	F30_C2011	Figgjo	F38_C2011	Figgjo	Wild	Figgjo	5.7	C2011
709_C2011	30_C2011	30_1_C2011	552	No	F30_C2011	Figgjo	F38_C2011	Figgjo	Wild	Figgjo	5.7	C2011
710_C2011	30_C2011	30_1_C2011	555	No	F30_C2011	Figgjo	F38_C2011	Figgjo	Wild	Figgjo	5.7	C2011
711_C2011	30_C2011	30_1_C2011	555	No	F30_C2011	Figgjo	F38_C2011	Figgjo	Wild	Figgjo	5.7	C2011
712_C2011	30_C2011	30_1_C2011	555	No	F30_C2011	Figgjo	F38_C2011	Figgjo	Wild	Figgjo	5.7	C2011
713_C2011	30_C2011	30_1_C2011	555	No	F30_C2011	Figgjo	F38_C2011	Figgjo	Wild	Figgjo	5.7	C2011
714_C2011	30_C2011	30_1_C2011	555	No	F30_C2011	Figgjo	F38_C2011	Figgjo	Wild	Figgjo	5.7	C2011
715_C2011	30_C2011	30_1_C2011	555	No	F30_C2011	Figgjo	F38_C2011	Figgjo	Wild	Figgjo	5.7	C2011
716_C2011	30_C2011	30_1_C2011	555	No	F30_C2011	Figgjo	F38_C2011	Figgjo	Wild	Figgjo	5.7	C2011
717_C2011	30_C2011	30_1_C2011	555	No	F30_C2011	Figgjo	F38_C2011	Figgjo	Wild	Figgjo	5.7	C2011
718_C2011	30_C2011	30_1_C2011	555	No	F30_C2011	Figgjo	F38_C2011	Figgjo	Wild	Figgjo	5.7	C2011
719_C2011	30_C2011	30_1_C2011	559	No	F30_C2011	Figgjo	F38_C2011	Figgjo	Wild	Figgjo	5.7	C2011
720_C2011	30_C2011	30_1_C2011	563	No	F30_C2011	Figgjo	F38_C2011	Figgjo	Wild	Figgjo	5.7	C2011
721_C2011	30_C2011	30_1_C2011	563	No	F30_C2011	Figgjo	F38_C2011	Figgjo	Wild	Figgjo	5.7	C2011
722_C2011	30_C2011	30_1_C2011	563	No	F30_C2011	Figgjo	F38_C2011	Figgjo	Wild	Figgjo	5.7	C2011
723_C2011	30_C2011	30_1_C2011	563	No	F30_C2011	Figgjo	F38_C2011	Figgjo	Wild	Figgjo	5.7	C2011
724_C2011	30_C2011	30_1_C2011	567	No	F30_C2011	Figgjo	F38_C2011	Figgjo	Wild	Figgjo	5.7	C2011
725_C2011	30_C2011	30_1_C2011	571	No	F30_C2011	Figgjo	F38_C2011	Figgjo	Wild	Figgjo	5.7	C2011
726_C2011	11_C2011	11_2_C2011	548	No	M6_C2011	Mowi	M16_C2011	Mowi	Farm	Mowi	6	C2011
727_C2011	11_C2011	11_2_C2011	548	No	M6_C2011	Mowi	M16_C2011	Mowi	Farm	Mowi	6	C2011
728_C2011	11_C2011	11_2_C2011	555	No	M6_C2011	Mowi	M16_C2011	Mowi	Farm	Mowi	6	C2011
729_C2011	11_C2011	11_2_C2011	555	No	M6_C2011	Mowi	M16_C2011	Mowi	Farm	Mowi	6	C2011
730_C2011	11_C2011	11_2_C2011	555	No	M6_C2011	Mowi	M16_C2011	Mowi	Farm	Mowi	6	C2011
731_C2011	11_C2011	11_2_C2011	555	No	M6_C2011	Mowi	M16_C2011	Mowi	Farm	Mowi	6	C2011
732_C2011	11_C2011	11_2_C2011	559	No	M6_C2011	Mowi	M16_C2011	Mowi	Farm	Mowi	6	C2011
733_C2011	11_C2011	11_2_C2011	563	No	M6_C2011	Mowi	M16_C2011	Mowi	Farm	Mowi	6	C2011
734_C2011	11_C2011	11_2_C2011	563	No	M6_C2011	Mowi	M16_C2011	Mowi	Farm	Mowi	6	C2011
735_C2011	11_C2011	11_2_C2011	563	No	M6_C2011	Mowi	M16_C2011	Mowi	Farm	Mowi	6	C2011
736_C2011	11_C2011	11_2_C2011	563	No	M6_C2011	Mowi	M16_C2011	Mowi	Farm	Mowi	6	C2011
737_C2011	11_C2011	11_2_C2011	563	No	M6_C2011	Mowi	M16_C2011	Mowi	Farm	Mowi	6	C2011
738_C2011	11_C2011	11_2_C2011	563	No	M6_C2011	Mowi	M16_C2011	Mowi	Farm	Mowi	6	C2011
739_C2011	11_C2011	11_2_C2011	563	No	M6_C2011	Mowi	M16_C2011	Mowi	Farm	Mowi	6	C2011
740_C2011	11_C2011	11_2_C2011	563	No	M6_C2011	Mowi	M16_C2011	Mowi	Farm	Mowi	6	C2011
741_C2011	11_C2011	11_2_C2011	567	No	M6_C2011	Mowi	M16_C2011	Mowi	Farm	Mowi	6	C2011
742_C2011	11_C2011	11_2_C2011	567	No	M6_C2011	Mowi	M16_C2011	Mowi	Farm	Mowi	6	C2011
743_C2011	11_C2011	11_2_C2011	567	No	M6_C2011	Mowi	M16_C2011	Mowi	Farm	Mowi	6	C2011
744_C2011	11_C2011	11_2_C2011	567	No	M6_C2011	Mowi	M16_C2011	Mowi	Farm	Mowi	6	C2011
745_C2011	11_C2011	11_2_C2011	567	No	M6_C2011	Mowi	M16_C2011	Mowi	Farm	Mowi	6	C2011
746_C2011	11_C2011	11_2_C2011	567	No	M6_C2011	Mowi	M16_C2011	Mowi	Farm	Mowi	6	C2011
747_C2011	11_C2011	11_2_C2011	571	No	M6_C2011	Mowi	M16_C2011	Mowi	Farm	Mowi	6	C2011
748_C2011	11_C2011	11_2_C2011	571	No	M6_C2011	Mowi	M16_C2011	Mowi	Farm	Mowi	6	C2011
749_C2011	11_C2011	11_2_C2011	579	No	M6_C2011	Mowi	M16_C2011	Mowi	Farm	Mowi	6	C2011
750_C2011	11_C2011	11_2_C2011	584	No	M6_C2011	Mowi	M16_C2011	Mowi	Farm	Mowi	6	C2011
751_C2011	12_C2011	12_2_C2011	543	No	M6_C2011	Mowi	F34_C2011	Figgjo	Hybrid	Mowi.Figgjo	6	C2011
752_C2011	12_C2011	12_2_C2011	543	No	M6_C2011	Mowi	F34_C2011	Figgjo	Hybrid	Mowi.Figgjo	6	C2011
753_C2011	12_C2011	12_2_C2011	543	No	M6_C2011	Mowi	F34_C2011	Figgjo	Hybrid	Mowi.Figgjo	6	C2011
754_C2011	12_C2011	12_2_C2011	548	No	M6_C2011	Mowi	F34_C2011	Figgjo	Hybrid	Mowi.Figgjo	6	C2011
755_C2011	12_C2011	12_2_C2011	548	No	M6_C2011	Mowi	F34_C2011	Figgjo	Hybrid	Mowi.Figgjo	6	C2011
756_C2011	12_C2011	12_2_C2011	548	No	M6_C2011	Mowi	F34_C2011	Figgjo	Hybrid	Mowi.Figgjo	6	C2011
757_C2011	12_C2011	12_2_C2011	548	No	M6_C2011	Mowi	F34_C2011	Figgjo	Hybrid	Mowi.Figgjo	6	C2011
758_C2011	12_C2011	12_2_C2011	552	No	M6_C2011	Mowi	F34_C2011	Figgjo	Hybrid	Mowi.Figgjo	6	C2011
759_C2011	12_C2011	12_2_C2011	552	No	M6_C2011	Mowi	F34_C2011	Figgjo	Hybrid	Mowi.Figgjo	6	C2011
760_C2011	12_C2011	12_2_C2011	552	No	M6_C2011	Mowi	F34_C2011	Figgjo	Hybrid	Mowi.Figgjo	6	C2011
761_C2011	12_C2011	12_2_C2011	552	No	M6_C2011	Mowi	F34_C2011	Figgjo	Hybrid	Mowi.Figgjo	6	C2011
762_C2011	12_C2011	12_2_C2011	552	No	M6_C2011	Mowi	F34_C2011	Figgjo	Hybrid	Mowi.Figgjo	6	C2011
763_C2011	12_C2011	12_2_C2011	552	No	M6_C2011	Mowi	F34_C2011	Figgjo	Hybrid	Mowi.Figgjo	6	C2011
764_C2011	12_C2011	12_2_C2011	555	No	M6_C2011	Mowi	F34_C2011	Figgjo	Hybrid	Mowi.Figgjo	6	C2011
765_C2011	12_C2011	12_2_C2011	555	No	M6_C2011	Mowi	F34_C2011	Figgjo	Hybrid	Mowi.Figgjo	6	C2011
766_C2011	12_C2011	12_2_C2011	555	No	M6_C2011	Mowi	F34_C2011	Figgjo	Hybrid	Mowi.Figgjo	6	C2011
767_C2011	12_C2011	12_2_C2011	555	No	M6_C2011	Mowi	F34_C2011	Figgjo	Hybrid	Mowi.Figgjo	6	C2011
768_C2011	12_C2011	12_2_C2011	555	No	M6_C2011	Mowi	F34_C2011	Figgjo	Hybrid	Mowi.Figgjo	6	C2011
769_C2011	12_C2011	12_2_C2011	555	No	M6_C2011	Mowi	F34_C2011	Figgjo	Hybrid	Mowi.Figgjo	6	C2011
770_C2011	12_C2011	12_2_C2011	555	No	M6_C2011	Mowi	F34_C2011	Figgjo	Hybrid	Mowi.Figgjo	6	C2011
771_C2011	12_C2011	12_2_C2011	555	No	M6_C2011	Mowi	F34_C2011	Figgjo	Hybrid	Mowi.Figgjo	6	C2011
772_C2011	12_C2011	12_2_C2011	563	No	M6_C2011	Mowi	F34_C2011	Figgjo	Hybrid	Mowi.Figgjo	6	C2011
773_C2011	12_C2011	12_2_C2011	563	No	M6_C2011	Mowi	F34_C2011	Figgjo	Hybrid	Mowi.Figgjo	6	C2011
774_C2011	12_C2011	12_2_C2011	563	No	M6_C2011	Mowi	F34_C2011	Figgjo	Hybrid	Mowi.Figgjo	6	C2011
775_C2011	12_C2011	12_2_C2011	567	No	M6_C2011	Mowi	F34_C2011	Figgjo	Hybrid	Mowi.Figgjo	6	C2011
776_C2011	26_C2011	26_2_C2011	539	No	F26_C2011	Figgjo	F35_C2011	Figgjo	Wild	Figgjo	5.3	C2011
777_C2011	26_C2011	26_2_C2011	543	No	F26_C2011	Figgjo	F35_C2011	Figgjo	Wild	Figgjo	5.3	C2011
778_C2011	26_C2011	26_2_C2011	548	No	F26_C2011	Figgjo	F35_C2011	Figgjo	Wild	Figgjo	5.3	C2011
779_C2011	26_C2011	26_2_C2011	548	No	F26_C2011	Figgjo	F35_C2011	Figgjo	Wild	Figgjo	5.3	C2011
780_C2011	26_C2011	26_2_C2011	548	No	F26_C2011	Figgjo	F35_C2011	Figgjo	Wild	Figgjo	5.3	C2011
781_C2011	26_C2011	26_2_C2011	548	No	F26_C2011	Figgjo	F35_C2011	Figgjo	Wild	Figgjo	5.3	C2011
782_C2011	26_C2011	26_2_C2011	548	No	F26_C2011	Figgjo	F35_C2011	Figgjo	Wild	Figgjo	5.3	C2011
783_C2011	26_C2011	26_2_C2011	548	No	F26_C2011	Figgjo	F35_C2011	Figgjo	Wild	Figgjo	5.3	C2011
784_C2011	26_C2011	26_2_C2011	548	No	F26_C2011	Figgjo	F35_C2011	Figgjo	Wild	Figgjo	5.3	C2011
785_C2011	26_C2011	26_2_C2011	552	No	F26_C2011	Figgjo	F35_C2011	Figgjo	Wild	Figgjo	5.3	C2011
786_C2011	26_C2011	26_2_C2011	552	No	F26_C2011	Figgjo	F35_C2011	Figgjo	Wild	Figgjo	5.3	C2011
787_C2011	26_C2011	26_2_C2011	552	No	F26_C2011	Figgjo	F35_C2011	Figgjo	Wild	Figgjo	5.3	C2011
788_C2011	26_C2011	26_2_C2011	555	No	F26_C2011	Figgjo	F35_C2011	Figgjo	Wild	Figgjo	5.3	C2011
789_C2011	26_C2011	26_2_C2011	555	No	F26_C2011	Figgjo	F35_C2011	Figgjo	Wild	Figgjo	5.3	C2011
790_C2011	26_C2011	26_2_C2011	555	No	F26_C2011	Figgjo	F35_C2011	Figgjo	Wild	Figgjo	5.3	C2011
791_C2011	26_C2011	26_2_C2011	555	No	F26_C2011	Figgjo	F35_C2011	Figgjo	Wild	Figgjo	5.3	C2011
792_C2011	26_C2011	26_2_C2011	555	No	F26_C2011	Figgjo	F35_C2011	Figgjo	Wild	Figgjo	5.3	C2011
793_C2011	26_C2011	26_2_C2011	555	No	F26_C2011	Figgjo	F35_C2011	Figgjo	Wild	Figgjo	5.3	C2011
794_C2011	26_C2011	26_2_C2011	559	No	F26_C2011	Figgjo	F35_C2011	Figgjo	Wild	Figgjo	5.3	C2011
795_C2011	26_C2011	26_2_C2011	563	No	F26_C2011	Figgjo	F35_C2011	Figgjo	Wild	Figgjo	5.3	C2011
796_C2011	26_C2011	26_2_C2011	563	No	F26_C2011	Figgjo	F35_C2011	Figgjo	Wild	Figgjo	5.3	C2011
797_C2011	26_C2011	26_2_C2011	563	No	F26_C2011	Figgjo	F35_C2011	Figgjo	Wild	Figgjo	5.3	C2011
798_C2011	26_C2011	26_2_C2011	563	No	F26_C2011	Figgjo	F35_C2011	Figgjo	Wild	Figgjo	5.3	C2011
799_C2011	26_C2011	26_2_C2011	563	No	F26_C2011	Figgjo	F35_C2011	Figgjo	Wild	Figgjo	5.3	C2011
800_C2011	26_C2011	26_2_C2011	563	No	F26_C2011	Figgjo	F35_C2011	Figgjo	Wild	Figgjo	5.3	C2011
801_C2011	13_C2011	13_2_C2011	555	No	M7_C2011	Mowi	M17_C2011	Mowi	Farm	Mowi	5.8	C2011
802_C2011	13_C2011	13_2_C2011	555	No	M7_C2011	Mowi	M17_C2011	Mowi	Farm	Mowi	5.8	C2011
803_C2011	13_C2011	13_2_C2011	555	No	M7_C2011	Mowi	M17_C2011	Mowi	Farm	Mowi	5.8	C2011
804_C2011	13_C2011	13_2_C2011	563	No	M7_C2011	Mowi	M17_C2011	Mowi	Farm	Mowi	5.8	C2011
805_C2011	13_C2011	13_2_C2011	563	No	M7_C2011	Mowi	M17_C2011	Mowi	Farm	Mowi	5.8	C2011
806_C2011	13_C2011	13_2_C2011	563	No	M7_C2011	Mowi	M17_C2011	Mowi	Farm	Mowi	5.8	C2011
807_C2011	13_C2011	13_2_C2011	563	No	M7_C2011	Mowi	M17_C2011	Mowi	Farm	Mowi	5.8	C2011
808_C2011	13_C2011	13_2_C2011	563	No	M7_C2011	Mowi	M17_C2011	Mowi	Farm	Mowi	5.8	C2011
809_C2011	13_C2011	13_2_C2011	567	No	M7_C2011	Mowi	M17_C2011	Mowi	Farm	Mowi	5.8	C2011
810_C2011	13_C2011	13_2_C2011	567	No	M7_C2011	Mowi	M17_C2011	Mowi	Farm	Mowi	5.8	C2011
811_C2011	13_C2011	13_2_C2011	567	No	M7_C2011	Mowi	M17_C2011	Mowi	Farm	Mowi	5.8	C2011
812_C2011	13_C2011	13_2_C2011	567	No	M7_C2011	Mowi	M17_C2011	Mowi	Farm	Mowi	5.8	C2011
813_C2011	13_C2011	13_2_C2011	567	No	M7_C2011	Mowi	M17_C2011	Mowi	Farm	Mowi	5.8	C2011
814_C2011	13_C2011	13_2_C2011	567	No	M7_C2011	Mowi	M17_C2011	Mowi	Farm	Mowi	5.8	C2011
815_C2011	13_C2011	13_2_C2011	567	No	M7_C2011	Mowi	M17_C2011	Mowi	Farm	Mowi	5.8	C2011
816_C2011	13_C2011	13_2_C2011	571	No	M7_C2011	Mowi	M17_C2011	Mowi	Farm	Mowi	5.8	C2011
817_C2011	13_C2011	13_2_C2011	579	No	M7_C2011	Mowi	M17_C2011	Mowi	Farm	Mowi	5.8	C2011
818_C2011	13_C2011	13_2_C2011	579	No	M7_C2011	Mowi	M17_C2011	Mowi	Farm	Mowi	5.8	C2011
819_C2011	13_C2011	13_2_C2011	584	No	M7_C2011	Mowi	M17_C2011	Mowi	Farm	Mowi	5.8	C2011
820_C2011	13_C2011	13_2_C2011	584	No	M7_C2011	Mowi	M17_C2011	Mowi	Farm	Mowi	5.8	C2011
821_C2011	13_C2011	13_2_C2011	NA	Yes	M7_C2011	Mowi	M17_C2011	Mowi	Farm	Mowi	5.8	C2011
822_C2011	13_C2011	13_2_C2011	NA	Yes	M7_C2011	Mowi	M17_C2011	Mowi	Farm	Mowi	5.8	C2011
823_C2011	13_C2011	13_2_C2011	NA	Yes	M7_C2011	Mowi	M17_C2011	Mowi	Farm	Mowi	5.8	C2011
824_C2011	13_C2011	13_2_C2011	NA	Yes	M7_C2011	Mowi	M17_C2011	Mowi	Farm	Mowi	5.8	C2011
825_C2011	13_C2011	13_2_C2011	NA	Yes	M7_C2011	Mowi	M17_C2011	Mowi	Farm	Mowi	5.8	C2011
826_C2011	14_C2011	14_2_C2011	555	No	M7_C2011	Mowi	F35_C2011	Figgjo	Hybrid	Mowi.Figgjo	5.8	C2011
827_C2011	14_C2011	14_2_C2011	555	No	M7_C2011	Mowi	F35_C2011	Figgjo	Hybrid	Mowi.Figgjo	5.8	C2011
828_C2011	14_C2011	14_2_C2011	555	No	M7_C2011	Mowi	F35_C2011	Figgjo	Hybrid	Mowi.Figgjo	5.8	C2011
829_C2011	14_C2011	14_2_C2011	555	No	M7_C2011	Mowi	F35_C2011	Figgjo	Hybrid	Mowi.Figgjo	5.8	C2011
830_C2011	14_C2011	14_2_C2011	555	No	M7_C2011	Mowi	F35_C2011	Figgjo	Hybrid	Mowi.Figgjo	5.8	C2011
831_C2011	14_C2011	14_2_C2011	555	No	M7_C2011	Mowi	F35_C2011	Figgjo	Hybrid	Mowi.Figgjo	5.8	C2011
832_C2011	14_C2011	14_2_C2011	555	No	M7_C2011	Mowi	F35_C2011	Figgjo	Hybrid	Mowi.Figgjo	5.8	C2011
833_C2011	14_C2011	14_2_C2011	555	No	M7_C2011	Mowi	F35_C2011	Figgjo	Hybrid	Mowi.Figgjo	5.8	C2011
834_C2011	14_C2011	14_2_C2011	555	No	M7_C2011	Mowi	F35_C2011	Figgjo	Hybrid	Mowi.Figgjo	5.8	C2011
835_C2011	14_C2011	14_2_C2011	555	No	M7_C2011	Mowi	F35_C2011	Figgjo	Hybrid	Mowi.Figgjo	5.8	C2011
836_C2011	14_C2011	14_2_C2011	555	No	M7_C2011	Mowi	F35_C2011	Figgjo	Hybrid	Mowi.Figgjo	5.8	C2011
837_C2011	14_C2011	14_2_C2011	555	No	M7_C2011	Mowi	F35_C2011	Figgjo	Hybrid	Mowi.Figgjo	5.8	C2011
838_C2011	14_C2011	14_2_C2011	563	No	M7_C2011	Mowi	F35_C2011	Figgjo	Hybrid	Mowi.Figgjo	5.8	C2011
839_C2011	14_C2011	14_2_C2011	563	No	M7_C2011	Mowi	F35_C2011	Figgjo	Hybrid	Mowi.Figgjo	5.8	C2011
840_C2011	14_C2011	14_2_C2011	563	No	M7_C2011	Mowi	F35_C2011	Figgjo	Hybrid	Mowi.Figgjo	5.8	C2011
841_C2011	14_C2011	14_2_C2011	563	No	M7_C2011	Mowi	F35_C2011	Figgjo	Hybrid	Mowi.Figgjo	5.8	C2011
842_C2011	14_C2011	14_2_C2011	567	No	M7_C2011	Mowi	F35_C2011	Figgjo	Hybrid	Mowi.Figgjo	5.8	C2011
843_C2011	14_C2011	14_2_C2011	567	No	M7_C2011	Mowi	F35_C2011	Figgjo	Hybrid	Mowi.Figgjo	5.8	C2011
844_C2011	14_C2011	14_2_C2011	567	No	M7_C2011	Mowi	F35_C2011	Figgjo	Hybrid	Mowi.Figgjo	5.8	C2011
845_C2011	14_C2011	14_2_C2011	567	No	M7_C2011	Mowi	F35_C2011	Figgjo	Hybrid	Mowi.Figgjo	5.8	C2011
846_C2011	14_C2011	14_2_C2011	567	No	M7_C2011	Mowi	F35_C2011	Figgjo	Hybrid	Mowi.Figgjo	5.8	C2011
847_C2011	14_C2011	14_2_C2011	571	No	M7_C2011	Mowi	F35_C2011	Figgjo	Hybrid	Mowi.Figgjo	5.8	C2011
848_C2011	14_C2011	14_2_C2011	575	No	M7_C2011	Mowi	F35_C2011	Figgjo	Hybrid	Mowi.Figgjo	5.8	C2011
849_C2011	14_C2011	14_2_C2011	575	No	M7_C2011	Mowi	F35_C2011	Figgjo	Hybrid	Mowi.Figgjo	5.8	C2011
850_C2011	14_C2011	14_2_C2011	579	No	M7_C2011	Mowi	F35_C2011	Figgjo	Hybrid	Mowi.Figgjo	5.8	C2011
851_C2011	27_C2011	27_2_C2011	548	No	F27_C2011	Figgjo	F35_C2011	Figgjo	Wild	Figgjo	5.7	C2011
852_C2011	27_C2011	27_2_C2011	548	No	F27_C2011	Figgjo	F35_C2011	Figgjo	Wild	Figgjo	5.7	C2011
853_C2011	27_C2011	27_2_C2011	548	No	F27_C2011	Figgjo	F35_C2011	Figgjo	Wild	Figgjo	5.7	C2011
854_C2011	27_C2011	27_2_C2011	552	No	F27_C2011	Figgjo	F35_C2011	Figgjo	Wild	Figgjo	5.7	C2011
855_C2011	27_C2011	27_2_C2011	552	No	F27_C2011	Figgjo	F35_C2011	Figgjo	Wild	Figgjo	5.7	C2011
856_C2011	27_C2011	27_2_C2011	555	No	F27_C2011	Figgjo	F35_C2011	Figgjo	Wild	Figgjo	5.7	C2011
857_C2011	27_C2011	27_2_C2011	555	No	F27_C2011	Figgjo	F35_C2011	Figgjo	Wild	Figgjo	5.7	C2011
858_C2011	27_C2011	27_2_C2011	555	No	F27_C2011	Figgjo	F35_C2011	Figgjo	Wild	Figgjo	5.7	C2011
859_C2011	27_C2011	27_2_C2011	555	No	F27_C2011	Figgjo	F35_C2011	Figgjo	Wild	Figgjo	5.7	C2011
860_C2011	27_C2011	27_2_C2011	559	No	F27_C2011	Figgjo	F35_C2011	Figgjo	Wild	Figgjo	5.7	C2011
861_C2011	27_C2011	27_2_C2011	563	No	F27_C2011	Figgjo	F35_C2011	Figgjo	Wild	Figgjo	5.7	C2011
862_C2011	27_C2011	27_2_C2011	563	No	F27_C2011	Figgjo	F35_C2011	Figgjo	Wild	Figgjo	5.7	C2011
863_C2011	27_C2011	27_2_C2011	563	No	F27_C2011	Figgjo	F35_C2011	Figgjo	Wild	Figgjo	5.7	C2011
864_C2011	27_C2011	27_2_C2011	563	No	F27_C2011	Figgjo	F35_C2011	Figgjo	Wild	Figgjo	5.7	C2011
865_C2011	27_C2011	27_2_C2011	563	No	F27_C2011	Figgjo	F35_C2011	Figgjo	Wild	Figgjo	5.7	C2011
866_C2011	27_C2011	27_2_C2011	563	No	F27_C2011	Figgjo	F35_C2011	Figgjo	Wild	Figgjo	5.7	C2011
867_C2011	27_C2011	27_2_C2011	563	No	F27_C2011	Figgjo	F35_C2011	Figgjo	Wild	Figgjo	5.7	C2011
868_C2011	27_C2011	27_2_C2011	563	No	F27_C2011	Figgjo	F35_C2011	Figgjo	Wild	Figgjo	5.7	C2011
869_C2011	27_C2011	27_2_C2011	563	No	F27_C2011	Figgjo	F35_C2011	Figgjo	Wild	Figgjo	5.7	C2011
870_C2011	27_C2011	27_2_C2011	567	No	F27_C2011	Figgjo	F35_C2011	Figgjo	Wild	Figgjo	5.7	C2011
871_C2011	27_C2011	27_2_C2011	567	No	F27_C2011	Figgjo	F35_C2011	Figgjo	Wild	Figgjo	5.7	C2011
872_C2011	27_C2011	27_2_C2011	567	No	F27_C2011	Figgjo	F35_C2011	Figgjo	Wild	Figgjo	5.7	C2011
873_C2011	27_C2011	27_2_C2011	567	No	F27_C2011	Figgjo	F35_C2011	Figgjo	Wild	Figgjo	5.7	C2011
874_C2011	27_C2011	27_2_C2011	571	No	F27_C2011	Figgjo	F35_C2011	Figgjo	Wild	Figgjo	5.7	C2011
875_C2011	27_C2011	27_2_C2011	579	No	F27_C2011	Figgjo	F35_C2011	Figgjo	Wild	Figgjo	5.7	C2011
876_C2011	15_C2011	15_2_C2011	543	No	M8_C2011	Mowi	M18_C2011	Mowi	Farm	Mowi	6	C2011
877_C2011	15_C2011	15_2_C2011	548	No	M8_C2011	Mowi	M18_C2011	Mowi	Farm	Mowi	6	C2011
878_C2011	15_C2011	15_2_C2011	548	No	M8_C2011	Mowi	M18_C2011	Mowi	Farm	Mowi	6	C2011
879_C2011	15_C2011	15_2_C2011	548	No	M8_C2011	Mowi	M18_C2011	Mowi	Farm	Mowi	6	C2011
880_C2011	15_C2011	15_2_C2011	548	No	M8_C2011	Mowi	M18_C2011	Mowi	Farm	Mowi	6	C2011
881_C2011	15_C2011	15_2_C2011	548	No	M8_C2011	Mowi	M18_C2011	Mowi	Farm	Mowi	6	C2011
882_C2011	15_C2011	15_2_C2011	552	No	M8_C2011	Mowi	M18_C2011	Mowi	Farm	Mowi	6	C2011
883_C2011	15_C2011	15_2_C2011	552	No	M8_C2011	Mowi	M18_C2011	Mowi	Farm	Mowi	6	C2011
884_C2011	15_C2011	15_2_C2011	555	No	M8_C2011	Mowi	M18_C2011	Mowi	Farm	Mowi	6	C2011
885_C2011	15_C2011	15_2_C2011	555	No	M8_C2011	Mowi	M18_C2011	Mowi	Farm	Mowi	6	C2011
886_C2011	15_C2011	15_2_C2011	555	No	M8_C2011	Mowi	M18_C2011	Mowi	Farm	Mowi	6	C2011
887_C2011	15_C2011	15_2_C2011	559	No	M8_C2011	Mowi	M18_C2011	Mowi	Farm	Mowi	6	C2011
888_C2011	15_C2011	15_2_C2011	559	No	M8_C2011	Mowi	M18_C2011	Mowi	Farm	Mowi	6	C2011
889_C2011	15_C2011	15_2_C2011	559	No	M8_C2011	Mowi	M18_C2011	Mowi	Farm	Mowi	6	C2011
890_C2011	15_C2011	15_2_C2011	563	No	M8_C2011	Mowi	M18_C2011	Mowi	Farm	Mowi	6	C2011
891_C2011	15_C2011	15_2_C2011	563	No	M8_C2011	Mowi	M18_C2011	Mowi	Farm	Mowi	6	C2011
892_C2011	15_C2011	15_2_C2011	567	No	M8_C2011	Mowi	M18_C2011	Mowi	Farm	Mowi	6	C2011
893_C2011	15_C2011	15_2_C2011	567	No	M8_C2011	Mowi	M18_C2011	Mowi	Farm	Mowi	6	C2011
894_C2011	15_C2011	15_2_C2011	567	No	M8_C2011	Mowi	M18_C2011	Mowi	Farm	Mowi	6	C2011
895_C2011	15_C2011	15_2_C2011	567	No	M8_C2011	Mowi	M18_C2011	Mowi	Farm	Mowi	6	C2011
896_C2011	15_C2011	15_2_C2011	571	No	M8_C2011	Mowi	M18_C2011	Mowi	Farm	Mowi	6	C2011
897_C2011	15_C2011	15_2_C2011	571	No	M8_C2011	Mowi	M18_C2011	Mowi	Farm	Mowi	6	C2011
898_C2011	15_C2011	15_2_C2011	575	No	M8_C2011	Mowi	M18_C2011	Mowi	Farm	Mowi	6	C2011
899_C2011	15_C2011	15_2_C2011	575	No	M8_C2011	Mowi	M18_C2011	Mowi	Farm	Mowi	6	C2011
900_C2011	15_C2011	15_2_C2011	590	No	M8_C2011	Mowi	M18_C2011	Mowi	Farm	Mowi	6	C2011
901_C2011	16_C2011	16_2_C2011	521	No	M8_C2011	Mowi	F36_C2011	Figgjo	Hybrid	Mowi.Figgjo	6	C2011
902_C2011	16_C2011	16_2_C2011	525	No	M8_C2011	Mowi	F36_C2011	Figgjo	Hybrid	Mowi.Figgjo	6	C2011
903_C2011	16_C2011	16_2_C2011	539	No	M8_C2011	Mowi	F36_C2011	Figgjo	Hybrid	Mowi.Figgjo	6	C2011
904_C2011	16_C2011	16_2_C2011	543	No	M8_C2011	Mowi	F36_C2011	Figgjo	Hybrid	Mowi.Figgjo	6	C2011
905_C2011	16_C2011	16_2_C2011	543	No	M8_C2011	Mowi	F36_C2011	Figgjo	Hybrid	Mowi.Figgjo	6	C2011
906_C2011	16_C2011	16_2_C2011	548	No	M8_C2011	Mowi	F36_C2011	Figgjo	Hybrid	Mowi.Figgjo	6	C2011
907_C2011	16_C2011	16_2_C2011	548	No	M8_C2011	Mowi	F36_C2011	Figgjo	Hybrid	Mowi.Figgjo	6	C2011
908_C2011	16_C2011	16_2_C2011	548	No	M8_C2011	Mowi	F36_C2011	Figgjo	Hybrid	Mowi.Figgjo	6	C2011
909_C2011	16_C2011	16_2_C2011	548	No	M8_C2011	Mowi	F36_C2011	Figgjo	Hybrid	Mowi.Figgjo	6	C2011
910_C2011	16_C2011	16_2_C2011	548	No	M8_C2011	Mowi	F36_C2011	Figgjo	Hybrid	Mowi.Figgjo	6	C2011
911_C2011	16_C2011	16_2_C2011	548	No	M8_C2011	Mowi	F36_C2011	Figgjo	Hybrid	Mowi.Figgjo	6	C2011
912_C2011	16_C2011	16_2_C2011	552	No	M8_C2011	Mowi	F36_C2011	Figgjo	Hybrid	Mowi.Figgjo	6	C2011
913_C2011	16_C2011	16_2_C2011	552	No	M8_C2011	Mowi	F36_C2011	Figgjo	Hybrid	Mowi.Figgjo	6	C2011
914_C2011	16_C2011	16_2_C2011	552	No	M8_C2011	Mowi	F36_C2011	Figgjo	Hybrid	Mowi.Figgjo	6	C2011
915_C2011	16_C2011	16_2_C2011	552	No	M8_C2011	Mowi	F36_C2011	Figgjo	Hybrid	Mowi.Figgjo	6	C2011
916_C2011	16_C2011	16_2_C2011	552	No	M8_C2011	Mowi	F36_C2011	Figgjo	Hybrid	Mowi.Figgjo	6	C2011
917_C2011	16_C2011	16_2_C2011	552	No	M8_C2011	Mowi	F36_C2011	Figgjo	Hybrid	Mowi.Figgjo	6	C2011
918_C2011	16_C2011	16_2_C2011	555	No	M8_C2011	Mowi	F36_C2011	Figgjo	Hybrid	Mowi.Figgjo	6	C2011
919_C2011	16_C2011	16_2_C2011	555	No	M8_C2011	Mowi	F36_C2011	Figgjo	Hybrid	Mowi.Figgjo	6	C2011
920_C2011	16_C2011	16_2_C2011	555	No	M8_C2011	Mowi	F36_C2011	Figgjo	Hybrid	Mowi.Figgjo	6	C2011
921_C2011	16_C2011	16_2_C2011	555	No	M8_C2011	Mowi	F36_C2011	Figgjo	Hybrid	Mowi.Figgjo	6	C2011
922_C2011	16_C2011	16_2_C2011	555	No	M8_C2011	Mowi	F36_C2011	Figgjo	Hybrid	Mowi.Figgjo	6	C2011
923_C2011	16_C2011	16_2_C2011	559	No	M8_C2011	Mowi	F36_C2011	Figgjo	Hybrid	Mowi.Figgjo	6	C2011
924_C2011	16_C2011	16_2_C2011	563	No	M8_C2011	Mowi	F36_C2011	Figgjo	Hybrid	Mowi.Figgjo	6	C2011
925_C2011	16_C2011	16_2_C2011	563	No	M8_C2011	Mowi	F36_C2011	Figgjo	Hybrid	Mowi.Figgjo	6	C2011
926_C2011	28_C2011	28_2_C2011	548	No	F28_C2011	Figgjo	F36_C2011	Figgjo	Wild	Figgjo	5.6	C2011
927_C2011	28_C2011	28_2_C2011	552	No	F28_C2011	Figgjo	F36_C2011	Figgjo	Wild	Figgjo	5.6	C2011
928_C2011	28_C2011	28_2_C2011	552	No	F28_C2011	Figgjo	F36_C2011	Figgjo	Wild	Figgjo	5.6	C2011
929_C2011	28_C2011	28_2_C2011	555	No	F28_C2011	Figgjo	F36_C2011	Figgjo	Wild	Figgjo	5.6	C2011
930_C2011	28_C2011	28_2_C2011	555	No	F28_C2011	Figgjo	F36_C2011	Figgjo	Wild	Figgjo	5.6	C2011
931_C2011	28_C2011	28_2_C2011	555	No	F28_C2011	Figgjo	F36_C2011	Figgjo	Wild	Figgjo	5.6	C2011
932_C2011	28_C2011	28_2_C2011	555	No	F28_C2011	Figgjo	F36_C2011	Figgjo	Wild	Figgjo	5.6	C2011
933_C2011	28_C2011	28_2_C2011	559	No	F28_C2011	Figgjo	F36_C2011	Figgjo	Wild	Figgjo	5.6	C2011
934_C2011	28_C2011	28_2_C2011	559	No	F28_C2011	Figgjo	F36_C2011	Figgjo	Wild	Figgjo	5.6	C2011
935_C2011	28_C2011	28_2_C2011	559	No	F28_C2011	Figgjo	F36_C2011	Figgjo	Wild	Figgjo	5.6	C2011
936_C2011	28_C2011	28_2_C2011	563	No	F28_C2011	Figgjo	F36_C2011	Figgjo	Wild	Figgjo	5.6	C2011
937_C2011	28_C2011	28_2_C2011	563	No	F28_C2011	Figgjo	F36_C2011	Figgjo	Wild	Figgjo	5.6	C2011
938_C2011	28_C2011	28_2_C2011	563	No	F28_C2011	Figgjo	F36_C2011	Figgjo	Wild	Figgjo	5.6	C2011
939_C2011	28_C2011	28_2_C2011	563	No	F28_C2011	Figgjo	F36_C2011	Figgjo	Wild	Figgjo	5.6	C2011
940_C2011	28_C2011	28_2_C2011	563	No	F28_C2011	Figgjo	F36_C2011	Figgjo	Wild	Figgjo	5.6	C2011
941_C2011	28_C2011	28_2_C2011	563	No	F28_C2011	Figgjo	F36_C2011	Figgjo	Wild	Figgjo	5.6	C2011
942_C2011	28_C2011	28_2_C2011	563	No	F28_C2011	Figgjo	F36_C2011	Figgjo	Wild	Figgjo	5.6	C2011
943_C2011	28_C2011	28_2_C2011	563	No	F28_C2011	Figgjo	F36_C2011	Figgjo	Wild	Figgjo	5.6	C2011
944_C2011	28_C2011	28_2_C2011	563	No	F28_C2011	Figgjo	F36_C2011	Figgjo	Wild	Figgjo	5.6	C2011
945_C2011	28_C2011	28_2_C2011	563	No	F28_C2011	Figgjo	F36_C2011	Figgjo	Wild	Figgjo	5.6	C2011
946_C2011	28_C2011	28_2_C2011	563	No	F28_C2011	Figgjo	F36_C2011	Figgjo	Wild	Figgjo	5.6	C2011
947_C2011	28_C2011	28_2_C2011	567	No	F28_C2011	Figgjo	F36_C2011	Figgjo	Wild	Figgjo	5.6	C2011
948_C2011	28_C2011	28_2_C2011	567	No	F28_C2011	Figgjo	F36_C2011	Figgjo	Wild	Figgjo	5.6	C2011
949_C2011	28_C2011	28_2_C2011	567	No	F28_C2011	Figgjo	F36_C2011	Figgjo	Wild	Figgjo	5.6	C2011
950_C2011	28_C2011	28_2_C2011	567	No	F28_C2011	Figgjo	F36_C2011	Figgjo	Wild	Figgjo	5.6	C2011
951_C2011	17_C2011	17_2_C2011	559	No	M9_C2011	Mowi	M19_C2011	Mowi	Farm	Mowi	6	C2011
952_C2011	17_C2011	17_2_C2011	563	No	M9_C2011	Mowi	M19_C2011	Mowi	Farm	Mowi	6	C2011
953_C2011	17_C2011	17_2_C2011	563	No	M9_C2011	Mowi	M19_C2011	Mowi	Farm	Mowi	6	C2011
954_C2011	17_C2011	17_2_C2011	567	No	M9_C2011	Mowi	M19_C2011	Mowi	Farm	Mowi	6	C2011
955_C2011	17_C2011	17_2_C2011	567	No	M9_C2011	Mowi	M19_C2011	Mowi	Farm	Mowi	6	C2011
956_C2011	17_C2011	17_2_C2011	567	No	M9_C2011	Mowi	M19_C2011	Mowi	Farm	Mowi	6	C2011
957_C2011	17_C2011	17_2_C2011	567	No	M9_C2011	Mowi	M19_C2011	Mowi	Farm	Mowi	6	C2011
958_C2011	17_C2011	17_2_C2011	567	No	M9_C2011	Mowi	M19_C2011	Mowi	Farm	Mowi	6	C2011
959_C2011	17_C2011	17_2_C2011	567	No	M9_C2011	Mowi	M19_C2011	Mowi	Farm	Mowi	6	C2011
960_C2011	17_C2011	17_2_C2011	567	No	M9_C2011	Mowi	M19_C2011	Mowi	Farm	Mowi	6	C2011
961_C2011	17_C2011	17_2_C2011	571	No	M9_C2011	Mowi	M19_C2011	Mowi	Farm	Mowi	6	C2011
962_C2011	17_C2011	17_2_C2011	575	No	M9_C2011	Mowi	M19_C2011	Mowi	Farm	Mowi	6	C2011
963_C2011	17_C2011	17_2_C2011	575	No	M9_C2011	Mowi	M19_C2011	Mowi	Farm	Mowi	6	C2011
964_C2011	17_C2011	17_2_C2011	575	No	M9_C2011	Mowi	M19_C2011	Mowi	Farm	Mowi	6	C2011
965_C2011	17_C2011	17_2_C2011	575	No	M9_C2011	Mowi	M19_C2011	Mowi	Farm	Mowi	6	C2011
966_C2011	17_C2011	17_2_C2011	575	No	M9_C2011	Mowi	M19_C2011	Mowi	Farm	Mowi	6	C2011
967_C2011	17_C2011	17_2_C2011	575	No	M9_C2011	Mowi	M19_C2011	Mowi	Farm	Mowi	6	C2011
968_C2011	17_C2011	17_2_C2011	575	No	M9_C2011	Mowi	M19_C2011	Mowi	Farm	Mowi	6	C2011
969_C2011	17_C2011	17_2_C2011	579	No	M9_C2011	Mowi	M19_C2011	Mowi	Farm	Mowi	6	C2011
970_C2011	17_C2011	17_2_C2011	579	No	M9_C2011	Mowi	M19_C2011	Mowi	Farm	Mowi	6	C2011
971_C2011	17_C2011	17_2_C2011	579	No	M9_C2011	Mowi	M19_C2011	Mowi	Farm	Mowi	6	C2011
972_C2011	17_C2011	17_2_C2011	579	No	M9_C2011	Mowi	M19_C2011	Mowi	Farm	Mowi	6	C2011
973_C2011	17_C2011	17_2_C2011	584	No	M9_C2011	Mowi	M19_C2011	Mowi	Farm	Mowi	6	C2011
974_C2011	17_C2011	17_2_C2011	584	No	M9_C2011	Mowi	M19_C2011	Mowi	Farm	Mowi	6	C2011
975_C2011	17_C2011	17_2_C2011	590	No	M9_C2011	Mowi	M19_C2011	Mowi	Farm	Mowi	6	C2011
976_C2011	18_C2011	18_2_C2011	559	No	M9_C2011	Mowi	F37_C2011	Figgjo	Hybrid	Mowi.Figgjo	6.1	C2011
977_C2011	18_C2011	18_2_C2011	559	No	M9_C2011	Mowi	F37_C2011	Figgjo	Hybrid	Mowi.Figgjo	6.1	C2011
978_C2011	18_C2011	18_2_C2011	559	No	M9_C2011	Mowi	F37_C2011	Figgjo	Hybrid	Mowi.Figgjo	6.1	C2011
979_C2011	18_C2011	18_2_C2011	559	No	M9_C2011	Mowi	F37_C2011	Figgjo	Hybrid	Mowi.Figgjo	6.1	C2011
980_C2011	18_C2011	18_2_C2011	563	No	M9_C2011	Mowi	F37_C2011	Figgjo	Hybrid	Mowi.Figgjo	6.1	C2011
981_C2011	18_C2011	18_2_C2011	567	No	M9_C2011	Mowi	F37_C2011	Figgjo	Hybrid	Mowi.Figgjo	6.1	C2011
982_C2011	18_C2011	18_2_C2011	567	No	M9_C2011	Mowi	F37_C2011	Figgjo	Hybrid	Mowi.Figgjo	6.1	C2011
983_C2011	18_C2011	18_2_C2011	567	No	M9_C2011	Mowi	F37_C2011	Figgjo	Hybrid	Mowi.Figgjo	6.1	C2011
984_C2011	18_C2011	18_2_C2011	567	No	M9_C2011	Mowi	F37_C2011	Figgjo	Hybrid	Mowi.Figgjo	6.1	C2011
985_C2011	18_C2011	18_2_C2011	567	No	M9_C2011	Mowi	F37_C2011	Figgjo	Hybrid	Mowi.Figgjo	6.1	C2011
986_C2011	18_C2011	18_2_C2011	567	No	M9_C2011	Mowi	F37_C2011	Figgjo	Hybrid	Mowi.Figgjo	6.1	C2011
987_C2011	18_C2011	18_2_C2011	567	No	M9_C2011	Mowi	F37_C2011	Figgjo	Hybrid	Mowi.Figgjo	6.1	C2011
988_C2011	18_C2011	18_2_C2011	567	No	M9_C2011	Mowi	F37_C2011	Figgjo	Hybrid	Mowi.Figgjo	6.1	C2011
989_C2011	18_C2011	18_2_C2011	575	No	M9_C2011	Mowi	F37_C2011	Figgjo	Hybrid	Mowi.Figgjo	6.1	C2011
990_C2011	18_C2011	18_2_C2011	575	No	M9_C2011	Mowi	F37_C2011	Figgjo	Hybrid	Mowi.Figgjo	6.1	C2011
991_C2011	18_C2011	18_2_C2011	575	No	M9_C2011	Mowi	F37_C2011	Figgjo	Hybrid	Mowi.Figgjo	6.1	C2011
992_C2011	18_C2011	18_2_C2011	575	No	M9_C2011	Mowi	F37_C2011	Figgjo	Hybrid	Mowi.Figgjo	6.1	C2011
993_C2011	18_C2011	18_2_C2011	579	No	M9_C2011	Mowi	F37_C2011	Figgjo	Hybrid	Mowi.Figgjo	6.1	C2011
994_C2011	18_C2011	18_2_C2011	579	No	M9_C2011	Mowi	F37_C2011	Figgjo	Hybrid	Mowi.Figgjo	6.1	C2011
995_C2011	18_C2011	18_2_C2011	579	No	M9_C2011	Mowi	F37_C2011	Figgjo	Hybrid	Mowi.Figgjo	6.1	C2011
996_C2011	18_C2011	18_2_C2011	579	No	M9_C2011	Mowi	F37_C2011	Figgjo	Hybrid	Mowi.Figgjo	6.1	C2011
997_C2011	18_C2011	18_2_C2011	579	No	M9_C2011	Mowi	F37_C2011	Figgjo	Hybrid	Mowi.Figgjo	6.1	C2011
998_C2011	18_C2011	18_2_C2011	579	No	M9_C2011	Mowi	F37_C2011	Figgjo	Hybrid	Mowi.Figgjo	6.1	C2011
999_C2011	18_C2011	18_2_C2011	579	No	M9_C2011	Mowi	F37_C2011	Figgjo	Hybrid	Mowi.Figgjo	6.1	C2011
1000_C2011	18_C2011	18_2_C2011	584	No	M9_C2011	Mowi	F37_C2011	Figgjo	Hybrid	Mowi.Figgjo	6.1	C2011
1001_C2011	29_C2011	29_2_C2011	548	No	F29_C2011	Figgjo	F37_C2011	Figgjo	Wild	Figgjo	5.7	C2011
1002_C2011	29_C2011	29_2_C2011	548	No	F29_C2011	Figgjo	F37_C2011	Figgjo	Wild	Figgjo	5.7	C2011
1003_C2011	29_C2011	29_2_C2011	548	No	F29_C2011	Figgjo	F37_C2011	Figgjo	Wild	Figgjo	5.7	C2011
1004_C2011	29_C2011	29_2_C2011	548	No	F29_C2011	Figgjo	F37_C2011	Figgjo	Wild	Figgjo	5.7	C2011
1005_C2011	29_C2011	29_2_C2011	548	No	F29_C2011	Figgjo	F37_C2011	Figgjo	Wild	Figgjo	5.7	C2011
1006_C2011	29_C2011	29_2_C2011	548	No	F29_C2011	Figgjo	F37_C2011	Figgjo	Wild	Figgjo	5.7	C2011
1007_C2011	29_C2011	29_2_C2011	552	No	F29_C2011	Figgjo	F37_C2011	Figgjo	Wild	Figgjo	5.7	C2011
1008_C2011	29_C2011	29_2_C2011	552	No	F29_C2011	Figgjo	F37_C2011	Figgjo	Wild	Figgjo	5.7	C2011
1009_C2011	29_C2011	29_2_C2011	552	No	F29_C2011	Figgjo	F37_C2011	Figgjo	Wild	Figgjo	5.7	C2011
1010_C2011	29_C2011	29_2_C2011	552	No	F29_C2011	Figgjo	F37_C2011	Figgjo	Wild	Figgjo	5.7	C2011
1011_C2011	29_C2011	29_2_C2011	552	No	F29_C2011	Figgjo	F37_C2011	Figgjo	Wild	Figgjo	5.7	C2011
1012_C2011	29_C2011	29_2_C2011	552	No	F29_C2011	Figgjo	F37_C2011	Figgjo	Wild	Figgjo	5.7	C2011
1013_C2011	29_C2011	29_2_C2011	555	No	F29_C2011	Figgjo	F37_C2011	Figgjo	Wild	Figgjo	5.7	C2011
1014_C2011	29_C2011	29_2_C2011	555	No	F29_C2011	Figgjo	F37_C2011	Figgjo	Wild	Figgjo	5.7	C2011
1015_C2011	29_C2011	29_2_C2011	555	No	F29_C2011	Figgjo	F37_C2011	Figgjo	Wild	Figgjo	5.7	C2011
1016_C2011	29_C2011	29_2_C2011	559	No	F29_C2011	Figgjo	F37_C2011	Figgjo	Wild	Figgjo	5.7	C2011
1017_C2011	29_C2011	29_2_C2011	559	No	F29_C2011	Figgjo	F37_C2011	Figgjo	Wild	Figgjo	5.7	C2011
1018_C2011	29_C2011	29_2_C2011	559	No	F29_C2011	Figgjo	F37_C2011	Figgjo	Wild	Figgjo	5.7	C2011
1019_C2011	29_C2011	29_2_C2011	559	No	F29_C2011	Figgjo	F37_C2011	Figgjo	Wild	Figgjo	5.7	C2011
1020_C2011	29_C2011	29_2_C2011	559	No	F29_C2011	Figgjo	F37_C2011	Figgjo	Wild	Figgjo	5.7	C2011
1021_C2011	29_C2011	29_2_C2011	563	No	F29_C2011	Figgjo	F37_C2011	Figgjo	Wild	Figgjo	5.7	C2011
1022_C2011	29_C2011	29_2_C2011	563	No	F29_C2011	Figgjo	F37_C2011	Figgjo	Wild	Figgjo	5.7	C2011
1023_C2011	29_C2011	29_2_C2011	563	No	F29_C2011	Figgjo	F37_C2011	Figgjo	Wild	Figgjo	5.7	C2011
1024_C2011	29_C2011	29_2_C2011	563	No	F29_C2011	Figgjo	F37_C2011	Figgjo	Wild	Figgjo	5.7	C2011
1025_C2011	29_C2011	29_2_C2011	567	No	F29_C2011	Figgjo	F37_C2011	Figgjo	Wild	Figgjo	5.7	C2011
1026_C2011	19_C2011	19_2_C2011	548	No	M10_C2011	Mowi	M20_C2011	Mowi	Farm	Mowi	6	C2011
1027_C2011	19_C2011	19_2_C2011	555	No	M10_C2011	Mowi	M20_C2011	Mowi	Farm	Mowi	6	C2011
1028_C2011	19_C2011	19_2_C2011	555	No	M10_C2011	Mowi	M20_C2011	Mowi	Farm	Mowi	6	C2011
1029_C2011	19_C2011	19_2_C2011	559	No	M10_C2011	Mowi	M20_C2011	Mowi	Farm	Mowi	6	C2011
1030_C2011	19_C2011	19_2_C2011	559	No	M10_C2011	Mowi	M20_C2011	Mowi	Farm	Mowi	6	C2011
1031_C2011	19_C2011	19_2_C2011	559	No	M10_C2011	Mowi	M20_C2011	Mowi	Farm	Mowi	6	C2011
1032_C2011	19_C2011	19_2_C2011	559	No	M10_C2011	Mowi	M20_C2011	Mowi	Farm	Mowi	6	C2011
1033_C2011	19_C2011	19_2_C2011	559	No	M10_C2011	Mowi	M20_C2011	Mowi	Farm	Mowi	6	C2011
1034_C2011	19_C2011	19_2_C2011	559	No	M10_C2011	Mowi	M20_C2011	Mowi	Farm	Mowi	6	C2011
1035_C2011	19_C2011	19_2_C2011	563	No	M10_C2011	Mowi	M20_C2011	Mowi	Farm	Mowi	6	C2011
1036_C2011	19_C2011	19_2_C2011	563	No	M10_C2011	Mowi	M20_C2011	Mowi	Farm	Mowi	6	C2011
1037_C2011	19_C2011	19_2_C2011	563	No	M10_C2011	Mowi	M20_C2011	Mowi	Farm	Mowi	6	C2011
1038_C2011	19_C2011	19_2_C2011	563	No	M10_C2011	Mowi	M20_C2011	Mowi	Farm	Mowi	6	C2011
1039_C2011	19_C2011	19_2_C2011	563	No	M10_C2011	Mowi	M20_C2011	Mowi	Farm	Mowi	6	C2011
1040_C2011	19_C2011	19_2_C2011	563	No	M10_C2011	Mowi	M20_C2011	Mowi	Farm	Mowi	6	C2011
1041_C2011	19_C2011	19_2_C2011	563	No	M10_C2011	Mowi	M20_C2011	Mowi	Farm	Mowi	6	C2011
1042_C2011	19_C2011	19_2_C2011	563	No	M10_C2011	Mowi	M20_C2011	Mowi	Farm	Mowi	6	C2011
1043_C2011	19_C2011	19_2_C2011	563	No	M10_C2011	Mowi	M20_C2011	Mowi	Farm	Mowi	6	C2011
1044_C2011	19_C2011	19_2_C2011	563	No	M10_C2011	Mowi	M20_C2011	Mowi	Farm	Mowi	6	C2011
1045_C2011	19_C2011	19_2_C2011	563	No	M10_C2011	Mowi	M20_C2011	Mowi	Farm	Mowi	6	C2011
1046_C2011	19_C2011	19_2_C2011	563	No	M10_C2011	Mowi	M20_C2011	Mowi	Farm	Mowi	6	C2011
1047_C2011	19_C2011	19_2_C2011	571	No	M10_C2011	Mowi	M20_C2011	Mowi	Farm	Mowi	6	C2011
1048_C2011	19_C2011	19_2_C2011	571	No	M10_C2011	Mowi	M20_C2011	Mowi	Farm	Mowi	6	C2011
1049_C2011	19_C2011	19_2_C2011	571	No	M10_C2011	Mowi	M20_C2011	Mowi	Farm	Mowi	6	C2011
1050_C2011	19_C2011	19_2_C2011	571	No	M10_C2011	Mowi	M20_C2011	Mowi	Farm	Mowi	6	C2011
1051_C2011	20_C2011	20_2_C2011	555	No	M10_C2011	Mowi	F38_C2011	Figgjo	Hybrid	Mowi.Figgjo	6	C2011
1052_C2011	20_C2011	20_2_C2011	555	No	M10_C2011	Mowi	F38_C2011	Figgjo	Hybrid	Mowi.Figgjo	6	C2011
1053_C2011	20_C2011	20_2_C2011	555	No	M10_C2011	Mowi	F38_C2011	Figgjo	Hybrid	Mowi.Figgjo	6	C2011
1054_C2011	20_C2011	20_2_C2011	559	No	M10_C2011	Mowi	F38_C2011	Figgjo	Hybrid	Mowi.Figgjo	6	C2011
1055_C2011	20_C2011	20_2_C2011	559	No	M10_C2011	Mowi	F38_C2011	Figgjo	Hybrid	Mowi.Figgjo	6	C2011
1056_C2011	20_C2011	20_2_C2011	559	No	M10_C2011	Mowi	F38_C2011	Figgjo	Hybrid	Mowi.Figgjo	6	C2011
1057_C2011	20_C2011	20_2_C2011	563	No	M10_C2011	Mowi	F38_C2011	Figgjo	Hybrid	Mowi.Figgjo	6	C2011
1058_C2011	20_C2011	20_2_C2011	563	No	M10_C2011	Mowi	F38_C2011	Figgjo	Hybrid	Mowi.Figgjo	6	C2011
1059_C2011	20_C2011	20_2_C2011	563	No	M10_C2011	Mowi	F38_C2011	Figgjo	Hybrid	Mowi.Figgjo	6	C2011
1060_C2011	20_C2011	20_2_C2011	563	No	M10_C2011	Mowi	F38_C2011	Figgjo	Hybrid	Mowi.Figgjo	6	C2011
1061_C2011	20_C2011	20_2_C2011	563	No	M10_C2011	Mowi	F38_C2011	Figgjo	Hybrid	Mowi.Figgjo	6	C2011
1062_C2011	20_C2011	20_2_C2011	563	No	M10_C2011	Mowi	F38_C2011	Figgjo	Hybrid	Mowi.Figgjo	6	C2011
1063_C2011	20_C2011	20_2_C2011	563	No	M10_C2011	Mowi	F38_C2011	Figgjo	Hybrid	Mowi.Figgjo	6	C2011
1064_C2011	20_C2011	20_2_C2011	563	No	M10_C2011	Mowi	F38_C2011	Figgjo	Hybrid	Mowi.Figgjo	6	C2011
1065_C2011	20_C2011	20_2_C2011	563	No	M10_C2011	Mowi	F38_C2011	Figgjo	Hybrid	Mowi.Figgjo	6	C2011
1066_C2011	20_C2011	20_2_C2011	567	No	M10_C2011	Mowi	F38_C2011	Figgjo	Hybrid	Mowi.Figgjo	6	C2011
1067_C2011	20_C2011	20_2_C2011	567	No	M10_C2011	Mowi	F38_C2011	Figgjo	Hybrid	Mowi.Figgjo	6	C2011
1068_C2011	20_C2011	20_2_C2011	567	No	M10_C2011	Mowi	F38_C2011	Figgjo	Hybrid	Mowi.Figgjo	6	C2011
1069_C2011	20_C2011	20_2_C2011	567	No	M10_C2011	Mowi	F38_C2011	Figgjo	Hybrid	Mowi.Figgjo	6	C2011
1070_C2011	20_C2011	20_2_C2011	567	No	M10_C2011	Mowi	F38_C2011	Figgjo	Hybrid	Mowi.Figgjo	6	C2011
1071_C2011	20_C2011	20_2_C2011	567	No	M10_C2011	Mowi	F38_C2011	Figgjo	Hybrid	Mowi.Figgjo	6	C2011
1072_C2011	20_C2011	20_2_C2011	567	No	M10_C2011	Mowi	F38_C2011	Figgjo	Hybrid	Mowi.Figgjo	6	C2011
1073_C2011	20_C2011	20_2_C2011	571	No	M10_C2011	Mowi	F38_C2011	Figgjo	Hybrid	Mowi.Figgjo	6	C2011
1074_C2011	20_C2011	20_2_C2011	571	No	M10_C2011	Mowi	F38_C2011	Figgjo	Hybrid	Mowi.Figgjo	6	C2011
1075_C2011	20_C2011	20_2_C2011	571	No	M10_C2011	Mowi	F38_C2011	Figgjo	Hybrid	Mowi.Figgjo	6	C2011
1076_C2011	30_C2011	30_2_C2011	548	No	F30_C2011	Figgjo	F38_C2011	Figgjo	Wild	Figgjo	5.7	C2011
1077_C2011	30_C2011	30_2_C2011	548	No	F30_C2011	Figgjo	F38_C2011	Figgjo	Wild	Figgjo	5.7	C2011
1078_C2011	30_C2011	30_2_C2011	548	No	F30_C2011	Figgjo	F38_C2011	Figgjo	Wild	Figgjo	5.7	C2011
1079_C2011	30_C2011	30_2_C2011	552	No	F30_C2011	Figgjo	F38_C2011	Figgjo	Wild	Figgjo	5.7	C2011
1080_C2011	30_C2011	30_2_C2011	552	No	F30_C2011	Figgjo	F38_C2011	Figgjo	Wild	Figgjo	5.7	C2011
1081_C2011	30_C2011	30_2_C2011	552	No	F30_C2011	Figgjo	F38_C2011	Figgjo	Wild	Figgjo	5.7	C2011
1082_C2011	30_C2011	30_2_C2011	552	No	F30_C2011	Figgjo	F38_C2011	Figgjo	Wild	Figgjo	5.7	C2011
1083_C2011	30_C2011	30_2_C2011	552	No	F30_C2011	Figgjo	F38_C2011	Figgjo	Wild	Figgjo	5.7	C2011
1084_C2011	30_C2011	30_2_C2011	552	No	F30_C2011	Figgjo	F38_C2011	Figgjo	Wild	Figgjo	5.7	C2011
1085_C2011	30_C2011	30_2_C2011	552	No	F30_C2011	Figgjo	F38_C2011	Figgjo	Wild	Figgjo	5.7	C2011
1086_C2011	30_C2011	30_2_C2011	552	No	F30_C2011	Figgjo	F38_C2011	Figgjo	Wild	Figgjo	5.7	C2011
1087_C2011	30_C2011	30_2_C2011	552	No	F30_C2011	Figgjo	F38_C2011	Figgjo	Wild	Figgjo	5.7	C2011
1088_C2011	30_C2011	30_2_C2011	552	No	F30_C2011	Figgjo	F38_C2011	Figgjo	Wild	Figgjo	5.7	C2011
1089_C2011	30_C2011	30_2_C2011	555	No	F30_C2011	Figgjo	F38_C2011	Figgjo	Wild	Figgjo	5.7	C2011
1090_C2011	30_C2011	30_2_C2011	555	No	F30_C2011	Figgjo	F38_C2011	Figgjo	Wild	Figgjo	5.7	C2011
1091_C2011	30_C2011	30_2_C2011	555	No	F30_C2011	Figgjo	F38_C2011	Figgjo	Wild	Figgjo	5.7	C2011
1092_C2011	30_C2011	30_2_C2011	555	No	F30_C2011	Figgjo	F38_C2011	Figgjo	Wild	Figgjo	5.7	C2011
1093_C2011	30_C2011	30_2_C2011	555	No	F30_C2011	Figgjo	F38_C2011	Figgjo	Wild	Figgjo	5.7	C2011
1094_C2011	30_C2011	30_2_C2011	563	No	F30_C2011	Figgjo	F38_C2011	Figgjo	Wild	Figgjo	5.7	C2011
1095_C2011	30_C2011	30_2_C2011	563	No	F30_C2011	Figgjo	F38_C2011	Figgjo	Wild	Figgjo	5.7	C2011
1096_C2011	30_C2011	30_2_C2011	563	No	F30_C2011	Figgjo	F38_C2011	Figgjo	Wild	Figgjo	5.7	C2011
1097_C2011	30_C2011	30_2_C2011	563	No	F30_C2011	Figgjo	F38_C2011	Figgjo	Wild	Figgjo	5.7	C2011
1098_C2011	30_C2011	30_2_C2011	567	No	F30_C2011	Figgjo	F38_C2011	Figgjo	Wild	Figgjo	5.7	C2011
1099_C2011	30_C2011	30_2_C2011	567	No	F30_C2011	Figgjo	F38_C2011	Figgjo	Wild	Figgjo	5.7	C2011
1100_C2011	30_C2011	30_2_C2011	567	No	F30_C2011	Figgjo	F38_C2011	Figgjo	Wild	Figgjo	5.7	C2011
1101_C2011	1_C2011	1_2_C2011	548	No	M1_C2011	Mowi	M11_C2011	Mowi	Farm	Mowi	6.1	C2011
1102_C2011	1_C2011	1_2_C2011	548	No	M1_C2011	Mowi	M11_C2011	Mowi	Farm	Mowi	6.1	C2011
1103_C2011	1_C2011	1_2_C2011	552	No	M1_C2011	Mowi	M11_C2011	Mowi	Farm	Mowi	6.1	C2011
1104_C2011	1_C2011	1_2_C2011	552	No	M1_C2011	Mowi	M11_C2011	Mowi	Farm	Mowi	6.1	C2011
1105_C2011	1_C2011	1_2_C2011	552	No	M1_C2011	Mowi	M11_C2011	Mowi	Farm	Mowi	6.1	C2011
1106_C2011	1_C2011	1_2_C2011	552	No	M1_C2011	Mowi	M11_C2011	Mowi	Farm	Mowi	6.1	C2011
1107_C2011	1_C2011	1_2_C2011	555	No	M1_C2011	Mowi	M11_C2011	Mowi	Farm	Mowi	6.1	C2011
1108_C2011	1_C2011	1_2_C2011	555	No	M1_C2011	Mowi	M11_C2011	Mowi	Farm	Mowi	6.1	C2011
1109_C2011	1_C2011	1_2_C2011	555	No	M1_C2011	Mowi	M11_C2011	Mowi	Farm	Mowi	6.1	C2011
1110_C2011	1_C2011	1_2_C2011	555	No	M1_C2011	Mowi	M11_C2011	Mowi	Farm	Mowi	6.1	C2011
1111_C2011	1_C2011	1_2_C2011	555	No	M1_C2011	Mowi	M11_C2011	Mowi	Farm	Mowi	6.1	C2011
1112_C2011	1_C2011	1_2_C2011	555	No	M1_C2011	Mowi	M11_C2011	Mowi	Farm	Mowi	6.1	C2011
1113_C2011	1_C2011	1_2_C2011	555	No	M1_C2011	Mowi	M11_C2011	Mowi	Farm	Mowi	6.1	C2011
1114_C2011	1_C2011	1_2_C2011	555	No	M1_C2011	Mowi	M11_C2011	Mowi	Farm	Mowi	6.1	C2011
1115_C2011	1_C2011	1_2_C2011	559	No	M1_C2011	Mowi	M11_C2011	Mowi	Farm	Mowi	6.1	C2011
1116_C2011	1_C2011	1_2_C2011	563	No	M1_C2011	Mowi	M11_C2011	Mowi	Farm	Mowi	6.1	C2011
1117_C2011	1_C2011	1_2_C2011	563	No	M1_C2011	Mowi	M11_C2011	Mowi	Farm	Mowi	6.1	C2011
1118_C2011	1_C2011	1_2_C2011	563	No	M1_C2011	Mowi	M11_C2011	Mowi	Farm	Mowi	6.1	C2011
1119_C2011	1_C2011	1_2_C2011	563	No	M1_C2011	Mowi	M11_C2011	Mowi	Farm	Mowi	6.1	C2011
1120_C2011	1_C2011	1_2_C2011	563	No	M1_C2011	Mowi	M11_C2011	Mowi	Farm	Mowi	6.1	C2011
1121_C2011	1_C2011	1_2_C2011	567	No	M1_C2011	Mowi	M11_C2011	Mowi	Farm	Mowi	6.1	C2011
1122_C2011	1_C2011	1_2_C2011	567	No	M1_C2011	Mowi	M11_C2011	Mowi	Farm	Mowi	6.1	C2011
1123_C2011	1_C2011	1_2_C2011	567	No	M1_C2011	Mowi	M11_C2011	Mowi	Farm	Mowi	6.1	C2011
1124_C2011	1_C2011	1_2_C2011	567	No	M1_C2011	Mowi	M11_C2011	Mowi	Farm	Mowi	6.1	C2011
1125_C2011	1_C2011	1_2_C2011	NA	Yes	M1_C2011	Mowi	M11_C2011	Mowi	Farm	Mowi	6.1	C2011
1126_C2011	2_C2011	2_2_C2011	543	No	M1_C2011	Mowi	F31_C2011	Figgjo	Hybrid	Mowi.Figgjo	6.1	C2011
1127_C2011	2_C2011	2_2_C2011	543	No	M1_C2011	Mowi	F31_C2011	Figgjo	Hybrid	Mowi.Figgjo	6.1	C2011
1128_C2011	2_C2011	2_2_C2011	543	No	M1_C2011	Mowi	F31_C2011	Figgjo	Hybrid	Mowi.Figgjo	6.1	C2011
1129_C2011	2_C2011	2_2_C2011	548	No	M1_C2011	Mowi	F31_C2011	Figgjo	Hybrid	Mowi.Figgjo	6.1	C2011
1130_C2011	2_C2011	2_2_C2011	548	No	M1_C2011	Mowi	F31_C2011	Figgjo	Hybrid	Mowi.Figgjo	6.1	C2011
1131_C2011	2_C2011	2_2_C2011	548	No	M1_C2011	Mowi	F31_C2011	Figgjo	Hybrid	Mowi.Figgjo	6.1	C2011
1132_C2011	2_C2011	2_2_C2011	548	No	M1_C2011	Mowi	F31_C2011	Figgjo	Hybrid	Mowi.Figgjo	6.1	C2011
1133_C2011	2_C2011	2_2_C2011	548	No	M1_C2011	Mowi	F31_C2011	Figgjo	Hybrid	Mowi.Figgjo	6.1	C2011
1134_C2011	2_C2011	2_2_C2011	548	No	M1_C2011	Mowi	F31_C2011	Figgjo	Hybrid	Mowi.Figgjo	6.1	C2011
1135_C2011	2_C2011	2_2_C2011	552	No	M1_C2011	Mowi	F31_C2011	Figgjo	Hybrid	Mowi.Figgjo	6.1	C2011
1136_C2011	2_C2011	2_2_C2011	552	No	M1_C2011	Mowi	F31_C2011	Figgjo	Hybrid	Mowi.Figgjo	6.1	C2011
1137_C2011	2_C2011	2_2_C2011	552	No	M1_C2011	Mowi	F31_C2011	Figgjo	Hybrid	Mowi.Figgjo	6.1	C2011
1138_C2011	2_C2011	2_2_C2011	555	No	M1_C2011	Mowi	F31_C2011	Figgjo	Hybrid	Mowi.Figgjo	6.1	C2011
1139_C2011	2_C2011	2_2_C2011	555	No	M1_C2011	Mowi	F31_C2011	Figgjo	Hybrid	Mowi.Figgjo	6.1	C2011
1140_C2011	2_C2011	2_2_C2011	555	No	M1_C2011	Mowi	F31_C2011	Figgjo	Hybrid	Mowi.Figgjo	6.1	C2011
1141_C2011	2_C2011	2_2_C2011	555	No	M1_C2011	Mowi	F31_C2011	Figgjo	Hybrid	Mowi.Figgjo	6.1	C2011
1142_C2011	2_C2011	2_2_C2011	555	No	M1_C2011	Mowi	F31_C2011	Figgjo	Hybrid	Mowi.Figgjo	6.1	C2011
1143_C2011	2_C2011	2_2_C2011	555	No	M1_C2011	Mowi	F31_C2011	Figgjo	Hybrid	Mowi.Figgjo	6.1	C2011
1144_C2011	2_C2011	2_2_C2011	555	No	M1_C2011	Mowi	F31_C2011	Figgjo	Hybrid	Mowi.Figgjo	6.1	C2011
1145_C2011	2_C2011	2_2_C2011	559	No	M1_C2011	Mowi	F31_C2011	Figgjo	Hybrid	Mowi.Figgjo	6.1	C2011
1146_C2011	2_C2011	2_2_C2011	559	No	M1_C2011	Mowi	F31_C2011	Figgjo	Hybrid	Mowi.Figgjo	6.1	C2011
1147_C2011	2_C2011	2_2_C2011	563	No	M1_C2011	Mowi	F31_C2011	Figgjo	Hybrid	Mowi.Figgjo	6.1	C2011
1148_C2011	2_C2011	2_2_C2011	563	No	M1_C2011	Mowi	F31_C2011	Figgjo	Hybrid	Mowi.Figgjo	6.1	C2011
1149_C2011	2_C2011	2_2_C2011	567	No	M1_C2011	Mowi	F31_C2011	Figgjo	Hybrid	Mowi.Figgjo	6.1	C2011
1150_C2011	2_C2011	2_2_C2011	567	No	M1_C2011	Mowi	F31_C2011	Figgjo	Hybrid	Mowi.Figgjo	6.1	C2011
1151_C2011	21_C2011	21_2_C2011	548	No	F21_C2011	Figgjo	F31_C2011	Figgjo	Wild	Figgjo	6.1	C2011
1152_C2011	21_C2011	21_2_C2011	552	No	F21_C2011	Figgjo	F31_C2011	Figgjo	Wild	Figgjo	6.1	C2011
1153_C2011	21_C2011	21_2_C2011	552	No	F21_C2011	Figgjo	F31_C2011	Figgjo	Wild	Figgjo	6.1	C2011
1154_C2011	21_C2011	21_2_C2011	552	No	F21_C2011	Figgjo	F31_C2011	Figgjo	Wild	Figgjo	6.1	C2011
1155_C2011	21_C2011	21_2_C2011	552	No	F21_C2011	Figgjo	F31_C2011	Figgjo	Wild	Figgjo	6.1	C2011
1156_C2011	21_C2011	21_2_C2011	552	No	F21_C2011	Figgjo	F31_C2011	Figgjo	Wild	Figgjo	6.1	C2011
1157_C2011	21_C2011	21_2_C2011	552	No	F21_C2011	Figgjo	F31_C2011	Figgjo	Wild	Figgjo	6.1	C2011
1158_C2011	21_C2011	21_2_C2011	555	No	F21_C2011	Figgjo	F31_C2011	Figgjo	Wild	Figgjo	6.1	C2011
1159_C2011	21_C2011	21_2_C2011	555	No	F21_C2011	Figgjo	F31_C2011	Figgjo	Wild	Figgjo	6.1	C2011
1160_C2011	21_C2011	21_2_C2011	555	No	F21_C2011	Figgjo	F31_C2011	Figgjo	Wild	Figgjo	6.1	C2011
1161_C2011	21_C2011	21_2_C2011	555	No	F21_C2011	Figgjo	F31_C2011	Figgjo	Wild	Figgjo	6.1	C2011
1162_C2011	21_C2011	21_2_C2011	555	No	F21_C2011	Figgjo	F31_C2011	Figgjo	Wild	Figgjo	6.1	C2011
1163_C2011	21_C2011	21_2_C2011	555	No	F21_C2011	Figgjo	F31_C2011	Figgjo	Wild	Figgjo	6.1	C2011
1164_C2011	21_C2011	21_2_C2011	559	No	F21_C2011	Figgjo	F31_C2011	Figgjo	Wild	Figgjo	6.1	C2011
1165_C2011	21_C2011	21_2_C2011	559	No	F21_C2011	Figgjo	F31_C2011	Figgjo	Wild	Figgjo	6.1	C2011
1166_C2011	21_C2011	21_2_C2011	559	No	F21_C2011	Figgjo	F31_C2011	Figgjo	Wild	Figgjo	6.1	C2011
1167_C2011	21_C2011	21_2_C2011	559	No	F21_C2011	Figgjo	F31_C2011	Figgjo	Wild	Figgjo	6.1	C2011
1168_C2011	21_C2011	21_2_C2011	563	No	F21_C2011	Figgjo	F31_C2011	Figgjo	Wild	Figgjo	6.1	C2011
1169_C2011	21_C2011	21_2_C2011	563	No	F21_C2011	Figgjo	F31_C2011	Figgjo	Wild	Figgjo	6.1	C2011
1170_C2011	21_C2011	21_2_C2011	563	No	F21_C2011	Figgjo	F31_C2011	Figgjo	Wild	Figgjo	6.1	C2011
1171_C2011	21_C2011	21_2_C2011	563	No	F21_C2011	Figgjo	F31_C2011	Figgjo	Wild	Figgjo	6.1	C2011
1172_C2011	21_C2011	21_2_C2011	563	No	F21_C2011	Figgjo	F31_C2011	Figgjo	Wild	Figgjo	6.1	C2011
1173_C2011	21_C2011	21_2_C2011	567	No	F21_C2011	Figgjo	F31_C2011	Figgjo	Wild	Figgjo	6.1	C2011
1174_C2011	21_C2011	21_2_C2011	567	No	F21_C2011	Figgjo	F31_C2011	Figgjo	Wild	Figgjo	6.1	C2011
1175_C2011	21_C2011	21_2_C2011	567	No	F21_C2011	Figgjo	F31_C2011	Figgjo	Wild	Figgjo	6.1	C2011
1176_C2011	3_C2011	3_2_C2011	563	No	M2_C2011	Mowi	M12_C2011	Mowi	Farm	Mowi	6.1	C2011
1177_C2011	3_C2011	3_2_C2011	563	No	M2_C2011	Mowi	M12_C2011	Mowi	Farm	Mowi	6.1	C2011
1178_C2011	3_C2011	3_2_C2011	563	No	M2_C2011	Mowi	M12_C2011	Mowi	Farm	Mowi	6.1	C2011
1179_C2011	3_C2011	3_2_C2011	563	No	M2_C2011	Mowi	M12_C2011	Mowi	Farm	Mowi	6.1	C2011
1180_C2011	3_C2011	3_2_C2011	563	No	M2_C2011	Mowi	M12_C2011	Mowi	Farm	Mowi	6.1	C2011
1181_C2011	3_C2011	3_2_C2011	567	No	M2_C2011	Mowi	M12_C2011	Mowi	Farm	Mowi	6.1	C2011
1182_C2011	3_C2011	3_2_C2011	567	No	M2_C2011	Mowi	M12_C2011	Mowi	Farm	Mowi	6.1	C2011
1183_C2011	3_C2011	3_2_C2011	567	No	M2_C2011	Mowi	M12_C2011	Mowi	Farm	Mowi	6.1	C2011
1184_C2011	3_C2011	3_2_C2011	567	No	M2_C2011	Mowi	M12_C2011	Mowi	Farm	Mowi	6.1	C2011
1185_C2011	3_C2011	3_2_C2011	567	No	M2_C2011	Mowi	M12_C2011	Mowi	Farm	Mowi	6.1	C2011
1186_C2011	3_C2011	3_2_C2011	567	No	M2_C2011	Mowi	M12_C2011	Mowi	Farm	Mowi	6.1	C2011
1187_C2011	3_C2011	3_2_C2011	567	No	M2_C2011	Mowi	M12_C2011	Mowi	Farm	Mowi	6.1	C2011
1188_C2011	3_C2011	3_2_C2011	567	No	M2_C2011	Mowi	M12_C2011	Mowi	Farm	Mowi	6.1	C2011
1189_C2011	3_C2011	3_2_C2011	567	No	M2_C2011	Mowi	M12_C2011	Mowi	Farm	Mowi	6.1	C2011
1190_C2011	3_C2011	3_2_C2011	567	No	M2_C2011	Mowi	M12_C2011	Mowi	Farm	Mowi	6.1	C2011
1191_C2011	3_C2011	3_2_C2011	571	No	M2_C2011	Mowi	M12_C2011	Mowi	Farm	Mowi	6.1	C2011
1192_C2011	3_C2011	3_2_C2011	571	No	M2_C2011	Mowi	M12_C2011	Mowi	Farm	Mowi	6.1	C2011
1193_C2011	3_C2011	3_2_C2011	571	No	M2_C2011	Mowi	M12_C2011	Mowi	Farm	Mowi	6.1	C2011
1194_C2011	3_C2011	3_2_C2011	575	No	M2_C2011	Mowi	M12_C2011	Mowi	Farm	Mowi	6.1	C2011
1195_C2011	3_C2011	3_2_C2011	575	No	M2_C2011	Mowi	M12_C2011	Mowi	Farm	Mowi	6.1	C2011
1196_C2011	3_C2011	3_2_C2011	579	No	M2_C2011	Mowi	M12_C2011	Mowi	Farm	Mowi	6.1	C2011
1197_C2011	3_C2011	3_2_C2011	579	No	M2_C2011	Mowi	M12_C2011	Mowi	Farm	Mowi	6.1	C2011
1198_C2011	3_C2011	3_2_C2011	584	No	M2_C2011	Mowi	M12_C2011	Mowi	Farm	Mowi	6.1	C2011
1199_C2011	3_C2011	3_2_C2011	584	No	M2_C2011	Mowi	M12_C2011	Mowi	Farm	Mowi	6.1	C2011
1200_C2011	3_C2011	3_2_C2011	584	No	M2_C2011	Mowi	M12_C2011	Mowi	Farm	Mowi	6.1	C2011
1201_C2011	4_C2011	4_2_C2011	559	No	M2_C2011	Mowi	F32_C2011	Figgjo	Hybrid	Mowi.Figgjo	6.1	C2011
1202_C2011	4_C2011	4_2_C2011	563	No	M2_C2011	Mowi	F32_C2011	Figgjo	Hybrid	Mowi.Figgjo	6.1	C2011
1203_C2011	4_C2011	4_2_C2011	563	No	M2_C2011	Mowi	F32_C2011	Figgjo	Hybrid	Mowi.Figgjo	6.1	C2011
1204_C2011	4_C2011	4_2_C2011	567	No	M2_C2011	Mowi	F32_C2011	Figgjo	Hybrid	Mowi.Figgjo	6.1	C2011
1205_C2011	4_C2011	4_2_C2011	567	No	M2_C2011	Mowi	F32_C2011	Figgjo	Hybrid	Mowi.Figgjo	6.1	C2011
1206_C2011	4_C2011	4_2_C2011	567	No	M2_C2011	Mowi	F32_C2011	Figgjo	Hybrid	Mowi.Figgjo	6.1	C2011
1207_C2011	4_C2011	4_2_C2011	567	No	M2_C2011	Mowi	F32_C2011	Figgjo	Hybrid	Mowi.Figgjo	6.1	C2011
1208_C2011	4_C2011	4_2_C2011	567	No	M2_C2011	Mowi	F32_C2011	Figgjo	Hybrid	Mowi.Figgjo	6.1	C2011
1209_C2011	4_C2011	4_2_C2011	567	No	M2_C2011	Mowi	F32_C2011	Figgjo	Hybrid	Mowi.Figgjo	6.1	C2011
1210_C2011	4_C2011	4_2_C2011	567	No	M2_C2011	Mowi	F32_C2011	Figgjo	Hybrid	Mowi.Figgjo	6.1	C2011
1211_C2011	4_C2011	4_2_C2011	567	No	M2_C2011	Mowi	F32_C2011	Figgjo	Hybrid	Mowi.Figgjo	6.1	C2011
1212_C2011	4_C2011	4_2_C2011	567	No	M2_C2011	Mowi	F32_C2011	Figgjo	Hybrid	Mowi.Figgjo	6.1	C2011
1213_C2011	4_C2011	4_2_C2011	567	No	M2_C2011	Mowi	F32_C2011	Figgjo	Hybrid	Mowi.Figgjo	6.1	C2011
1214_C2011	4_C2011	4_2_C2011	567	No	M2_C2011	Mowi	F32_C2011	Figgjo	Hybrid	Mowi.Figgjo	6.1	C2011
1215_C2011	4_C2011	4_2_C2011	567	No	M2_C2011	Mowi	F32_C2011	Figgjo	Hybrid	Mowi.Figgjo	6.1	C2011
1216_C2011	4_C2011	4_2_C2011	567	No	M2_C2011	Mowi	F32_C2011	Figgjo	Hybrid	Mowi.Figgjo	6.1	C2011
1217_C2011	4_C2011	4_2_C2011	567	No	M2_C2011	Mowi	F32_C2011	Figgjo	Hybrid	Mowi.Figgjo	6.1	C2011
1218_C2011	4_C2011	4_2_C2011	567	No	M2_C2011	Mowi	F32_C2011	Figgjo	Hybrid	Mowi.Figgjo	6.1	C2011
1219_C2011	4_C2011	4_2_C2011	571	No	M2_C2011	Mowi	F32_C2011	Figgjo	Hybrid	Mowi.Figgjo	6.1	C2011
1220_C2011	4_C2011	4_2_C2011	571	No	M2_C2011	Mowi	F32_C2011	Figgjo	Hybrid	Mowi.Figgjo	6.1	C2011
1221_C2011	4_C2011	4_2_C2011	571	No	M2_C2011	Mowi	F32_C2011	Figgjo	Hybrid	Mowi.Figgjo	6.1	C2011
1222_C2011	4_C2011	4_2_C2011	571	No	M2_C2011	Mowi	F32_C2011	Figgjo	Hybrid	Mowi.Figgjo	6.1	C2011
1223_C2011	4_C2011	4_2_C2011	575	No	M2_C2011	Mowi	F32_C2011	Figgjo	Hybrid	Mowi.Figgjo	6.1	C2011
1224_C2011	4_C2011	4_2_C2011	575	No	M2_C2011	Mowi	F32_C2011	Figgjo	Hybrid	Mowi.Figgjo	6.1	C2011
1225_C2011	4_C2011	4_2_C2011	584	No	M2_C2011	Mowi	F32_C2011	Figgjo	Hybrid	Mowi.Figgjo	6.1	C2011
1226_C2011	22_C2011	22_2_C2011	539	No	F22_C2011	Figgjo	F32_C2011	Figgjo	Wild	Figgjo	6.1	C2011
1227_C2011	22_C2011	22_2_C2011	539	No	F22_C2011	Figgjo	F32_C2011	Figgjo	Wild	Figgjo	6.1	C2011
1228_C2011	22_C2011	22_2_C2011	548	No	F22_C2011	Figgjo	F32_C2011	Figgjo	Wild	Figgjo	6.1	C2011
1229_C2011	22_C2011	22_2_C2011	548	No	F22_C2011	Figgjo	F32_C2011	Figgjo	Wild	Figgjo	6.1	C2011
1230_C2011	22_C2011	22_2_C2011	552	No	F22_C2011	Figgjo	F32_C2011	Figgjo	Wild	Figgjo	6.1	C2011
1231_C2011	22_C2011	22_2_C2011	552	No	F22_C2011	Figgjo	F32_C2011	Figgjo	Wild	Figgjo	6.1	C2011
1232_C2011	22_C2011	22_2_C2011	552	No	F22_C2011	Figgjo	F32_C2011	Figgjo	Wild	Figgjo	6.1	C2011
1233_C2011	22_C2011	22_2_C2011	555	No	F22_C2011	Figgjo	F32_C2011	Figgjo	Wild	Figgjo	6.1	C2011
1234_C2011	22_C2011	22_2_C2011	555	No	F22_C2011	Figgjo	F32_C2011	Figgjo	Wild	Figgjo	6.1	C2011
1235_C2011	22_C2011	22_2_C2011	555	No	F22_C2011	Figgjo	F32_C2011	Figgjo	Wild	Figgjo	6.1	C2011
1236_C2011	22_C2011	22_2_C2011	555	No	F22_C2011	Figgjo	F32_C2011	Figgjo	Wild	Figgjo	6.1	C2011
1237_C2011	22_C2011	22_2_C2011	555	No	F22_C2011	Figgjo	F32_C2011	Figgjo	Wild	Figgjo	6.1	C2011
1238_C2011	22_C2011	22_2_C2011	555	No	F22_C2011	Figgjo	F32_C2011	Figgjo	Wild	Figgjo	6.1	C2011
1239_C2011	22_C2011	22_2_C2011	555	No	F22_C2011	Figgjo	F32_C2011	Figgjo	Wild	Figgjo	6.1	C2011
1240_C2011	22_C2011	22_2_C2011	555	No	F22_C2011	Figgjo	F32_C2011	Figgjo	Wild	Figgjo	6.1	C2011
1241_C2011	22_C2011	22_2_C2011	555	No	F22_C2011	Figgjo	F32_C2011	Figgjo	Wild	Figgjo	6.1	C2011
1242_C2011	22_C2011	22_2_C2011	555	No	F22_C2011	Figgjo	F32_C2011	Figgjo	Wild	Figgjo	6.1	C2011
1243_C2011	22_C2011	22_2_C2011	555	No	F22_C2011	Figgjo	F32_C2011	Figgjo	Wild	Figgjo	6.1	C2011
1244_C2011	22_C2011	22_2_C2011	563	No	F22_C2011	Figgjo	F32_C2011	Figgjo	Wild	Figgjo	6.1	C2011
1245_C2011	22_C2011	22_2_C2011	563	No	F22_C2011	Figgjo	F32_C2011	Figgjo	Wild	Figgjo	6.1	C2011
1246_C2011	22_C2011	22_2_C2011	563	No	F22_C2011	Figgjo	F32_C2011	Figgjo	Wild	Figgjo	6.1	C2011
1247_C2011	22_C2011	22_2_C2011	563	No	F22_C2011	Figgjo	F32_C2011	Figgjo	Wild	Figgjo	6.1	C2011
1248_C2011	22_C2011	22_2_C2011	563	No	F22_C2011	Figgjo	F32_C2011	Figgjo	Wild	Figgjo	6.1	C2011
1249_C2011	22_C2011	22_2_C2011	563	No	F22_C2011	Figgjo	F32_C2011	Figgjo	Wild	Figgjo	6.1	C2011
1250_C2011	22_C2011	22_2_C2011	567	No	F22_C2011	Figgjo	F32_C2011	Figgjo	Wild	Figgjo	6.1	C2011
1251_C2011	5_C2011	5_2_C2011	548	No	M3_C2011	Mowi	M13_C2011	Mowi	Farm	Mowi	5.8	C2011
1252_C2011	5_C2011	5_2_C2011	555	No	M3_C2011	Mowi	M13_C2011	Mowi	Farm	Mowi	5.8	C2011
1253_C2011	5_C2011	5_2_C2011	555	No	M3_C2011	Mowi	M13_C2011	Mowi	Farm	Mowi	5.8	C2011
1254_C2011	5_C2011	5_2_C2011	555	No	M3_C2011	Mowi	M13_C2011	Mowi	Farm	Mowi	5.8	C2011
1255_C2011	5_C2011	5_2_C2011	555	No	M3_C2011	Mowi	M13_C2011	Mowi	Farm	Mowi	5.8	C2011
1256_C2011	5_C2011	5_2_C2011	555	No	M3_C2011	Mowi	M13_C2011	Mowi	Farm	Mowi	5.8	C2011
1257_C2011	5_C2011	5_2_C2011	559	No	M3_C2011	Mowi	M13_C2011	Mowi	Farm	Mowi	5.8	C2011
1258_C2011	5_C2011	5_2_C2011	559	No	M3_C2011	Mowi	M13_C2011	Mowi	Farm	Mowi	5.8	C2011
1259_C2011	5_C2011	5_2_C2011	559	No	M3_C2011	Mowi	M13_C2011	Mowi	Farm	Mowi	5.8	C2011
1260_C2011	5_C2011	5_2_C2011	563	No	M3_C2011	Mowi	M13_C2011	Mowi	Farm	Mowi	5.8	C2011
1261_C2011	5_C2011	5_2_C2011	563	No	M3_C2011	Mowi	M13_C2011	Mowi	Farm	Mowi	5.8	C2011
1262_C2011	5_C2011	5_2_C2011	563	No	M3_C2011	Mowi	M13_C2011	Mowi	Farm	Mowi	5.8	C2011
1263_C2011	5_C2011	5_2_C2011	563	No	M3_C2011	Mowi	M13_C2011	Mowi	Farm	Mowi	5.8	C2011
1264_C2011	5_C2011	5_2_C2011	567	No	M3_C2011	Mowi	M13_C2011	Mowi	Farm	Mowi	5.8	C2011
1265_C2011	5_C2011	5_2_C2011	567	No	M3_C2011	Mowi	M13_C2011	Mowi	Farm	Mowi	5.8	C2011
1266_C2011	5_C2011	5_2_C2011	567	No	M3_C2011	Mowi	M13_C2011	Mowi	Farm	Mowi	5.8	C2011
1267_C2011	5_C2011	5_2_C2011	567	No	M3_C2011	Mowi	M13_C2011	Mowi	Farm	Mowi	5.8	C2011
1268_C2011	5_C2011	5_2_C2011	567	No	M3_C2011	Mowi	M13_C2011	Mowi	Farm	Mowi	5.8	C2011
1269_C2011	5_C2011	5_2_C2011	567	No	M3_C2011	Mowi	M13_C2011	Mowi	Farm	Mowi	5.8	C2011
1270_C2011	5_C2011	5_2_C2011	567	No	M3_C2011	Mowi	M13_C2011	Mowi	Farm	Mowi	5.8	C2011
1271_C2011	5_C2011	5_2_C2011	567	No	M3_C2011	Mowi	M13_C2011	Mowi	Farm	Mowi	5.8	C2011
1272_C2011	5_C2011	5_2_C2011	571	No	M3_C2011	Mowi	M13_C2011	Mowi	Farm	Mowi	5.8	C2011
1273_C2011	5_C2011	5_2_C2011	571	No	M3_C2011	Mowi	M13_C2011	Mowi	Farm	Mowi	5.8	C2011
1274_C2011	5_C2011	5_2_C2011	575	No	M3_C2011	Mowi	M13_C2011	Mowi	Farm	Mowi	5.8	C2011
1275_C2011	5_C2011	5_2_C2011	575	No	M3_C2011	Mowi	M13_C2011	Mowi	Farm	Mowi	5.8	C2011
1276_C2011	6_C2011	6_2_C2011	548	No	M3_C2011	Mowi	F32_C2011	Figgjo	Hybrid	Mowi.Figgjo	5.8	C2011
1277_C2011	6_C2011	6_2_C2011	552	No	M3_C2011	Mowi	F32_C2011	Figgjo	Hybrid	Mowi.Figgjo	5.8	C2011
1278_C2011	6_C2011	6_2_C2011	552	No	M3_C2011	Mowi	F32_C2011	Figgjo	Hybrid	Mowi.Figgjo	5.8	C2011
1279_C2011	6_C2011	6_2_C2011	552	No	M3_C2011	Mowi	F32_C2011	Figgjo	Hybrid	Mowi.Figgjo	5.8	C2011
1280_C2011	6_C2011	6_2_C2011	555	No	M3_C2011	Mowi	F32_C2011	Figgjo	Hybrid	Mowi.Figgjo	5.8	C2011
1281_C2011	6_C2011	6_2_C2011	555	No	M3_C2011	Mowi	F32_C2011	Figgjo	Hybrid	Mowi.Figgjo	5.8	C2011
1282_C2011	6_C2011	6_2_C2011	555	No	M3_C2011	Mowi	F32_C2011	Figgjo	Hybrid	Mowi.Figgjo	5.8	C2011
1283_C2011	6_C2011	6_2_C2011	555	No	M3_C2011	Mowi	F32_C2011	Figgjo	Hybrid	Mowi.Figgjo	5.8	C2011
1284_C2011	6_C2011	6_2_C2011	555	No	M3_C2011	Mowi	F32_C2011	Figgjo	Hybrid	Mowi.Figgjo	5.8	C2011
1285_C2011	6_C2011	6_2_C2011	555	No	M3_C2011	Mowi	F32_C2011	Figgjo	Hybrid	Mowi.Figgjo	5.8	C2011
1286_C2011	6_C2011	6_2_C2011	555	No	M3_C2011	Mowi	F32_C2011	Figgjo	Hybrid	Mowi.Figgjo	5.8	C2011
1287_C2011	6_C2011	6_2_C2011	555	No	M3_C2011	Mowi	F32_C2011	Figgjo	Hybrid	Mowi.Figgjo	5.8	C2011
1288_C2011	6_C2011	6_2_C2011	555	No	M3_C2011	Mowi	F32_C2011	Figgjo	Hybrid	Mowi.Figgjo	5.8	C2011
1289_C2011	6_C2011	6_2_C2011	559	No	M3_C2011	Mowi	F32_C2011	Figgjo	Hybrid	Mowi.Figgjo	5.8	C2011
1290_C2011	6_C2011	6_2_C2011	559	No	M3_C2011	Mowi	F32_C2011	Figgjo	Hybrid	Mowi.Figgjo	5.8	C2011
1291_C2011	6_C2011	6_2_C2011	563	No	M3_C2011	Mowi	F32_C2011	Figgjo	Hybrid	Mowi.Figgjo	5.8	C2011
1292_C2011	6_C2011	6_2_C2011	563	No	M3_C2011	Mowi	F32_C2011	Figgjo	Hybrid	Mowi.Figgjo	5.8	C2011
1293_C2011	6_C2011	6_2_C2011	563	No	M3_C2011	Mowi	F32_C2011	Figgjo	Hybrid	Mowi.Figgjo	5.8	C2011
1294_C2011	6_C2011	6_2_C2011	563	No	M3_C2011	Mowi	F32_C2011	Figgjo	Hybrid	Mowi.Figgjo	5.8	C2011
1295_C2011	6_C2011	6_2_C2011	563	No	M3_C2011	Mowi	F32_C2011	Figgjo	Hybrid	Mowi.Figgjo	5.8	C2011
1296_C2011	6_C2011	6_2_C2011	567	No	M3_C2011	Mowi	F32_C2011	Figgjo	Hybrid	Mowi.Figgjo	5.8	C2011
1297_C2011	6_C2011	6_2_C2011	567	No	M3_C2011	Mowi	F32_C2011	Figgjo	Hybrid	Mowi.Figgjo	5.8	C2011
1298_C2011	6_C2011	6_2_C2011	567	No	M3_C2011	Mowi	F32_C2011	Figgjo	Hybrid	Mowi.Figgjo	5.8	C2011
1299_C2011	6_C2011	6_2_C2011	567	No	M3_C2011	Mowi	F32_C2011	Figgjo	Hybrid	Mowi.Figgjo	5.8	C2011
1300_C2011	6_C2011	6_2_C2011	567	No	M3_C2011	Mowi	F32_C2011	Figgjo	Hybrid	Mowi.Figgjo	5.8	C2011
1301_C2011	23_C2011	23_2_C2011	548	No	F23_C2011	Figgjo	F33_C2011	Figgjo	Wild	Figgjo	6	C2011
1302_C2011	23_C2011	23_2_C2011	548	No	F23_C2011	Figgjo	F33_C2011	Figgjo	Wild	Figgjo	6	C2011
1303_C2011	23_C2011	23_2_C2011	548	No	F23_C2011	Figgjo	F33_C2011	Figgjo	Wild	Figgjo	6	C2011
1304_C2011	23_C2011	23_2_C2011	552	No	F23_C2011	Figgjo	F33_C2011	Figgjo	Wild	Figgjo	6	C2011
1305_C2011	23_C2011	23_2_C2011	552	No	F23_C2011	Figgjo	F33_C2011	Figgjo	Wild	Figgjo	6	C2011
1306_C2011	23_C2011	23_2_C2011	552	No	F23_C2011	Figgjo	F33_C2011	Figgjo	Wild	Figgjo	6	C2011
1307_C2011	23_C2011	23_2_C2011	552	No	F23_C2011	Figgjo	F33_C2011	Figgjo	Wild	Figgjo	6	C2011
1308_C2011	23_C2011	23_2_C2011	552	No	F23_C2011	Figgjo	F33_C2011	Figgjo	Wild	Figgjo	6	C2011
1309_C2011	23_C2011	23_2_C2011	552	No	F23_C2011	Figgjo	F33_C2011	Figgjo	Wild	Figgjo	6	C2011
1310_C2011	23_C2011	23_2_C2011	552	No	F23_C2011	Figgjo	F33_C2011	Figgjo	Wild	Figgjo	6	C2011
1311_C2011	23_C2011	23_2_C2011	552	No	F23_C2011	Figgjo	F33_C2011	Figgjo	Wild	Figgjo	6	C2011
1312_C2011	23_C2011	23_2_C2011	552	No	F23_C2011	Figgjo	F33_C2011	Figgjo	Wild	Figgjo	6	C2011
1313_C2011	23_C2011	23_2_C2011	552	No	F23_C2011	Figgjo	F33_C2011	Figgjo	Wild	Figgjo	6	C2011
1314_C2011	23_C2011	23_2_C2011	555	No	F23_C2011	Figgjo	F33_C2011	Figgjo	Wild	Figgjo	6	C2011
1315_C2011	23_C2011	23_2_C2011	555	No	F23_C2011	Figgjo	F33_C2011	Figgjo	Wild	Figgjo	6	C2011
1316_C2011	23_C2011	23_2_C2011	555	No	F23_C2011	Figgjo	F33_C2011	Figgjo	Wild	Figgjo	6	C2011
1317_C2011	23_C2011	23_2_C2011	555	No	F23_C2011	Figgjo	F33_C2011	Figgjo	Wild	Figgjo	6	C2011
1318_C2011	23_C2011	23_2_C2011	555	No	F23_C2011	Figgjo	F33_C2011	Figgjo	Wild	Figgjo	6	C2011
1319_C2011	23_C2011	23_2_C2011	555	No	F23_C2011	Figgjo	F33_C2011	Figgjo	Wild	Figgjo	6	C2011
1320_C2011	23_C2011	23_2_C2011	555	No	F23_C2011	Figgjo	F33_C2011	Figgjo	Wild	Figgjo	6	C2011
1321_C2011	23_C2011	23_2_C2011	555	No	F23_C2011	Figgjo	F33_C2011	Figgjo	Wild	Figgjo	6	C2011
1322_C2011	23_C2011	23_2_C2011	555	No	F23_C2011	Figgjo	F33_C2011	Figgjo	Wild	Figgjo	6	C2011
1323_C2011	23_C2011	23_2_C2011	559	No	F23_C2011	Figgjo	F33_C2011	Figgjo	Wild	Figgjo	6	C2011
1324_C2011	23_C2011	23_2_C2011	563	No	F23_C2011	Figgjo	F33_C2011	Figgjo	Wild	Figgjo	6	C2011
1325_C2011	23_C2011	23_2_C2011	567	No	F23_C2011	Figgjo	F33_C2011	Figgjo	Wild	Figgjo	6	C2011
1326_C2011	7_C2011	7_2_C2011	548	No	M4_C2011	Mowi	M14_C2011	Mowi	Farm	Mowi	5.8	C2011
1327_C2011	7_C2011	7_2_C2011	552	No	M4_C2011	Mowi	M14_C2011	Mowi	Farm	Mowi	5.8	C2011
1328_C2011	7_C2011	7_2_C2011	552	No	M4_C2011	Mowi	M14_C2011	Mowi	Farm	Mowi	5.8	C2011
1329_C2011	7_C2011	7_2_C2011	552	No	M4_C2011	Mowi	M14_C2011	Mowi	Farm	Mowi	5.8	C2011
1330_C2011	7_C2011	7_2_C2011	552	No	M4_C2011	Mowi	M14_C2011	Mowi	Farm	Mowi	5.8	C2011
1331_C2011	7_C2011	7_2_C2011	552	No	M4_C2011	Mowi	M14_C2011	Mowi	Farm	Mowi	5.8	C2011
1332_C2011	7_C2011	7_2_C2011	552	No	M4_C2011	Mowi	M14_C2011	Mowi	Farm	Mowi	5.8	C2011
1333_C2011	7_C2011	7_2_C2011	552	No	M4_C2011	Mowi	M14_C2011	Mowi	Farm	Mowi	5.8	C2011
1334_C2011	7_C2011	7_2_C2011	552	No	M4_C2011	Mowi	M14_C2011	Mowi	Farm	Mowi	5.8	C2011
1335_C2011	7_C2011	7_2_C2011	552	No	M4_C2011	Mowi	M14_C2011	Mowi	Farm	Mowi	5.8	C2011
1336_C2011	7_C2011	7_2_C2011	552	No	M4_C2011	Mowi	M14_C2011	Mowi	Farm	Mowi	5.8	C2011
1337_C2011	7_C2011	7_2_C2011	552	No	M4_C2011	Mowi	M14_C2011	Mowi	Farm	Mowi	5.8	C2011
1338_C2011	7_C2011	7_2_C2011	552	No	M4_C2011	Mowi	M14_C2011	Mowi	Farm	Mowi	5.8	C2011
1339_C2011	7_C2011	7_2_C2011	552	No	M4_C2011	Mowi	M14_C2011	Mowi	Farm	Mowi	5.8	C2011
1340_C2011	7_C2011	7_2_C2011	555	No	M4_C2011	Mowi	M14_C2011	Mowi	Farm	Mowi	5.8	C2011
1341_C2011	7_C2011	7_2_C2011	555	No	M4_C2011	Mowi	M14_C2011	Mowi	Farm	Mowi	5.8	C2011
1342_C2011	7_C2011	7_2_C2011	555	No	M4_C2011	Mowi	M14_C2011	Mowi	Farm	Mowi	5.8	C2011
1343_C2011	7_C2011	7_2_C2011	555	No	M4_C2011	Mowi	M14_C2011	Mowi	Farm	Mowi	5.8	C2011
1344_C2011	7_C2011	7_2_C2011	555	No	M4_C2011	Mowi	M14_C2011	Mowi	Farm	Mowi	5.8	C2011
1345_C2011	7_C2011	7_2_C2011	555	No	M4_C2011	Mowi	M14_C2011	Mowi	Farm	Mowi	5.8	C2011
1346_C2011	7_C2011	7_2_C2011	555	No	M4_C2011	Mowi	M14_C2011	Mowi	Farm	Mowi	5.8	C2011
1347_C2011	7_C2011	7_2_C2011	555	No	M4_C2011	Mowi	M14_C2011	Mowi	Farm	Mowi	5.8	C2011
1348_C2011	7_C2011	7_2_C2011	555	No	M4_C2011	Mowi	M14_C2011	Mowi	Farm	Mowi	5.8	C2011
1349_C2011	7_C2011	7_2_C2011	563	No	M4_C2011	Mowi	M14_C2011	Mowi	Farm	Mowi	5.8	C2011
1350_C2011	7_C2011	7_2_C2011	567	No	M4_C2011	Mowi	M14_C2011	Mowi	Farm	Mowi	5.8	C2011
1351_C2011	8_C2011	8_2_C2011	548	No	M4_C2011	Mowi	F33_C2011	Figgjo	Hybrid	Mowi.Figgjo	5.8	C2011
1352_C2011	8_C2011	8_2_C2011	548	No	M4_C2011	Mowi	F33_C2011	Figgjo	Hybrid	Mowi.Figgjo	5.8	C2011
1353_C2011	8_C2011	8_2_C2011	548	No	M4_C2011	Mowi	F33_C2011	Figgjo	Hybrid	Mowi.Figgjo	5.8	C2011
1354_C2011	8_C2011	8_2_C2011	548	No	M4_C2011	Mowi	F33_C2011	Figgjo	Hybrid	Mowi.Figgjo	5.8	C2011
1355_C2011	8_C2011	8_2_C2011	552	No	M4_C2011	Mowi	F33_C2011	Figgjo	Hybrid	Mowi.Figgjo	5.8	C2011
1356_C2011	8_C2011	8_2_C2011	552	No	M4_C2011	Mowi	F33_C2011	Figgjo	Hybrid	Mowi.Figgjo	5.8	C2011
1357_C2011	8_C2011	8_2_C2011	552	No	M4_C2011	Mowi	F33_C2011	Figgjo	Hybrid	Mowi.Figgjo	5.8	C2011
1358_C2011	8_C2011	8_2_C2011	552	No	M4_C2011	Mowi	F33_C2011	Figgjo	Hybrid	Mowi.Figgjo	5.8	C2011
1359_C2011	8_C2011	8_2_C2011	552	No	M4_C2011	Mowi	F33_C2011	Figgjo	Hybrid	Mowi.Figgjo	5.8	C2011
1360_C2011	8_C2011	8_2_C2011	555	No	M4_C2011	Mowi	F33_C2011	Figgjo	Hybrid	Mowi.Figgjo	5.8	C2011
1361_C2011	8_C2011	8_2_C2011	555	No	M4_C2011	Mowi	F33_C2011	Figgjo	Hybrid	Mowi.Figgjo	5.8	C2011
1362_C2011	8_C2011	8_2_C2011	555	No	M4_C2011	Mowi	F33_C2011	Figgjo	Hybrid	Mowi.Figgjo	5.8	C2011
1363_C2011	8_C2011	8_2_C2011	555	No	M4_C2011	Mowi	F33_C2011	Figgjo	Hybrid	Mowi.Figgjo	5.8	C2011
1364_C2011	8_C2011	8_2_C2011	555	No	M4_C2011	Mowi	F33_C2011	Figgjo	Hybrid	Mowi.Figgjo	5.8	C2011
1365_C2011	8_C2011	8_2_C2011	555	No	M4_C2011	Mowi	F33_C2011	Figgjo	Hybrid	Mowi.Figgjo	5.8	C2011
1366_C2011	8_C2011	8_2_C2011	555	No	M4_C2011	Mowi	F33_C2011	Figgjo	Hybrid	Mowi.Figgjo	5.8	C2011
1367_C2011	8_C2011	8_2_C2011	563	No	M4_C2011	Mowi	F33_C2011	Figgjo	Hybrid	Mowi.Figgjo	5.8	C2011
1368_C2011	8_C2011	8_2_C2011	563	No	M4_C2011	Mowi	F33_C2011	Figgjo	Hybrid	Mowi.Figgjo	5.8	C2011
1369_C2011	8_C2011	8_2_C2011	563	No	M4_C2011	Mowi	F33_C2011	Figgjo	Hybrid	Mowi.Figgjo	5.8	C2011
1370_C2011	8_C2011	8_2_C2011	563	No	M4_C2011	Mowi	F33_C2011	Figgjo	Hybrid	Mowi.Figgjo	5.8	C2011
1371_C2011	8_C2011	8_2_C2011	563	No	M4_C2011	Mowi	F33_C2011	Figgjo	Hybrid	Mowi.Figgjo	5.8	C2011
1372_C2011	8_C2011	8_2_C2011	563	No	M4_C2011	Mowi	F33_C2011	Figgjo	Hybrid	Mowi.Figgjo	5.8	C2011
1373_C2011	8_C2011	8_2_C2011	567	No	M4_C2011	Mowi	F33_C2011	Figgjo	Hybrid	Mowi.Figgjo	5.8	C2011
1374_C2011	8_C2011	8_2_C2011	567	No	M4_C2011	Mowi	F33_C2011	Figgjo	Hybrid	Mowi.Figgjo	5.8	C2011
1375_C2011	8_C2011	8_2_C2011	567	No	M4_C2011	Mowi	F33_C2011	Figgjo	Hybrid	Mowi.Figgjo	5.8	C2011
1376_C2011	24_C2011	24_2_C2011	534	No	F24_C2011	Figgjo	F34_C2011	Figgjo	Wild	Figgjo	5.8	C2011
1377_C2011	24_C2011	24_2_C2011	534	No	F24_C2011	Figgjo	F34_C2011	Figgjo	Wild	Figgjo	5.8	C2011
1378_C2011	24_C2011	24_2_C2011	539	No	F24_C2011	Figgjo	F34_C2011	Figgjo	Wild	Figgjo	5.8	C2011
1379_C2011	24_C2011	24_2_C2011	543	No	F24_C2011	Figgjo	F34_C2011	Figgjo	Wild	Figgjo	5.8	C2011
1380_C2011	24_C2011	24_2_C2011	543	No	F24_C2011	Figgjo	F34_C2011	Figgjo	Wild	Figgjo	5.8	C2011
1381_C2011	24_C2011	24_2_C2011	543	No	F24_C2011	Figgjo	F34_C2011	Figgjo	Wild	Figgjo	5.8	C2011
1382_C2011	24_C2011	24_2_C2011	543	No	F24_C2011	Figgjo	F34_C2011	Figgjo	Wild	Figgjo	5.8	C2011
1383_C2011	24_C2011	24_2_C2011	543	No	F24_C2011	Figgjo	F34_C2011	Figgjo	Wild	Figgjo	5.8	C2011
1384_C2011	24_C2011	24_2_C2011	543	No	F24_C2011	Figgjo	F34_C2011	Figgjo	Wild	Figgjo	5.8	C2011
1385_C2011	24_C2011	24_2_C2011	543	No	F24_C2011	Figgjo	F34_C2011	Figgjo	Wild	Figgjo	5.8	C2011
1386_C2011	24_C2011	24_2_C2011	543	No	F24_C2011	Figgjo	F34_C2011	Figgjo	Wild	Figgjo	5.8	C2011
1387_C2011	24_C2011	24_2_C2011	548	No	F24_C2011	Figgjo	F34_C2011	Figgjo	Wild	Figgjo	5.8	C2011
1388_C2011	24_C2011	24_2_C2011	548	No	F24_C2011	Figgjo	F34_C2011	Figgjo	Wild	Figgjo	5.8	C2011
1389_C2011	24_C2011	24_2_C2011	548	No	F24_C2011	Figgjo	F34_C2011	Figgjo	Wild	Figgjo	5.8	C2011
1390_C2011	24_C2011	24_2_C2011	548	No	F24_C2011	Figgjo	F34_C2011	Figgjo	Wild	Figgjo	5.8	C2011
1391_C2011	24_C2011	24_2_C2011	548	No	F24_C2011	Figgjo	F34_C2011	Figgjo	Wild	Figgjo	5.8	C2011
1392_C2011	24_C2011	24_2_C2011	548	No	F24_C2011	Figgjo	F34_C2011	Figgjo	Wild	Figgjo	5.8	C2011
1393_C2011	24_C2011	24_2_C2011	548	No	F24_C2011	Figgjo	F34_C2011	Figgjo	Wild	Figgjo	5.8	C2011
1394_C2011	24_C2011	24_2_C2011	548	No	F24_C2011	Figgjo	F34_C2011	Figgjo	Wild	Figgjo	5.8	C2011
1395_C2011	24_C2011	24_2_C2011	548	No	F24_C2011	Figgjo	F34_C2011	Figgjo	Wild	Figgjo	5.8	C2011
1396_C2011	24_C2011	24_2_C2011	552	No	F24_C2011	Figgjo	F34_C2011	Figgjo	Wild	Figgjo	5.8	C2011
1397_C2011	24_C2011	24_2_C2011	552	No	F24_C2011	Figgjo	F34_C2011	Figgjo	Wild	Figgjo	5.8	C2011
1398_C2011	24_C2011	24_2_C2011	552	No	F24_C2011	Figgjo	F34_C2011	Figgjo	Wild	Figgjo	5.8	C2011
1399_C2011	24_C2011	24_2_C2011	555	No	F24_C2011	Figgjo	F34_C2011	Figgjo	Wild	Figgjo	5.8	C2011
1400_C2011	24_C2011	24_2_C2011	555	No	F24_C2011	Figgjo	F34_C2011	Figgjo	Wild	Figgjo	5.8	C2011
1401_C2011	9_C2011	9_2_C2011	552	No	M5_C2011	Mowi	M15_C2011	Mowi	Farm	Mowi	6.1	C2011
1402_C2011	9_C2011	9_2_C2011	552	No	M5_C2011	Mowi	M15_C2011	Mowi	Farm	Mowi	6.1	C2011
1403_C2011	9_C2011	9_2_C2011	552	No	M5_C2011	Mowi	M15_C2011	Mowi	Farm	Mowi	6.1	C2011
1404_C2011	9_C2011	9_2_C2011	552	No	M5_C2011	Mowi	M15_C2011	Mowi	Farm	Mowi	6.1	C2011
1405_C2011	9_C2011	9_2_C2011	555	No	M5_C2011	Mowi	M15_C2011	Mowi	Farm	Mowi	6.1	C2011
1406_C2011	9_C2011	9_2_C2011	555	No	M5_C2011	Mowi	M15_C2011	Mowi	Farm	Mowi	6.1	C2011
1407_C2011	9_C2011	9_2_C2011	555	No	M5_C2011	Mowi	M15_C2011	Mowi	Farm	Mowi	6.1	C2011
1408_C2011	9_C2011	9_2_C2011	555	No	M5_C2011	Mowi	M15_C2011	Mowi	Farm	Mowi	6.1	C2011
1409_C2011	9_C2011	9_2_C2011	555	No	M5_C2011	Mowi	M15_C2011	Mowi	Farm	Mowi	6.1	C2011
1410_C2011	9_C2011	9_2_C2011	555	No	M5_C2011	Mowi	M15_C2011	Mowi	Farm	Mowi	6.1	C2011
1411_C2011	9_C2011	9_2_C2011	555	No	M5_C2011	Mowi	M15_C2011	Mowi	Farm	Mowi	6.1	C2011
1412_C2011	9_C2011	9_2_C2011	555	No	M5_C2011	Mowi	M15_C2011	Mowi	Farm	Mowi	6.1	C2011
1413_C2011	9_C2011	9_2_C2011	555	No	M5_C2011	Mowi	M15_C2011	Mowi	Farm	Mowi	6.1	C2011
1414_C2011	9_C2011	9_2_C2011	555	No	M5_C2011	Mowi	M15_C2011	Mowi	Farm	Mowi	6.1	C2011
1415_C2011	9_C2011	9_2_C2011	555	No	M5_C2011	Mowi	M15_C2011	Mowi	Farm	Mowi	6.1	C2011
1416_C2011	9_C2011	9_2_C2011	555	No	M5_C2011	Mowi	M15_C2011	Mowi	Farm	Mowi	6.1	C2011
1417_C2011	9_C2011	9_2_C2011	555	No	M5_C2011	Mowi	M15_C2011	Mowi	Farm	Mowi	6.1	C2011
1418_C2011	9_C2011	9_2_C2011	559	No	M5_C2011	Mowi	M15_C2011	Mowi	Farm	Mowi	6.1	C2011
1419_C2011	9_C2011	9_2_C2011	559	No	M5_C2011	Mowi	M15_C2011	Mowi	Farm	Mowi	6.1	C2011
1420_C2011	9_C2011	9_2_C2011	559	No	M5_C2011	Mowi	M15_C2011	Mowi	Farm	Mowi	6.1	C2011
1421_C2011	9_C2011	9_2_C2011	563	No	M5_C2011	Mowi	M15_C2011	Mowi	Farm	Mowi	6.1	C2011
1422_C2011	9_C2011	9_2_C2011	563	No	M5_C2011	Mowi	M15_C2011	Mowi	Farm	Mowi	6.1	C2011
1423_C2011	9_C2011	9_2_C2011	563	No	M5_C2011	Mowi	M15_C2011	Mowi	Farm	Mowi	6.1	C2011
1424_C2011	9_C2011	9_2_C2011	563	No	M5_C2011	Mowi	M15_C2011	Mowi	Farm	Mowi	6.1	C2011
1425_C2011	9_C2011	9_2_C2011	567	No	M5_C2011	Mowi	M15_C2011	Mowi	Farm	Mowi	6.1	C2011
1426_C2011	10_C2011	10_2_C2011	530	No	M5_C2011	Mowi	F33_C2011	Figgjo	Hybrid	Mowi.Figgjo	6.3	C2011
1427_C2011	10_C2011	10_2_C2011	548	No	M5_C2011	Mowi	F33_C2011	Figgjo	Hybrid	Mowi.Figgjo	6.3	C2011
1428_C2011	10_C2011	10_2_C2011	548	No	M5_C2011	Mowi	F33_C2011	Figgjo	Hybrid	Mowi.Figgjo	6.3	C2011
1429_C2011	10_C2011	10_2_C2011	552	No	M5_C2011	Mowi	F33_C2011	Figgjo	Hybrid	Mowi.Figgjo	6.3	C2011
1430_C2011	10_C2011	10_2_C2011	552	No	M5_C2011	Mowi	F33_C2011	Figgjo	Hybrid	Mowi.Figgjo	6.3	C2011
1431_C2011	10_C2011	10_2_C2011	552	No	M5_C2011	Mowi	F33_C2011	Figgjo	Hybrid	Mowi.Figgjo	6.3	C2011
1432_C2011	10_C2011	10_2_C2011	552	No	M5_C2011	Mowi	F33_C2011	Figgjo	Hybrid	Mowi.Figgjo	6.3	C2011
1433_C2011	10_C2011	10_2_C2011	552	No	M5_C2011	Mowi	F33_C2011	Figgjo	Hybrid	Mowi.Figgjo	6.3	C2011
1434_C2011	10_C2011	10_2_C2011	552	No	M5_C2011	Mowi	F33_C2011	Figgjo	Hybrid	Mowi.Figgjo	6.3	C2011
1435_C2011	10_C2011	10_2_C2011	555	No	M5_C2011	Mowi	F33_C2011	Figgjo	Hybrid	Mowi.Figgjo	6.3	C2011
1436_C2011	10_C2011	10_2_C2011	555	No	M5_C2011	Mowi	F33_C2011	Figgjo	Hybrid	Mowi.Figgjo	6.3	C2011
1437_C2011	10_C2011	10_2_C2011	555	No	M5_C2011	Mowi	F33_C2011	Figgjo	Hybrid	Mowi.Figgjo	6.3	C2011
1438_C2011	10_C2011	10_2_C2011	555	No	M5_C2011	Mowi	F33_C2011	Figgjo	Hybrid	Mowi.Figgjo	6.3	C2011
1439_C2011	10_C2011	10_2_C2011	555	No	M5_C2011	Mowi	F33_C2011	Figgjo	Hybrid	Mowi.Figgjo	6.3	C2011
1440_C2011	10_C2011	10_2_C2011	555	No	M5_C2011	Mowi	F33_C2011	Figgjo	Hybrid	Mowi.Figgjo	6.3	C2011
1441_C2011	10_C2011	10_2_C2011	555	No	M5_C2011	Mowi	F33_C2011	Figgjo	Hybrid	Mowi.Figgjo	6.3	C2011
1442_C2011	10_C2011	10_2_C2011	555	No	M5_C2011	Mowi	F33_C2011	Figgjo	Hybrid	Mowi.Figgjo	6.3	C2011
1443_C2011	10_C2011	10_2_C2011	559	No	M5_C2011	Mowi	F33_C2011	Figgjo	Hybrid	Mowi.Figgjo	6.3	C2011
1444_C2011	10_C2011	10_2_C2011	559	No	M5_C2011	Mowi	F33_C2011	Figgjo	Hybrid	Mowi.Figgjo	6.3	C2011
1445_C2011	10_C2011	10_2_C2011	563	No	M5_C2011	Mowi	F33_C2011	Figgjo	Hybrid	Mowi.Figgjo	6.3	C2011
1446_C2011	10_C2011	10_2_C2011	563	No	M5_C2011	Mowi	F33_C2011	Figgjo	Hybrid	Mowi.Figgjo	6.3	C2011
1447_C2011	10_C2011	10_2_C2011	563	No	M5_C2011	Mowi	F33_C2011	Figgjo	Hybrid	Mowi.Figgjo	6.3	C2011
1448_C2011	10_C2011	10_2_C2011	567	No	M5_C2011	Mowi	F33_C2011	Figgjo	Hybrid	Mowi.Figgjo	6.3	C2011
1449_C2011	10_C2011	10_2_C2011	567	No	M5_C2011	Mowi	F33_C2011	Figgjo	Hybrid	Mowi.Figgjo	6.3	C2011
1450_C2011	10_C2011	10_2_C2011	571	No	M5_C2011	Mowi	F33_C2011	Figgjo	Hybrid	Mowi.Figgjo	6.3	C2011
1451_C2011	5_C2011	5_3_C2011	548	No	M3_C2011	Mowi	M13_C2011	Mowi	Farm	Mowi	5.8	C2011
1452_C2011	5_C2011	5_3_C2011	548	No	M3_C2011	Mowi	M13_C2011	Mowi	Farm	Mowi	5.8	C2011
1453_C2011	5_C2011	5_3_C2011	555	No	M3_C2011	Mowi	M13_C2011	Mowi	Farm	Mowi	5.8	C2011
1454_C2011	5_C2011	5_3_C2011	555	No	M3_C2011	Mowi	M13_C2011	Mowi	Farm	Mowi	5.8	C2011
1455_C2011	5_C2011	5_3_C2011	555	No	M3_C2011	Mowi	M13_C2011	Mowi	Farm	Mowi	5.8	C2011
1456_C2011	5_C2011	5_3_C2011	555	No	M3_C2011	Mowi	M13_C2011	Mowi	Farm	Mowi	5.8	C2011
1457_C2011	5_C2011	5_3_C2011	555	No	M3_C2011	Mowi	M13_C2011	Mowi	Farm	Mowi	5.8	C2011
1458_C2011	5_C2011	5_3_C2011	555	No	M3_C2011	Mowi	M13_C2011	Mowi	Farm	Mowi	5.8	C2011
1459_C2011	5_C2011	5_3_C2011	559	No	M3_C2011	Mowi	M13_C2011	Mowi	Farm	Mowi	5.8	C2011
1460_C2011	5_C2011	5_3_C2011	559	No	M3_C2011	Mowi	M13_C2011	Mowi	Farm	Mowi	5.8	C2011
1461_C2011	5_C2011	5_3_C2011	559	No	M3_C2011	Mowi	M13_C2011	Mowi	Farm	Mowi	5.8	C2011
1462_C2011	5_C2011	5_3_C2011	563	No	M3_C2011	Mowi	M13_C2011	Mowi	Farm	Mowi	5.8	C2011
1463_C2011	5_C2011	5_3_C2011	563	No	M3_C2011	Mowi	M13_C2011	Mowi	Farm	Mowi	5.8	C2011
1464_C2011	5_C2011	5_3_C2011	563	No	M3_C2011	Mowi	M13_C2011	Mowi	Farm	Mowi	5.8	C2011
1465_C2011	5_C2011	5_3_C2011	563	No	M3_C2011	Mowi	M13_C2011	Mowi	Farm	Mowi	5.8	C2011
1466_C2011	5_C2011	5_3_C2011	563	No	M3_C2011	Mowi	M13_C2011	Mowi	Farm	Mowi	5.8	C2011
1467_C2011	5_C2011	5_3_C2011	563	No	M3_C2011	Mowi	M13_C2011	Mowi	Farm	Mowi	5.8	C2011
1468_C2011	5_C2011	5_3_C2011	563	No	M3_C2011	Mowi	M13_C2011	Mowi	Farm	Mowi	5.8	C2011
1469_C2011	5_C2011	5_3_C2011	563	No	M3_C2011	Mowi	M13_C2011	Mowi	Farm	Mowi	5.8	C2011
1470_C2011	5_C2011	5_3_C2011	567	No	M3_C2011	Mowi	M13_C2011	Mowi	Farm	Mowi	5.8	C2011
1471_C2011	5_C2011	5_3_C2011	567	No	M3_C2011	Mowi	M13_C2011	Mowi	Farm	Mowi	5.8	C2011
1472_C2011	5_C2011	5_3_C2011	567	No	M3_C2011	Mowi	M13_C2011	Mowi	Farm	Mowi	5.8	C2011
1473_C2011	5_C2011	5_3_C2011	567	No	M3_C2011	Mowi	M13_C2011	Mowi	Farm	Mowi	5.8	C2011
1474_C2011	5_C2011	5_3_C2011	571	No	M3_C2011	Mowi	M13_C2011	Mowi	Farm	Mowi	5.8	C2011
1475_C2011	5_C2011	5_3_C2011	575	No	M3_C2011	Mowi	M13_C2011	Mowi	Farm	Mowi	5.8	C2011
1476_C2011	6_C2011	6_3_C2011	555	No	M3_C2011	Mowi	F32_C2011	Figgjo	Hybrid	Mowi.Figgjo	5.8	C2011
1477_C2011	6_C2011	6_3_C2011	555	No	M3_C2011	Mowi	F32_C2011	Figgjo	Hybrid	Mowi.Figgjo	5.8	C2011
1478_C2011	6_C2011	6_3_C2011	555	No	M3_C2011	Mowi	F32_C2011	Figgjo	Hybrid	Mowi.Figgjo	5.8	C2011
1479_C2011	6_C2011	6_3_C2011	555	No	M3_C2011	Mowi	F32_C2011	Figgjo	Hybrid	Mowi.Figgjo	5.8	C2011
1480_C2011	6_C2011	6_3_C2011	555	No	M3_C2011	Mowi	F32_C2011	Figgjo	Hybrid	Mowi.Figgjo	5.8	C2011
1481_C2011	6_C2011	6_3_C2011	555	No	M3_C2011	Mowi	F32_C2011	Figgjo	Hybrid	Mowi.Figgjo	5.8	C2011
1482_C2011	6_C2011	6_3_C2011	555	No	M3_C2011	Mowi	F32_C2011	Figgjo	Hybrid	Mowi.Figgjo	5.8	C2011
1483_C2011	6_C2011	6_3_C2011	555	No	M3_C2011	Mowi	F32_C2011	Figgjo	Hybrid	Mowi.Figgjo	5.8	C2011
1484_C2011	6_C2011	6_3_C2011	555	No	M3_C2011	Mowi	F32_C2011	Figgjo	Hybrid	Mowi.Figgjo	5.8	C2011
1485_C2011	6_C2011	6_3_C2011	555	No	M3_C2011	Mowi	F32_C2011	Figgjo	Hybrid	Mowi.Figgjo	5.8	C2011
1486_C2011	6_C2011	6_3_C2011	559	No	M3_C2011	Mowi	F32_C2011	Figgjo	Hybrid	Mowi.Figgjo	5.8	C2011
1487_C2011	6_C2011	6_3_C2011	563	No	M3_C2011	Mowi	F32_C2011	Figgjo	Hybrid	Mowi.Figgjo	5.8	C2011
1488_C2011	6_C2011	6_3_C2011	563	No	M3_C2011	Mowi	F32_C2011	Figgjo	Hybrid	Mowi.Figgjo	5.8	C2011
1489_C2011	6_C2011	6_3_C2011	563	No	M3_C2011	Mowi	F32_C2011	Figgjo	Hybrid	Mowi.Figgjo	5.8	C2011
1490_C2011	6_C2011	6_3_C2011	563	No	M3_C2011	Mowi	F32_C2011	Figgjo	Hybrid	Mowi.Figgjo	5.8	C2011
1491_C2011	6_C2011	6_3_C2011	563	No	M3_C2011	Mowi	F32_C2011	Figgjo	Hybrid	Mowi.Figgjo	5.8	C2011
1492_C2011	6_C2011	6_3_C2011	563	No	M3_C2011	Mowi	F32_C2011	Figgjo	Hybrid	Mowi.Figgjo	5.8	C2011
1493_C2011	6_C2011	6_3_C2011	563	No	M3_C2011	Mowi	F32_C2011	Figgjo	Hybrid	Mowi.Figgjo	5.8	C2011
1494_C2011	6_C2011	6_3_C2011	563	No	M3_C2011	Mowi	F32_C2011	Figgjo	Hybrid	Mowi.Figgjo	5.8	C2011
1495_C2011	6_C2011	6_3_C2011	567	No	M3_C2011	Mowi	F32_C2011	Figgjo	Hybrid	Mowi.Figgjo	5.8	C2011
1496_C2011	6_C2011	6_3_C2011	567	No	M3_C2011	Mowi	F32_C2011	Figgjo	Hybrid	Mowi.Figgjo	5.8	C2011
1497_C2011	6_C2011	6_3_C2011	567	No	M3_C2011	Mowi	F32_C2011	Figgjo	Hybrid	Mowi.Figgjo	5.8	C2011
1498_C2011	6_C2011	6_3_C2011	567	No	M3_C2011	Mowi	F32_C2011	Figgjo	Hybrid	Mowi.Figgjo	5.8	C2011
1499_C2011	6_C2011	6_3_C2011	567	No	M3_C2011	Mowi	F32_C2011	Figgjo	Hybrid	Mowi.Figgjo	5.8	C2011
1500_C2011	6_C2011	6_3_C2011	567	No	M3_C2011	Mowi	F32_C2011	Figgjo	Hybrid	Mowi.Figgjo	5.8	C2011
1501_C2011	23_C2011	23_3_C2011	552	No	F23_C2011	Figgjo	F33_C2011	Figgjo	Wild	Figgjo	6	C2011
1502_C2011	23_C2011	23_3_C2011	552	No	F23_C2011	Figgjo	F33_C2011	Figgjo	Wild	Figgjo	6	C2011
1503_C2011	23_C2011	23_3_C2011	552	No	F23_C2011	Figgjo	F33_C2011	Figgjo	Wild	Figgjo	6	C2011
1504_C2011	23_C2011	23_3_C2011	552	No	F23_C2011	Figgjo	F33_C2011	Figgjo	Wild	Figgjo	6	C2011
1505_C2011	23_C2011	23_3_C2011	552	No	F23_C2011	Figgjo	F33_C2011	Figgjo	Wild	Figgjo	6	C2011
1506_C2011	23_C2011	23_3_C2011	552	No	F23_C2011	Figgjo	F33_C2011	Figgjo	Wild	Figgjo	6	C2011
1507_C2011	23_C2011	23_3_C2011	552	No	F23_C2011	Figgjo	F33_C2011	Figgjo	Wild	Figgjo	6	C2011
1508_C2011	23_C2011	23_3_C2011	552	No	F23_C2011	Figgjo	F33_C2011	Figgjo	Wild	Figgjo	6	C2011
1509_C2011	23_C2011	23_3_C2011	552	No	F23_C2011	Figgjo	F33_C2011	Figgjo	Wild	Figgjo	6	C2011
1510_C2011	23_C2011	23_3_C2011	552	No	F23_C2011	Figgjo	F33_C2011	Figgjo	Wild	Figgjo	6	C2011
1511_C2011	23_C2011	23_3_C2011	552	No	F23_C2011	Figgjo	F33_C2011	Figgjo	Wild	Figgjo	6	C2011
1512_C2011	23_C2011	23_3_C2011	552	No	F23_C2011	Figgjo	F33_C2011	Figgjo	Wild	Figgjo	6	C2011
1513_C2011	23_C2011	23_3_C2011	552	No	F23_C2011	Figgjo	F33_C2011	Figgjo	Wild	Figgjo	6	C2011
1514_C2011	23_C2011	23_3_C2011	552	No	F23_C2011	Figgjo	F33_C2011	Figgjo	Wild	Figgjo	6	C2011
1515_C2011	23_C2011	23_3_C2011	552	No	F23_C2011	Figgjo	F33_C2011	Figgjo	Wild	Figgjo	6	C2011
1516_C2011	23_C2011	23_3_C2011	555	No	F23_C2011	Figgjo	F33_C2011	Figgjo	Wild	Figgjo	6	C2011
1517_C2011	23_C2011	23_3_C2011	555	No	F23_C2011	Figgjo	F33_C2011	Figgjo	Wild	Figgjo	6	C2011
1518_C2011	23_C2011	23_3_C2011	555	No	F23_C2011	Figgjo	F33_C2011	Figgjo	Wild	Figgjo	6	C2011
1519_C2011	23_C2011	23_3_C2011	555	No	F23_C2011	Figgjo	F33_C2011	Figgjo	Wild	Figgjo	6	C2011
1520_C2011	23_C2011	23_3_C2011	555	No	F23_C2011	Figgjo	F33_C2011	Figgjo	Wild	Figgjo	6	C2011
1521_C2011	23_C2011	23_3_C2011	555	No	F23_C2011	Figgjo	F33_C2011	Figgjo	Wild	Figgjo	6	C2011
1522_C2011	23_C2011	23_3_C2011	555	No	F23_C2011	Figgjo	F33_C2011	Figgjo	Wild	Figgjo	6	C2011
1523_C2011	23_C2011	23_3_C2011	559	No	F23_C2011	Figgjo	F33_C2011	Figgjo	Wild	Figgjo	6	C2011
1524_C2011	23_C2011	23_3_C2011	563	No	F23_C2011	Figgjo	F33_C2011	Figgjo	Wild	Figgjo	6	C2011
1525_C2011	23_C2011	23_3_C2011	563	No	F23_C2011	Figgjo	F33_C2011	Figgjo	Wild	Figgjo	6	C2011
1526_C2011	7_C2011	7_3_C2011	548	No	M4_C2011	Mowi	M14_C2011	Mowi	Farm	Mowi	5.8	C2011
1527_C2011	7_C2011	7_3_C2011	552	No	M4_C2011	Mowi	M14_C2011	Mowi	Farm	Mowi	5.8	C2011
1528_C2011	7_C2011	7_3_C2011	552	No	M4_C2011	Mowi	M14_C2011	Mowi	Farm	Mowi	5.8	C2011
1529_C2011	7_C2011	7_3_C2011	552	No	M4_C2011	Mowi	M14_C2011	Mowi	Farm	Mowi	5.8	C2011
1530_C2011	7_C2011	7_3_C2011	552	No	M4_C2011	Mowi	M14_C2011	Mowi	Farm	Mowi	5.8	C2011
1531_C2011	7_C2011	7_3_C2011	552	No	M4_C2011	Mowi	M14_C2011	Mowi	Farm	Mowi	5.8	C2011
1532_C2011	7_C2011	7_3_C2011	552	No	M4_C2011	Mowi	M14_C2011	Mowi	Farm	Mowi	5.8	C2011
1533_C2011	7_C2011	7_3_C2011	552	No	M4_C2011	Mowi	M14_C2011	Mowi	Farm	Mowi	5.8	C2011
1534_C2011	7_C2011	7_3_C2011	555	No	M4_C2011	Mowi	M14_C2011	Mowi	Farm	Mowi	5.8	C2011
1535_C2011	7_C2011	7_3_C2011	555	No	M4_C2011	Mowi	M14_C2011	Mowi	Farm	Mowi	5.8	C2011
1536_C2011	7_C2011	7_3_C2011	555	No	M4_C2011	Mowi	M14_C2011	Mowi	Farm	Mowi	5.8	C2011
1537_C2011	7_C2011	7_3_C2011	555	No	M4_C2011	Mowi	M14_C2011	Mowi	Farm	Mowi	5.8	C2011
1538_C2011	7_C2011	7_3_C2011	555	No	M4_C2011	Mowi	M14_C2011	Mowi	Farm	Mowi	5.8	C2011
1539_C2011	7_C2011	7_3_C2011	555	No	M4_C2011	Mowi	M14_C2011	Mowi	Farm	Mowi	5.8	C2011
1540_C2011	7_C2011	7_3_C2011	555	No	M4_C2011	Mowi	M14_C2011	Mowi	Farm	Mowi	5.8	C2011
1541_C2011	7_C2011	7_3_C2011	555	No	M4_C2011	Mowi	M14_C2011	Mowi	Farm	Mowi	5.8	C2011
1542_C2011	7_C2011	7_3_C2011	555	No	M4_C2011	Mowi	M14_C2011	Mowi	Farm	Mowi	5.8	C2011
1543_C2011	7_C2011	7_3_C2011	555	No	M4_C2011	Mowi	M14_C2011	Mowi	Farm	Mowi	5.8	C2011
1544_C2011	7_C2011	7_3_C2011	555	No	M4_C2011	Mowi	M14_C2011	Mowi	Farm	Mowi	5.8	C2011
1545_C2011	7_C2011	7_3_C2011	555	No	M4_C2011	Mowi	M14_C2011	Mowi	Farm	Mowi	5.8	C2011
1546_C2011	7_C2011	7_3_C2011	555	No	M4_C2011	Mowi	M14_C2011	Mowi	Farm	Mowi	5.8	C2011
1547_C2011	7_C2011	7_3_C2011	559	No	M4_C2011	Mowi	M14_C2011	Mowi	Farm	Mowi	5.8	C2011
1548_C2011	7_C2011	7_3_C2011	563	No	M4_C2011	Mowi	M14_C2011	Mowi	Farm	Mowi	5.8	C2011
1549_C2011	7_C2011	7_3_C2011	567	No	M4_C2011	Mowi	M14_C2011	Mowi	Farm	Mowi	5.8	C2011
1550_C2011	7_C2011	7_3_C2011	567	No	M4_C2011	Mowi	M14_C2011	Mowi	Farm	Mowi	5.8	C2011
1551_C2011	8_C2011	8_3_C2011	543	No	M4_C2011	Mowi	F33_C2011	Figgjo	Hybrid	Mowi.Figgjo	5.8	C2011
1552_C2011	8_C2011	8_3_C2011	543	No	M4_C2011	Mowi	F33_C2011	Figgjo	Hybrid	Mowi.Figgjo	5.8	C2011
1553_C2011	8_C2011	8_3_C2011	548	No	M4_C2011	Mowi	F33_C2011	Figgjo	Hybrid	Mowi.Figgjo	5.8	C2011
1554_C2011	8_C2011	8_3_C2011	548	No	M4_C2011	Mowi	F33_C2011	Figgjo	Hybrid	Mowi.Figgjo	5.8	C2011
1555_C2011	8_C2011	8_3_C2011	548	No	M4_C2011	Mowi	F33_C2011	Figgjo	Hybrid	Mowi.Figgjo	5.8	C2011
1556_C2011	8_C2011	8_3_C2011	548	No	M4_C2011	Mowi	F33_C2011	Figgjo	Hybrid	Mowi.Figgjo	5.8	C2011
1557_C2011	8_C2011	8_3_C2011	548	No	M4_C2011	Mowi	F33_C2011	Figgjo	Hybrid	Mowi.Figgjo	5.8	C2011
1558_C2011	8_C2011	8_3_C2011	548	No	M4_C2011	Mowi	F33_C2011	Figgjo	Hybrid	Mowi.Figgjo	5.8	C2011
1559_C2011	8_C2011	8_3_C2011	548	No	M4_C2011	Mowi	F33_C2011	Figgjo	Hybrid	Mowi.Figgjo	5.8	C2011
1560_C2011	8_C2011	8_3_C2011	548	No	M4_C2011	Mowi	F33_C2011	Figgjo	Hybrid	Mowi.Figgjo	5.8	C2011
1561_C2011	8_C2011	8_3_C2011	552	No	M4_C2011	Mowi	F33_C2011	Figgjo	Hybrid	Mowi.Figgjo	5.8	C2011
1562_C2011	8_C2011	8_3_C2011	555	No	M4_C2011	Mowi	F33_C2011	Figgjo	Hybrid	Mowi.Figgjo	5.8	C2011
1563_C2011	8_C2011	8_3_C2011	555	No	M4_C2011	Mowi	F33_C2011	Figgjo	Hybrid	Mowi.Figgjo	5.8	C2011
1564_C2011	8_C2011	8_3_C2011	555	No	M4_C2011	Mowi	F33_C2011	Figgjo	Hybrid	Mowi.Figgjo	5.8	C2011
1565_C2011	8_C2011	8_3_C2011	555	No	M4_C2011	Mowi	F33_C2011	Figgjo	Hybrid	Mowi.Figgjo	5.8	C2011
1566_C2011	8_C2011	8_3_C2011	559	No	M4_C2011	Mowi	F33_C2011	Figgjo	Hybrid	Mowi.Figgjo	5.8	C2011
1567_C2011	8_C2011	8_3_C2011	559	No	M4_C2011	Mowi	F33_C2011	Figgjo	Hybrid	Mowi.Figgjo	5.8	C2011
1568_C2011	8_C2011	8_3_C2011	559	No	M4_C2011	Mowi	F33_C2011	Figgjo	Hybrid	Mowi.Figgjo	5.8	C2011
1569_C2011	8_C2011	8_3_C2011	563	No	M4_C2011	Mowi	F33_C2011	Figgjo	Hybrid	Mowi.Figgjo	5.8	C2011
1570_C2011	8_C2011	8_3_C2011	563	No	M4_C2011	Mowi	F33_C2011	Figgjo	Hybrid	Mowi.Figgjo	5.8	C2011
1571_C2011	8_C2011	8_3_C2011	563	No	M4_C2011	Mowi	F33_C2011	Figgjo	Hybrid	Mowi.Figgjo	5.8	C2011
1572_C2011	8_C2011	8_3_C2011	563	No	M4_C2011	Mowi	F33_C2011	Figgjo	Hybrid	Mowi.Figgjo	5.8	C2011
1573_C2011	8_C2011	8_3_C2011	563	No	M4_C2011	Mowi	F33_C2011	Figgjo	Hybrid	Mowi.Figgjo	5.8	C2011
1574_C2011	8_C2011	8_3_C2011	567	No	M4_C2011	Mowi	F33_C2011	Figgjo	Hybrid	Mowi.Figgjo	5.8	C2011
1575_C2011	8_C2011	8_3_C2011	567	No	M4_C2011	Mowi	F33_C2011	Figgjo	Hybrid	Mowi.Figgjo	5.8	C2011
1576_C2011	24_C2011	24_3_C2011	539	No	F24_C2011	Figgjo	F34_C2011	Figgjo	Wild	Figgjo	5.8	C2011
1577_C2011	24_C2011	24_3_C2011	539	No	F24_C2011	Figgjo	F34_C2011	Figgjo	Wild	Figgjo	5.8	C2011
1578_C2011	24_C2011	24_3_C2011	543	No	F24_C2011	Figgjo	F34_C2011	Figgjo	Wild	Figgjo	5.8	C2011
1579_C2011	24_C2011	24_3_C2011	543	No	F24_C2011	Figgjo	F34_C2011	Figgjo	Wild	Figgjo	5.8	C2011
1580_C2011	24_C2011	24_3_C2011	543	No	F24_C2011	Figgjo	F34_C2011	Figgjo	Wild	Figgjo	5.8	C2011
1581_C2011	24_C2011	24_3_C2011	543	No	F24_C2011	Figgjo	F34_C2011	Figgjo	Wild	Figgjo	5.8	C2011
1582_C2011	24_C2011	24_3_C2011	543	No	F24_C2011	Figgjo	F34_C2011	Figgjo	Wild	Figgjo	5.8	C2011
1583_C2011	24_C2011	24_3_C2011	543	No	F24_C2011	Figgjo	F34_C2011	Figgjo	Wild	Figgjo	5.8	C2011
1584_C2011	24_C2011	24_3_C2011	543	No	F24_C2011	Figgjo	F34_C2011	Figgjo	Wild	Figgjo	5.8	C2011
1585_C2011	24_C2011	24_3_C2011	543	No	F24_C2011	Figgjo	F34_C2011	Figgjo	Wild	Figgjo	5.8	C2011
1586_C2011	24_C2011	24_3_C2011	548	No	F24_C2011	Figgjo	F34_C2011	Figgjo	Wild	Figgjo	5.8	C2011
1587_C2011	24_C2011	24_3_C2011	548	No	F24_C2011	Figgjo	F34_C2011	Figgjo	Wild	Figgjo	5.8	C2011
1588_C2011	24_C2011	24_3_C2011	548	No	F24_C2011	Figgjo	F34_C2011	Figgjo	Wild	Figgjo	5.8	C2011
1589_C2011	24_C2011	24_3_C2011	548	No	F24_C2011	Figgjo	F34_C2011	Figgjo	Wild	Figgjo	5.8	C2011
1590_C2011	24_C2011	24_3_C2011	548	No	F24_C2011	Figgjo	F34_C2011	Figgjo	Wild	Figgjo	5.8	C2011
1591_C2011	24_C2011	24_3_C2011	548	No	F24_C2011	Figgjo	F34_C2011	Figgjo	Wild	Figgjo	5.8	C2011
1592_C2011	24_C2011	24_3_C2011	548	No	F24_C2011	Figgjo	F34_C2011	Figgjo	Wild	Figgjo	5.8	C2011
1593_C2011	24_C2011	24_3_C2011	548	No	F24_C2011	Figgjo	F34_C2011	Figgjo	Wild	Figgjo	5.8	C2011
1594_C2011	24_C2011	24_3_C2011	548	No	F24_C2011	Figgjo	F34_C2011	Figgjo	Wild	Figgjo	5.8	C2011
1595_C2011	24_C2011	24_3_C2011	548	No	F24_C2011	Figgjo	F34_C2011	Figgjo	Wild	Figgjo	5.8	C2011
1596_C2011	24_C2011	24_3_C2011	552	No	F24_C2011	Figgjo	F34_C2011	Figgjo	Wild	Figgjo	5.8	C2011
1597_C2011	24_C2011	24_3_C2011	552	No	F24_C2011	Figgjo	F34_C2011	Figgjo	Wild	Figgjo	5.8	C2011
1598_C2011	24_C2011	24_3_C2011	555	No	F24_C2011	Figgjo	F34_C2011	Figgjo	Wild	Figgjo	5.8	C2011
1599_C2011	24_C2011	24_3_C2011	555	No	F24_C2011	Figgjo	F34_C2011	Figgjo	Wild	Figgjo	5.8	C2011
1600_C2011	24_C2011	24_3_C2011	563	No	F24_C2011	Figgjo	F34_C2011	Figgjo	Wild	Figgjo	5.8	C2011
1601_C2011	9_C2011	9_3_C2011	548	No	M5_C2011	Mowi	M15_C2011	Mowi	Farm	Mowi	6.1	C2011
1602_C2011	9_C2011	9_3_C2011	548	No	M5_C2011	Mowi	M15_C2011	Mowi	Farm	Mowi	6.1	C2011
1603_C2011	9_C2011	9_3_C2011	548	No	M5_C2011	Mowi	M15_C2011	Mowi	Farm	Mowi	6.1	C2011
1604_C2011	9_C2011	9_3_C2011	552	No	M5_C2011	Mowi	M15_C2011	Mowi	Farm	Mowi	6.1	C2011
1605_C2011	9_C2011	9_3_C2011	552	No	M5_C2011	Mowi	M15_C2011	Mowi	Farm	Mowi	6.1	C2011
1606_C2011	9_C2011	9_3_C2011	552	No	M5_C2011	Mowi	M15_C2011	Mowi	Farm	Mowi	6.1	C2011
1607_C2011	9_C2011	9_3_C2011	552	No	M5_C2011	Mowi	M15_C2011	Mowi	Farm	Mowi	6.1	C2011
1608_C2011	9_C2011	9_3_C2011	552	No	M5_C2011	Mowi	M15_C2011	Mowi	Farm	Mowi	6.1	C2011
1609_C2011	9_C2011	9_3_C2011	552	No	M5_C2011	Mowi	M15_C2011	Mowi	Farm	Mowi	6.1	C2011
1610_C2011	9_C2011	9_3_C2011	552	No	M5_C2011	Mowi	M15_C2011	Mowi	Farm	Mowi	6.1	C2011
1611_C2011	9_C2011	9_3_C2011	552	No	M5_C2011	Mowi	M15_C2011	Mowi	Farm	Mowi	6.1	C2011
1612_C2011	9_C2011	9_3_C2011	555	No	M5_C2011	Mowi	M15_C2011	Mowi	Farm	Mowi	6.1	C2011
1613_C2011	9_C2011	9_3_C2011	555	No	M5_C2011	Mowi	M15_C2011	Mowi	Farm	Mowi	6.1	C2011
1614_C2011	9_C2011	9_3_C2011	555	No	M5_C2011	Mowi	M15_C2011	Mowi	Farm	Mowi	6.1	C2011
1615_C2011	9_C2011	9_3_C2011	555	No	M5_C2011	Mowi	M15_C2011	Mowi	Farm	Mowi	6.1	C2011
1616_C2011	9_C2011	9_3_C2011	555	No	M5_C2011	Mowi	M15_C2011	Mowi	Farm	Mowi	6.1	C2011
1617_C2011	9_C2011	9_3_C2011	555	No	M5_C2011	Mowi	M15_C2011	Mowi	Farm	Mowi	6.1	C2011
1618_C2011	9_C2011	9_3_C2011	559	No	M5_C2011	Mowi	M15_C2011	Mowi	Farm	Mowi	6.1	C2011
1619_C2011	9_C2011	9_3_C2011	559	No	M5_C2011	Mowi	M15_C2011	Mowi	Farm	Mowi	6.1	C2011
1620_C2011	9_C2011	9_3_C2011	559	No	M5_C2011	Mowi	M15_C2011	Mowi	Farm	Mowi	6.1	C2011
1621_C2011	9_C2011	9_3_C2011	559	No	M5_C2011	Mowi	M15_C2011	Mowi	Farm	Mowi	6.1	C2011
1622_C2011	9_C2011	9_3_C2011	563	No	M5_C2011	Mowi	M15_C2011	Mowi	Farm	Mowi	6.1	C2011
1623_C2011	9_C2011	9_3_C2011	563	No	M5_C2011	Mowi	M15_C2011	Mowi	Farm	Mowi	6.1	C2011
1624_C2011	9_C2011	9_3_C2011	563	No	M5_C2011	Mowi	M15_C2011	Mowi	Farm	Mowi	6.1	C2011
1625_C2011	9_C2011	9_3_C2011	575	No	M5_C2011	Mowi	M15_C2011	Mowi	Farm	Mowi	6.1	C2011
1626_C2011	10_C2011	10_3_C2011	548	No	M5_C2011	Mowi	F33_C2011	Figgjo	Hybrid	Mowi.Figgjo	6.3	C2011
1627_C2011	10_C2011	10_3_C2011	548	No	M5_C2011	Mowi	F33_C2011	Figgjo	Hybrid	Mowi.Figgjo	6.3	C2011
1628_C2011	10_C2011	10_3_C2011	552	No	M5_C2011	Mowi	F33_C2011	Figgjo	Hybrid	Mowi.Figgjo	6.3	C2011
1629_C2011	10_C2011	10_3_C2011	552	No	M5_C2011	Mowi	F33_C2011	Figgjo	Hybrid	Mowi.Figgjo	6.3	C2011
1630_C2011	10_C2011	10_3_C2011	552	No	M5_C2011	Mowi	F33_C2011	Figgjo	Hybrid	Mowi.Figgjo	6.3	C2011
1631_C2011	10_C2011	10_3_C2011	552	No	M5_C2011	Mowi	F33_C2011	Figgjo	Hybrid	Mowi.Figgjo	6.3	C2011
1632_C2011	10_C2011	10_3_C2011	552	No	M5_C2011	Mowi	F33_C2011	Figgjo	Hybrid	Mowi.Figgjo	6.3	C2011
1633_C2011	10_C2011	10_3_C2011	552	No	M5_C2011	Mowi	F33_C2011	Figgjo	Hybrid	Mowi.Figgjo	6.3	C2011
1634_C2011	10_C2011	10_3_C2011	552	No	M5_C2011	Mowi	F33_C2011	Figgjo	Hybrid	Mowi.Figgjo	6.3	C2011
1635_C2011	10_C2011	10_3_C2011	552	No	M5_C2011	Mowi	F33_C2011	Figgjo	Hybrid	Mowi.Figgjo	6.3	C2011
1636_C2011	10_C2011	10_3_C2011	552	No	M5_C2011	Mowi	F33_C2011	Figgjo	Hybrid	Mowi.Figgjo	6.3	C2011
1637_C2011	10_C2011	10_3_C2011	555	No	M5_C2011	Mowi	F33_C2011	Figgjo	Hybrid	Mowi.Figgjo	6.3	C2011
1638_C2011	10_C2011	10_3_C2011	555	No	M5_C2011	Mowi	F33_C2011	Figgjo	Hybrid	Mowi.Figgjo	6.3	C2011
1639_C2011	10_C2011	10_3_C2011	555	No	M5_C2011	Mowi	F33_C2011	Figgjo	Hybrid	Mowi.Figgjo	6.3	C2011
1640_C2011	10_C2011	10_3_C2011	555	No	M5_C2011	Mowi	F33_C2011	Figgjo	Hybrid	Mowi.Figgjo	6.3	C2011
1641_C2011	10_C2011	10_3_C2011	555	No	M5_C2011	Mowi	F33_C2011	Figgjo	Hybrid	Mowi.Figgjo	6.3	C2011
1642_C2011	10_C2011	10_3_C2011	555	No	M5_C2011	Mowi	F33_C2011	Figgjo	Hybrid	Mowi.Figgjo	6.3	C2011
1643_C2011	10_C2011	10_3_C2011	555	No	M5_C2011	Mowi	F33_C2011	Figgjo	Hybrid	Mowi.Figgjo	6.3	C2011
1644_C2011	10_C2011	10_3_C2011	555	No	M5_C2011	Mowi	F33_C2011	Figgjo	Hybrid	Mowi.Figgjo	6.3	C2011
1645_C2011	10_C2011	10_3_C2011	555	No	M5_C2011	Mowi	F33_C2011	Figgjo	Hybrid	Mowi.Figgjo	6.3	C2011
1646_C2011	10_C2011	10_3_C2011	559	No	M5_C2011	Mowi	F33_C2011	Figgjo	Hybrid	Mowi.Figgjo	6.3	C2011
1647_C2011	10_C2011	10_3_C2011	559	No	M5_C2011	Mowi	F33_C2011	Figgjo	Hybrid	Mowi.Figgjo	6.3	C2011
1648_C2011	10_C2011	10_3_C2011	559	No	M5_C2011	Mowi	F33_C2011	Figgjo	Hybrid	Mowi.Figgjo	6.3	C2011
1649_C2011	10_C2011	10_3_C2011	563	No	M5_C2011	Mowi	F33_C2011	Figgjo	Hybrid	Mowi.Figgjo	6.3	C2011
1650_C2011	10_C2011	10_3_C2011	563	No	M5_C2011	Mowi	F33_C2011	Figgjo	Hybrid	Mowi.Figgjo	6.3	C2011
1651_C2011	11_C2011	11_3_C2011	563	No	M6_C2011	Mowi	M16_C2011	Mowi	Farm	Mowi	6	C2011
1652_C2011	11_C2011	11_3_C2011	563	No	M6_C2011	Mowi	M16_C2011	Mowi	Farm	Mowi	6	C2011
1653_C2011	11_C2011	11_3_C2011	563	No	M6_C2011	Mowi	M16_C2011	Mowi	Farm	Mowi	6	C2011
1654_C2011	11_C2011	11_3_C2011	563	No	M6_C2011	Mowi	M16_C2011	Mowi	Farm	Mowi	6	C2011
1655_C2011	11_C2011	11_3_C2011	563	No	M6_C2011	Mowi	M16_C2011	Mowi	Farm	Mowi	6	C2011
1656_C2011	11_C2011	11_3_C2011	567	No	M6_C2011	Mowi	M16_C2011	Mowi	Farm	Mowi	6	C2011
1657_C2011	11_C2011	11_3_C2011	567	No	M6_C2011	Mowi	M16_C2011	Mowi	Farm	Mowi	6	C2011
1658_C2011	11_C2011	11_3_C2011	567	No	M6_C2011	Mowi	M16_C2011	Mowi	Farm	Mowi	6	C2011
1659_C2011	11_C2011	11_3_C2011	567	No	M6_C2011	Mowi	M16_C2011	Mowi	Farm	Mowi	6	C2011
1660_C2011	11_C2011	11_3_C2011	567	No	M6_C2011	Mowi	M16_C2011	Mowi	Farm	Mowi	6	C2011
1661_C2011	11_C2011	11_3_C2011	567	No	M6_C2011	Mowi	M16_C2011	Mowi	Farm	Mowi	6	C2011
1662_C2011	11_C2011	11_3_C2011	567	No	M6_C2011	Mowi	M16_C2011	Mowi	Farm	Mowi	6	C2011
1663_C2011	11_C2011	11_3_C2011	567	No	M6_C2011	Mowi	M16_C2011	Mowi	Farm	Mowi	6	C2011
1664_C2011	11_C2011	11_3_C2011	567	No	M6_C2011	Mowi	M16_C2011	Mowi	Farm	Mowi	6	C2011
1665_C2011	11_C2011	11_3_C2011	567	No	M6_C2011	Mowi	M16_C2011	Mowi	Farm	Mowi	6	C2011
1666_C2011	11_C2011	11_3_C2011	567	No	M6_C2011	Mowi	M16_C2011	Mowi	Farm	Mowi	6	C2011
1667_C2011	11_C2011	11_3_C2011	567	No	M6_C2011	Mowi	M16_C2011	Mowi	Farm	Mowi	6	C2011
1668_C2011	11_C2011	11_3_C2011	567	No	M6_C2011	Mowi	M16_C2011	Mowi	Farm	Mowi	6	C2011
1669_C2011	11_C2011	11_3_C2011	571	No	M6_C2011	Mowi	M16_C2011	Mowi	Farm	Mowi	6	C2011
1670_C2011	11_C2011	11_3_C2011	571	No	M6_C2011	Mowi	M16_C2011	Mowi	Farm	Mowi	6	C2011
1671_C2011	11_C2011	11_3_C2011	571	No	M6_C2011	Mowi	M16_C2011	Mowi	Farm	Mowi	6	C2011
1672_C2011	11_C2011	11_3_C2011	571	No	M6_C2011	Mowi	M16_C2011	Mowi	Farm	Mowi	6	C2011
1673_C2011	11_C2011	11_3_C2011	571	No	M6_C2011	Mowi	M16_C2011	Mowi	Farm	Mowi	6	C2011
1674_C2011	11_C2011	11_3_C2011	579	No	M6_C2011	Mowi	M16_C2011	Mowi	Farm	Mowi	6	C2011
1675_C2011	11_C2011	11_3_C2011	579	No	M6_C2011	Mowi	M16_C2011	Mowi	Farm	Mowi	6	C2011
1676_C2011	12_C2011	12_3_C2011	548	No	M6_C2011	Mowi	F34_C2011	Figgjo	Hybrid	Mowi.Figgjo	6	C2011
1677_C2011	12_C2011	12_3_C2011	548	No	M6_C2011	Mowi	F34_C2011	Figgjo	Hybrid	Mowi.Figgjo	6	C2011
1678_C2011	12_C2011	12_3_C2011	552	No	M6_C2011	Mowi	F34_C2011	Figgjo	Hybrid	Mowi.Figgjo	6	C2011
1679_C2011	12_C2011	12_3_C2011	552	No	M6_C2011	Mowi	F34_C2011	Figgjo	Hybrid	Mowi.Figgjo	6	C2011
1680_C2011	12_C2011	12_3_C2011	552	No	M6_C2011	Mowi	F34_C2011	Figgjo	Hybrid	Mowi.Figgjo	6	C2011
1681_C2011	12_C2011	12_3_C2011	552	No	M6_C2011	Mowi	F34_C2011	Figgjo	Hybrid	Mowi.Figgjo	6	C2011
1682_C2011	12_C2011	12_3_C2011	552	No	M6_C2011	Mowi	F34_C2011	Figgjo	Hybrid	Mowi.Figgjo	6	C2011
1683_C2011	12_C2011	12_3_C2011	552	No	M6_C2011	Mowi	F34_C2011	Figgjo	Hybrid	Mowi.Figgjo	6	C2011
1684_C2011	12_C2011	12_3_C2011	552	No	M6_C2011	Mowi	F34_C2011	Figgjo	Hybrid	Mowi.Figgjo	6	C2011
1685_C2011	12_C2011	12_3_C2011	552	No	M6_C2011	Mowi	F34_C2011	Figgjo	Hybrid	Mowi.Figgjo	6	C2011
1686_C2011	12_C2011	12_3_C2011	552	No	M6_C2011	Mowi	F34_C2011	Figgjo	Hybrid	Mowi.Figgjo	6	C2011
1687_C2011	12_C2011	12_3_C2011	552	No	M6_C2011	Mowi	F34_C2011	Figgjo	Hybrid	Mowi.Figgjo	6	C2011
1688_C2011	12_C2011	12_3_C2011	552	No	M6_C2011	Mowi	F34_C2011	Figgjo	Hybrid	Mowi.Figgjo	6	C2011
1689_C2011	12_C2011	12_3_C2011	555	No	M6_C2011	Mowi	F34_C2011	Figgjo	Hybrid	Mowi.Figgjo	6	C2011
1690_C2011	12_C2011	12_3_C2011	555	No	M6_C2011	Mowi	F34_C2011	Figgjo	Hybrid	Mowi.Figgjo	6	C2011
1691_C2011	12_C2011	12_3_C2011	555	No	M6_C2011	Mowi	F34_C2011	Figgjo	Hybrid	Mowi.Figgjo	6	C2011
1692_C2011	12_C2011	12_3_C2011	555	No	M6_C2011	Mowi	F34_C2011	Figgjo	Hybrid	Mowi.Figgjo	6	C2011
1693_C2011	12_C2011	12_3_C2011	555	No	M6_C2011	Mowi	F34_C2011	Figgjo	Hybrid	Mowi.Figgjo	6	C2011
1694_C2011	12_C2011	12_3_C2011	555	No	M6_C2011	Mowi	F34_C2011	Figgjo	Hybrid	Mowi.Figgjo	6	C2011
1695_C2011	12_C2011	12_3_C2011	555	No	M6_C2011	Mowi	F34_C2011	Figgjo	Hybrid	Mowi.Figgjo	6	C2011
1696_C2011	12_C2011	12_3_C2011	555	No	M6_C2011	Mowi	F34_C2011	Figgjo	Hybrid	Mowi.Figgjo	6	C2011
1697_C2011	12_C2011	12_3_C2011	555	No	M6_C2011	Mowi	F34_C2011	Figgjo	Hybrid	Mowi.Figgjo	6	C2011
1698_C2011	12_C2011	12_3_C2011	563	No	M6_C2011	Mowi	F34_C2011	Figgjo	Hybrid	Mowi.Figgjo	6	C2011
1699_C2011	12_C2011	12_3_C2011	563	No	M6_C2011	Mowi	F34_C2011	Figgjo	Hybrid	Mowi.Figgjo	6	C2011
1700_C2011	12_C2011	12_3_C2011	563	No	M6_C2011	Mowi	F34_C2011	Figgjo	Hybrid	Mowi.Figgjo	6	C2011
1701_C2011	26_C2011	26_3_C2011	552	No	F26_C2011	Figgjo	F35_C2011	Figgjo	Wild	Figgjo	5.3	C2011
1702_C2011	26_C2011	26_3_C2011	552	No	F26_C2011	Figgjo	F35_C2011	Figgjo	Wild	Figgjo	5.3	C2011
1703_C2011	26_C2011	26_3_C2011	552	No	F26_C2011	Figgjo	F35_C2011	Figgjo	Wild	Figgjo	5.3	C2011
1704_C2011	26_C2011	26_3_C2011	552	No	F26_C2011	Figgjo	F35_C2011	Figgjo	Wild	Figgjo	5.3	C2011
1705_C2011	26_C2011	26_3_C2011	552	No	F26_C2011	Figgjo	F35_C2011	Figgjo	Wild	Figgjo	5.3	C2011
1706_C2011	26_C2011	26_3_C2011	552	No	F26_C2011	Figgjo	F35_C2011	Figgjo	Wild	Figgjo	5.3	C2011
1707_C2011	26_C2011	26_3_C2011	552	No	F26_C2011	Figgjo	F35_C2011	Figgjo	Wild	Figgjo	5.3	C2011
1708_C2011	26_C2011	26_3_C2011	552	No	F26_C2011	Figgjo	F35_C2011	Figgjo	Wild	Figgjo	5.3	C2011
1709_C2011	26_C2011	26_3_C2011	555	No	F26_C2011	Figgjo	F35_C2011	Figgjo	Wild	Figgjo	5.3	C2011
1710_C2011	26_C2011	26_3_C2011	555	No	F26_C2011	Figgjo	F35_C2011	Figgjo	Wild	Figgjo	5.3	C2011
1711_C2011	26_C2011	26_3_C2011	555	No	F26_C2011	Figgjo	F35_C2011	Figgjo	Wild	Figgjo	5.3	C2011
1712_C2011	26_C2011	26_3_C2011	555	No	F26_C2011	Figgjo	F35_C2011	Figgjo	Wild	Figgjo	5.3	C2011
1713_C2011	26_C2011	26_3_C2011	555	No	F26_C2011	Figgjo	F35_C2011	Figgjo	Wild	Figgjo	5.3	C2011
1714_C2011	26_C2011	26_3_C2011	559	No	F26_C2011	Figgjo	F35_C2011	Figgjo	Wild	Figgjo	5.3	C2011
1715_C2011	26_C2011	26_3_C2011	559	No	F26_C2011	Figgjo	F35_C2011	Figgjo	Wild	Figgjo	5.3	C2011
1716_C2011	26_C2011	26_3_C2011	563	No	F26_C2011	Figgjo	F35_C2011	Figgjo	Wild	Figgjo	5.3	C2011
1717_C2011	26_C2011	26_3_C2011	563	No	F26_C2011	Figgjo	F35_C2011	Figgjo	Wild	Figgjo	5.3	C2011
1718_C2011	26_C2011	26_3_C2011	563	No	F26_C2011	Figgjo	F35_C2011	Figgjo	Wild	Figgjo	5.3	C2011
1719_C2011	26_C2011	26_3_C2011	563	No	F26_C2011	Figgjo	F35_C2011	Figgjo	Wild	Figgjo	5.3	C2011
1720_C2011	26_C2011	26_3_C2011	563	No	F26_C2011	Figgjo	F35_C2011	Figgjo	Wild	Figgjo	5.3	C2011
1721_C2011	26_C2011	26_3_C2011	563	No	F26_C2011	Figgjo	F35_C2011	Figgjo	Wild	Figgjo	5.3	C2011
1722_C2011	26_C2011	26_3_C2011	567	No	F26_C2011	Figgjo	F35_C2011	Figgjo	Wild	Figgjo	5.3	C2011
1723_C2011	26_C2011	26_3_C2011	567	No	F26_C2011	Figgjo	F35_C2011	Figgjo	Wild	Figgjo	5.3	C2011
1724_C2011	26_C2011	26_3_C2011	567	No	F26_C2011	Figgjo	F35_C2011	Figgjo	Wild	Figgjo	5.3	C2011
1725_C2011	26_C2011	26_3_C2011	567	No	F26_C2011	Figgjo	F35_C2011	Figgjo	Wild	Figgjo	5.3	C2011
1726_C2011	13_C2011	13_3_C2011	548	No	M7_C2011	Mowi	M17_C2011	Mowi	Farm	Mowi	5.8	C2011
1727_C2011	13_C2011	13_3_C2011	559	No	M7_C2011	Mowi	M17_C2011	Mowi	Farm	Mowi	5.8	C2011
1728_C2011	13_C2011	13_3_C2011	563	No	M7_C2011	Mowi	M17_C2011	Mowi	Farm	Mowi	5.8	C2011
1729_C2011	13_C2011	13_3_C2011	563	No	M7_C2011	Mowi	M17_C2011	Mowi	Farm	Mowi	5.8	C2011
1730_C2011	13_C2011	13_3_C2011	563	No	M7_C2011	Mowi	M17_C2011	Mowi	Farm	Mowi	5.8	C2011
1731_C2011	13_C2011	13_3_C2011	563	No	M7_C2011	Mowi	M17_C2011	Mowi	Farm	Mowi	5.8	C2011
1732_C2011	13_C2011	13_3_C2011	567	No	M7_C2011	Mowi	M17_C2011	Mowi	Farm	Mowi	5.8	C2011
1733_C2011	13_C2011	13_3_C2011	567	No	M7_C2011	Mowi	M17_C2011	Mowi	Farm	Mowi	5.8	C2011
1734_C2011	13_C2011	13_3_C2011	567	No	M7_C2011	Mowi	M17_C2011	Mowi	Farm	Mowi	5.8	C2011
1735_C2011	13_C2011	13_3_C2011	567	No	M7_C2011	Mowi	M17_C2011	Mowi	Farm	Mowi	5.8	C2011
1736_C2011	13_C2011	13_3_C2011	567	No	M7_C2011	Mowi	M17_C2011	Mowi	Farm	Mowi	5.8	C2011
1737_C2011	13_C2011	13_3_C2011	567	No	M7_C2011	Mowi	M17_C2011	Mowi	Farm	Mowi	5.8	C2011
1738_C2011	13_C2011	13_3_C2011	571	No	M7_C2011	Mowi	M17_C2011	Mowi	Farm	Mowi	5.8	C2011
1739_C2011	13_C2011	13_3_C2011	571	No	M7_C2011	Mowi	M17_C2011	Mowi	Farm	Mowi	5.8	C2011
1740_C2011	13_C2011	13_3_C2011	575	No	M7_C2011	Mowi	M17_C2011	Mowi	Farm	Mowi	5.8	C2011
1741_C2011	13_C2011	13_3_C2011	575	No	M7_C2011	Mowi	M17_C2011	Mowi	Farm	Mowi	5.8	C2011
1742_C2011	13_C2011	13_3_C2011	575	No	M7_C2011	Mowi	M17_C2011	Mowi	Farm	Mowi	5.8	C2011
1743_C2011	13_C2011	13_3_C2011	NA	Yes	M7_C2011	Mowi	M17_C2011	Mowi	Farm	Mowi	5.8	C2011
1744_C2011	13_C2011	13_3_C2011	NA	Yes	M7_C2011	Mowi	M17_C2011	Mowi	Farm	Mowi	5.8	C2011
1745_C2011	13_C2011	13_3_C2011	NA	Yes	M7_C2011	Mowi	M17_C2011	Mowi	Farm	Mowi	5.8	C2011
1746_C2011	13_C2011	13_3_C2011	NA	Yes	M7_C2011	Mowi	M17_C2011	Mowi	Farm	Mowi	5.8	C2011
1747_C2011	13_C2011	13_3_C2011	NA	Yes	M7_C2011	Mowi	M17_C2011	Mowi	Farm	Mowi	5.8	C2011
1748_C2011	13_C2011	13_3_C2011	NA	Yes	M7_C2011	Mowi	M17_C2011	Mowi	Farm	Mowi	5.8	C2011
1749_C2011	13_C2011	13_3_C2011	NA	Yes	M7_C2011	Mowi	M17_C2011	Mowi	Farm	Mowi	5.8	C2011
1750_C2011	13_C2011	13_3_C2011	NA	Yes	M7_C2011	Mowi	M17_C2011	Mowi	Farm	Mowi	5.8	C2011
1751_C2011	14_C2011	14_3_C2011	555	No	M7_C2011	Mowi	F35_C2011	Figgjo	Hybrid	Mowi.Figgjo	5.8	C2011
1752_C2011	14_C2011	14_3_C2011	555	No	M7_C2011	Mowi	F35_C2011	Figgjo	Hybrid	Mowi.Figgjo	5.8	C2011
1753_C2011	14_C2011	14_3_C2011	555	No	M7_C2011	Mowi	F35_C2011	Figgjo	Hybrid	Mowi.Figgjo	5.8	C2011
1754_C2011	14_C2011	14_3_C2011	559	No	M7_C2011	Mowi	F35_C2011	Figgjo	Hybrid	Mowi.Figgjo	5.8	C2011
1755_C2011	14_C2011	14_3_C2011	563	No	M7_C2011	Mowi	F35_C2011	Figgjo	Hybrid	Mowi.Figgjo	5.8	C2011
1756_C2011	14_C2011	14_3_C2011	563	No	M7_C2011	Mowi	F35_C2011	Figgjo	Hybrid	Mowi.Figgjo	5.8	C2011
1757_C2011	14_C2011	14_3_C2011	563	No	M7_C2011	Mowi	F35_C2011	Figgjo	Hybrid	Mowi.Figgjo	5.8	C2011
1758_C2011	14_C2011	14_3_C2011	563	No	M7_C2011	Mowi	F35_C2011	Figgjo	Hybrid	Mowi.Figgjo	5.8	C2011
1759_C2011	14_C2011	14_3_C2011	563	No	M7_C2011	Mowi	F35_C2011	Figgjo	Hybrid	Mowi.Figgjo	5.8	C2011
1760_C2011	14_C2011	14_3_C2011	563	No	M7_C2011	Mowi	F35_C2011	Figgjo	Hybrid	Mowi.Figgjo	5.8	C2011
1761_C2011	14_C2011	14_3_C2011	563	No	M7_C2011	Mowi	F35_C2011	Figgjo	Hybrid	Mowi.Figgjo	5.8	C2011
1762_C2011	14_C2011	14_3_C2011	563	No	M7_C2011	Mowi	F35_C2011	Figgjo	Hybrid	Mowi.Figgjo	5.8	C2011
1763_C2011	14_C2011	14_3_C2011	567	No	M7_C2011	Mowi	F35_C2011	Figgjo	Hybrid	Mowi.Figgjo	5.8	C2011
1764_C2011	14_C2011	14_3_C2011	567	No	M7_C2011	Mowi	F35_C2011	Figgjo	Hybrid	Mowi.Figgjo	5.8	C2011
1765_C2011	14_C2011	14_3_C2011	567	No	M7_C2011	Mowi	F35_C2011	Figgjo	Hybrid	Mowi.Figgjo	5.8	C2011
1766_C2011	14_C2011	14_3_C2011	567	No	M7_C2011	Mowi	F35_C2011	Figgjo	Hybrid	Mowi.Figgjo	5.8	C2011
1767_C2011	14_C2011	14_3_C2011	567	No	M7_C2011	Mowi	F35_C2011	Figgjo	Hybrid	Mowi.Figgjo	5.8	C2011
1768_C2011	14_C2011	14_3_C2011	567	No	M7_C2011	Mowi	F35_C2011	Figgjo	Hybrid	Mowi.Figgjo	5.8	C2011
1769_C2011	14_C2011	14_3_C2011	567	No	M7_C2011	Mowi	F35_C2011	Figgjo	Hybrid	Mowi.Figgjo	5.8	C2011
1770_C2011	14_C2011	14_3_C2011	567	No	M7_C2011	Mowi	F35_C2011	Figgjo	Hybrid	Mowi.Figgjo	5.8	C2011
1771_C2011	14_C2011	14_3_C2011	567	No	M7_C2011	Mowi	F35_C2011	Figgjo	Hybrid	Mowi.Figgjo	5.8	C2011
1772_C2011	14_C2011	14_3_C2011	567	No	M7_C2011	Mowi	F35_C2011	Figgjo	Hybrid	Mowi.Figgjo	5.8	C2011
1773_C2011	14_C2011	14_3_C2011	571	No	M7_C2011	Mowi	F35_C2011	Figgjo	Hybrid	Mowi.Figgjo	5.8	C2011
1774_C2011	14_C2011	14_3_C2011	571	No	M7_C2011	Mowi	F35_C2011	Figgjo	Hybrid	Mowi.Figgjo	5.8	C2011
1775_C2011	14_C2011	14_3_C2011	571	No	M7_C2011	Mowi	F35_C2011	Figgjo	Hybrid	Mowi.Figgjo	5.8	C2011
1776_C2011	27_C2011	27_3_C2011	552	No	F27_C2011	Figgjo	F35_C2011	Figgjo	Wild	Figgjo	5.7	C2011
1777_C2011	27_C2011	27_3_C2011	552	No	F27_C2011	Figgjo	F35_C2011	Figgjo	Wild	Figgjo	5.7	C2011
1778_C2011	27_C2011	27_3_C2011	552	No	F27_C2011	Figgjo	F35_C2011	Figgjo	Wild	Figgjo	5.7	C2011
1779_C2011	27_C2011	27_3_C2011	555	No	F27_C2011	Figgjo	F35_C2011	Figgjo	Wild	Figgjo	5.7	C2011
1780_C2011	27_C2011	27_3_C2011	555	No	F27_C2011	Figgjo	F35_C2011	Figgjo	Wild	Figgjo	5.7	C2011
1781_C2011	27_C2011	27_3_C2011	555	No	F27_C2011	Figgjo	F35_C2011	Figgjo	Wild	Figgjo	5.7	C2011
1782_C2011	27_C2011	27_3_C2011	555	No	F27_C2011	Figgjo	F35_C2011	Figgjo	Wild	Figgjo	5.7	C2011
1783_C2011	27_C2011	27_3_C2011	559	No	F27_C2011	Figgjo	F35_C2011	Figgjo	Wild	Figgjo	5.7	C2011
1784_C2011	27_C2011	27_3_C2011	559	No	F27_C2011	Figgjo	F35_C2011	Figgjo	Wild	Figgjo	5.7	C2011
1785_C2011	27_C2011	27_3_C2011	563	No	F27_C2011	Figgjo	F35_C2011	Figgjo	Wild	Figgjo	5.7	C2011
1786_C2011	27_C2011	27_3_C2011	563	No	F27_C2011	Figgjo	F35_C2011	Figgjo	Wild	Figgjo	5.7	C2011
1787_C2011	27_C2011	27_3_C2011	563	No	F27_C2011	Figgjo	F35_C2011	Figgjo	Wild	Figgjo	5.7	C2011
1788_C2011	27_C2011	27_3_C2011	563	No	F27_C2011	Figgjo	F35_C2011	Figgjo	Wild	Figgjo	5.7	C2011
1789_C2011	27_C2011	27_3_C2011	563	No	F27_C2011	Figgjo	F35_C2011	Figgjo	Wild	Figgjo	5.7	C2011
1790_C2011	27_C2011	27_3_C2011	563	No	F27_C2011	Figgjo	F35_C2011	Figgjo	Wild	Figgjo	5.7	C2011
1791_C2011	27_C2011	27_3_C2011	563	No	F27_C2011	Figgjo	F35_C2011	Figgjo	Wild	Figgjo	5.7	C2011
1792_C2011	27_C2011	27_3_C2011	563	No	F27_C2011	Figgjo	F35_C2011	Figgjo	Wild	Figgjo	5.7	C2011
1793_C2011	27_C2011	27_3_C2011	567	No	F27_C2011	Figgjo	F35_C2011	Figgjo	Wild	Figgjo	5.7	C2011
1794_C2011	27_C2011	27_3_C2011	567	No	F27_C2011	Figgjo	F35_C2011	Figgjo	Wild	Figgjo	5.7	C2011
1795_C2011	27_C2011	27_3_C2011	567	No	F27_C2011	Figgjo	F35_C2011	Figgjo	Wild	Figgjo	5.7	C2011
1796_C2011	27_C2011	27_3_C2011	567	No	F27_C2011	Figgjo	F35_C2011	Figgjo	Wild	Figgjo	5.7	C2011
1797_C2011	27_C2011	27_3_C2011	567	No	F27_C2011	Figgjo	F35_C2011	Figgjo	Wild	Figgjo	5.7	C2011
1798_C2011	27_C2011	27_3_C2011	567	No	F27_C2011	Figgjo	F35_C2011	Figgjo	Wild	Figgjo	5.7	C2011
1799_C2011	27_C2011	27_3_C2011	567	No	F27_C2011	Figgjo	F35_C2011	Figgjo	Wild	Figgjo	5.7	C2011
1800_C2011	27_C2011	27_3_C2011	571	No	F27_C2011	Figgjo	F35_C2011	Figgjo	Wild	Figgjo	5.7	C2011
1801_C2011	15_C2011	15_3_C2011	525	No	M8_C2011	Mowi	M18_C2011	Mowi	Farm	Mowi	6	C2011
1802_C2011	15_C2011	15_3_C2011	534	No	M8_C2011	Mowi	M18_C2011	Mowi	Farm	Mowi	6	C2011
1803_C2011	15_C2011	15_3_C2011	543	No	M8_C2011	Mowi	M18_C2011	Mowi	Farm	Mowi	6	C2011
1804_C2011	15_C2011	15_3_C2011	548	No	M8_C2011	Mowi	M18_C2011	Mowi	Farm	Mowi	6	C2011
1805_C2011	15_C2011	15_3_C2011	548	No	M8_C2011	Mowi	M18_C2011	Mowi	Farm	Mowi	6	C2011
1806_C2011	15_C2011	15_3_C2011	548	No	M8_C2011	Mowi	M18_C2011	Mowi	Farm	Mowi	6	C2011
1807_C2011	15_C2011	15_3_C2011	548	No	M8_C2011	Mowi	M18_C2011	Mowi	Farm	Mowi	6	C2011
1808_C2011	15_C2011	15_3_C2011	548	No	M8_C2011	Mowi	M18_C2011	Mowi	Farm	Mowi	6	C2011
1809_C2011	15_C2011	15_3_C2011	552	No	M8_C2011	Mowi	M18_C2011	Mowi	Farm	Mowi	6	C2011
1810_C2011	15_C2011	15_3_C2011	552	No	M8_C2011	Mowi	M18_C2011	Mowi	Farm	Mowi	6	C2011
1811_C2011	15_C2011	15_3_C2011	552	No	M8_C2011	Mowi	M18_C2011	Mowi	Farm	Mowi	6	C2011
1812_C2011	15_C2011	15_3_C2011	555	No	M8_C2011	Mowi	M18_C2011	Mowi	Farm	Mowi	6	C2011
1813_C2011	15_C2011	15_3_C2011	555	No	M8_C2011	Mowi	M18_C2011	Mowi	Farm	Mowi	6	C2011
1814_C2011	15_C2011	15_3_C2011	555	No	M8_C2011	Mowi	M18_C2011	Mowi	Farm	Mowi	6	C2011
1815_C2011	15_C2011	15_3_C2011	555	No	M8_C2011	Mowi	M18_C2011	Mowi	Farm	Mowi	6	C2011
1816_C2011	15_C2011	15_3_C2011	555	No	M8_C2011	Mowi	M18_C2011	Mowi	Farm	Mowi	6	C2011
1817_C2011	15_C2011	15_3_C2011	555	No	M8_C2011	Mowi	M18_C2011	Mowi	Farm	Mowi	6	C2011
1818_C2011	15_C2011	15_3_C2011	563	No	M8_C2011	Mowi	M18_C2011	Mowi	Farm	Mowi	6	C2011
1819_C2011	15_C2011	15_3_C2011	563	No	M8_C2011	Mowi	M18_C2011	Mowi	Farm	Mowi	6	C2011
1820_C2011	15_C2011	15_3_C2011	563	No	M8_C2011	Mowi	M18_C2011	Mowi	Farm	Mowi	6	C2011
1821_C2011	15_C2011	15_3_C2011	563	No	M8_C2011	Mowi	M18_C2011	Mowi	Farm	Mowi	6	C2011
1822_C2011	15_C2011	15_3_C2011	563	No	M8_C2011	Mowi	M18_C2011	Mowi	Farm	Mowi	6	C2011
1823_C2011	15_C2011	15_3_C2011	563	No	M8_C2011	Mowi	M18_C2011	Mowi	Farm	Mowi	6	C2011
1824_C2011	15_C2011	15_3_C2011	567	No	M8_C2011	Mowi	M18_C2011	Mowi	Farm	Mowi	6	C2011
1825_C2011	15_C2011	15_3_C2011	567	No	M8_C2011	Mowi	M18_C2011	Mowi	Farm	Mowi	6	C2011
1826_C2011	16_C2011	16_3_C2011	539	No	M8_C2011	Mowi	F36_C2011	Figgjo	Hybrid	Mowi.Figgjo	6	C2011
1827_C2011	16_C2011	16_3_C2011	539	No	M8_C2011	Mowi	F36_C2011	Figgjo	Hybrid	Mowi.Figgjo	6	C2011
1828_C2011	16_C2011	16_3_C2011	543	No	M8_C2011	Mowi	F36_C2011	Figgjo	Hybrid	Mowi.Figgjo	6	C2011
1829_C2011	16_C2011	16_3_C2011	543	No	M8_C2011	Mowi	F36_C2011	Figgjo	Hybrid	Mowi.Figgjo	6	C2011
1830_C2011	16_C2011	16_3_C2011	543	No	M8_C2011	Mowi	F36_C2011	Figgjo	Hybrid	Mowi.Figgjo	6	C2011
1831_C2011	16_C2011	16_3_C2011	543	No	M8_C2011	Mowi	F36_C2011	Figgjo	Hybrid	Mowi.Figgjo	6	C2011
1832_C2011	16_C2011	16_3_C2011	543	No	M8_C2011	Mowi	F36_C2011	Figgjo	Hybrid	Mowi.Figgjo	6	C2011
1833_C2011	16_C2011	16_3_C2011	548	No	M8_C2011	Mowi	F36_C2011	Figgjo	Hybrid	Mowi.Figgjo	6	C2011
1834_C2011	16_C2011	16_3_C2011	548	No	M8_C2011	Mowi	F36_C2011	Figgjo	Hybrid	Mowi.Figgjo	6	C2011
1835_C2011	16_C2011	16_3_C2011	548	No	M8_C2011	Mowi	F36_C2011	Figgjo	Hybrid	Mowi.Figgjo	6	C2011
1836_C2011	16_C2011	16_3_C2011	548	No	M8_C2011	Mowi	F36_C2011	Figgjo	Hybrid	Mowi.Figgjo	6	C2011
1837_C2011	16_C2011	16_3_C2011	548	No	M8_C2011	Mowi	F36_C2011	Figgjo	Hybrid	Mowi.Figgjo	6	C2011
1838_C2011	16_C2011	16_3_C2011	552	No	M8_C2011	Mowi	F36_C2011	Figgjo	Hybrid	Mowi.Figgjo	6	C2011
1839_C2011	16_C2011	16_3_C2011	552	No	M8_C2011	Mowi	F36_C2011	Figgjo	Hybrid	Mowi.Figgjo	6	C2011
1840_C2011	16_C2011	16_3_C2011	555	No	M8_C2011	Mowi	F36_C2011	Figgjo	Hybrid	Mowi.Figgjo	6	C2011
1841_C2011	16_C2011	16_3_C2011	555	No	M8_C2011	Mowi	F36_C2011	Figgjo	Hybrid	Mowi.Figgjo	6	C2011
1842_C2011	16_C2011	16_3_C2011	555	No	M8_C2011	Mowi	F36_C2011	Figgjo	Hybrid	Mowi.Figgjo	6	C2011
1843_C2011	16_C2011	16_3_C2011	555	No	M8_C2011	Mowi	F36_C2011	Figgjo	Hybrid	Mowi.Figgjo	6	C2011
1844_C2011	16_C2011	16_3_C2011	555	No	M8_C2011	Mowi	F36_C2011	Figgjo	Hybrid	Mowi.Figgjo	6	C2011
1845_C2011	16_C2011	16_3_C2011	559	No	M8_C2011	Mowi	F36_C2011	Figgjo	Hybrid	Mowi.Figgjo	6	C2011
1846_C2011	16_C2011	16_3_C2011	563	No	M8_C2011	Mowi	F36_C2011	Figgjo	Hybrid	Mowi.Figgjo	6	C2011
1847_C2011	16_C2011	16_3_C2011	563	No	M8_C2011	Mowi	F36_C2011	Figgjo	Hybrid	Mowi.Figgjo	6	C2011
1848_C2011	16_C2011	16_3_C2011	563	No	M8_C2011	Mowi	F36_C2011	Figgjo	Hybrid	Mowi.Figgjo	6	C2011
1849_C2011	16_C2011	16_3_C2011	567	No	M8_C2011	Mowi	F36_C2011	Figgjo	Hybrid	Mowi.Figgjo	6	C2011
1850_C2011	16_C2011	16_3_C2011	567	No	M8_C2011	Mowi	F36_C2011	Figgjo	Hybrid	Mowi.Figgjo	6	C2011
1851_C2011	28_C2011	28_3_C2011	548	No	F28_C2011	Figgjo	F36_C2011	Figgjo	Wild	Figgjo	5.6	C2011
1852_C2011	28_C2011	28_3_C2011	552	No	F28_C2011	Figgjo	F36_C2011	Figgjo	Wild	Figgjo	5.6	C2011
1853_C2011	28_C2011	28_3_C2011	555	No	F28_C2011	Figgjo	F36_C2011	Figgjo	Wild	Figgjo	5.6	C2011
1854_C2011	28_C2011	28_3_C2011	555	No	F28_C2011	Figgjo	F36_C2011	Figgjo	Wild	Figgjo	5.6	C2011
1855_C2011	28_C2011	28_3_C2011	555	No	F28_C2011	Figgjo	F36_C2011	Figgjo	Wild	Figgjo	5.6	C2011
1856_C2011	28_C2011	28_3_C2011	555	No	F28_C2011	Figgjo	F36_C2011	Figgjo	Wild	Figgjo	5.6	C2011
1857_C2011	28_C2011	28_3_C2011	555	No	F28_C2011	Figgjo	F36_C2011	Figgjo	Wild	Figgjo	5.6	C2011
1858_C2011	28_C2011	28_3_C2011	555	No	F28_C2011	Figgjo	F36_C2011	Figgjo	Wild	Figgjo	5.6	C2011
1859_C2011	28_C2011	28_3_C2011	555	No	F28_C2011	Figgjo	F36_C2011	Figgjo	Wild	Figgjo	5.6	C2011
1860_C2011	28_C2011	28_3_C2011	555	No	F28_C2011	Figgjo	F36_C2011	Figgjo	Wild	Figgjo	5.6	C2011
1861_C2011	28_C2011	28_3_C2011	555	No	F28_C2011	Figgjo	F36_C2011	Figgjo	Wild	Figgjo	5.6	C2011
1862_C2011	28_C2011	28_3_C2011	559	No	F28_C2011	Figgjo	F36_C2011	Figgjo	Wild	Figgjo	5.6	C2011
1863_C2011	28_C2011	28_3_C2011	559	No	F28_C2011	Figgjo	F36_C2011	Figgjo	Wild	Figgjo	5.6	C2011
1864_C2011	28_C2011	28_3_C2011	559	No	F28_C2011	Figgjo	F36_C2011	Figgjo	Wild	Figgjo	5.6	C2011
1865_C2011	28_C2011	28_3_C2011	559	No	F28_C2011	Figgjo	F36_C2011	Figgjo	Wild	Figgjo	5.6	C2011
1866_C2011	28_C2011	28_3_C2011	563	No	F28_C2011	Figgjo	F36_C2011	Figgjo	Wild	Figgjo	5.6	C2011
1867_C2011	28_C2011	28_3_C2011	563	No	F28_C2011	Figgjo	F36_C2011	Figgjo	Wild	Figgjo	5.6	C2011
1868_C2011	28_C2011	28_3_C2011	563	No	F28_C2011	Figgjo	F36_C2011	Figgjo	Wild	Figgjo	5.6	C2011
1869_C2011	28_C2011	28_3_C2011	563	No	F28_C2011	Figgjo	F36_C2011	Figgjo	Wild	Figgjo	5.6	C2011
1870_C2011	28_C2011	28_3_C2011	563	No	F28_C2011	Figgjo	F36_C2011	Figgjo	Wild	Figgjo	5.6	C2011
1871_C2011	28_C2011	28_3_C2011	563	No	F28_C2011	Figgjo	F36_C2011	Figgjo	Wild	Figgjo	5.6	C2011
1872_C2011	28_C2011	28_3_C2011	567	No	F28_C2011	Figgjo	F36_C2011	Figgjo	Wild	Figgjo	5.6	C2011
1873_C2011	28_C2011	28_3_C2011	567	No	F28_C2011	Figgjo	F36_C2011	Figgjo	Wild	Figgjo	5.6	C2011
1874_C2011	28_C2011	28_3_C2011	571	No	F28_C2011	Figgjo	F36_C2011	Figgjo	Wild	Figgjo	5.6	C2011
1875_C2011	28_C2011	28_3_C2011	571	No	F28_C2011	Figgjo	F36_C2011	Figgjo	Wild	Figgjo	5.6	C2011
1876_C2011	17_C2011	17_3_C2011	552	No	M9_C2011	Mowi	M19_C2011	Mowi	Farm	Mowi	6	C2011
1877_C2011	17_C2011	17_3_C2011	555	No	M9_C2011	Mowi	M19_C2011	Mowi	Farm	Mowi	6	C2011
1878_C2011	17_C2011	17_3_C2011	559	No	M9_C2011	Mowi	M19_C2011	Mowi	Farm	Mowi	6	C2011
1879_C2011	17_C2011	17_3_C2011	563	No	M9_C2011	Mowi	M19_C2011	Mowi	Farm	Mowi	6	C2011
1880_C2011	17_C2011	17_3_C2011	567	No	M9_C2011	Mowi	M19_C2011	Mowi	Farm	Mowi	6	C2011
1881_C2011	17_C2011	17_3_C2011	567	No	M9_C2011	Mowi	M19_C2011	Mowi	Farm	Mowi	6	C2011
1882_C2011	17_C2011	17_3_C2011	567	No	M9_C2011	Mowi	M19_C2011	Mowi	Farm	Mowi	6	C2011
1883_C2011	17_C2011	17_3_C2011	567	No	M9_C2011	Mowi	M19_C2011	Mowi	Farm	Mowi	6	C2011
1884_C2011	17_C2011	17_3_C2011	567	No	M9_C2011	Mowi	M19_C2011	Mowi	Farm	Mowi	6	C2011
1885_C2011	17_C2011	17_3_C2011	571	No	M9_C2011	Mowi	M19_C2011	Mowi	Farm	Mowi	6	C2011
1886_C2011	17_C2011	17_3_C2011	571	No	M9_C2011	Mowi	M19_C2011	Mowi	Farm	Mowi	6	C2011
1887_C2011	17_C2011	17_3_C2011	571	No	M9_C2011	Mowi	M19_C2011	Mowi	Farm	Mowi	6	C2011
1888_C2011	17_C2011	17_3_C2011	571	No	M9_C2011	Mowi	M19_C2011	Mowi	Farm	Mowi	6	C2011
1889_C2011	17_C2011	17_3_C2011	575	No	M9_C2011	Mowi	M19_C2011	Mowi	Farm	Mowi	6	C2011
1890_C2011	17_C2011	17_3_C2011	575	No	M9_C2011	Mowi	M19_C2011	Mowi	Farm	Mowi	6	C2011
1891_C2011	17_C2011	17_3_C2011	575	No	M9_C2011	Mowi	M19_C2011	Mowi	Farm	Mowi	6	C2011
1892_C2011	17_C2011	17_3_C2011	575	No	M9_C2011	Mowi	M19_C2011	Mowi	Farm	Mowi	6	C2011
1893_C2011	17_C2011	17_3_C2011	575	No	M9_C2011	Mowi	M19_C2011	Mowi	Farm	Mowi	6	C2011
1894_C2011	17_C2011	17_3_C2011	584	No	M9_C2011	Mowi	M19_C2011	Mowi	Farm	Mowi	6	C2011
1895_C2011	17_C2011	17_3_C2011	584	No	M9_C2011	Mowi	M19_C2011	Mowi	Farm	Mowi	6	C2011
1896_C2011	17_C2011	17_3_C2011	584	No	M9_C2011	Mowi	M19_C2011	Mowi	Farm	Mowi	6	C2011
1897_C2011	17_C2011	17_3_C2011	584	No	M9_C2011	Mowi	M19_C2011	Mowi	Farm	Mowi	6	C2011
1898_C2011	17_C2011	17_3_C2011	584	No	M9_C2011	Mowi	M19_C2011	Mowi	Farm	Mowi	6	C2011
1899_C2011	17_C2011	17_3_C2011	584	No	M9_C2011	Mowi	M19_C2011	Mowi	Farm	Mowi	6	C2011
1900_C2011	17_C2011	17_3_C2011	NA	Yes	M9_C2011	Mowi	M19_C2011	Mowi	Farm	Mowi	6	C2011
1901_C2011	18_C2011	18_3_C2011	563	No	M9_C2011	Mowi	F37_C2011	Figgjo	Hybrid	Mowi.Figgjo	6.1	C2011
1902_C2011	18_C2011	18_3_C2011	567	No	M9_C2011	Mowi	F37_C2011	Figgjo	Hybrid	Mowi.Figgjo	6.1	C2011
1903_C2011	18_C2011	18_3_C2011	567	No	M9_C2011	Mowi	F37_C2011	Figgjo	Hybrid	Mowi.Figgjo	6.1	C2011
1904_C2011	18_C2011	18_3_C2011	567	No	M9_C2011	Mowi	F37_C2011	Figgjo	Hybrid	Mowi.Figgjo	6.1	C2011
1905_C2011	18_C2011	18_3_C2011	567	No	M9_C2011	Mowi	F37_C2011	Figgjo	Hybrid	Mowi.Figgjo	6.1	C2011
1906_C2011	18_C2011	18_3_C2011	567	No	M9_C2011	Mowi	F37_C2011	Figgjo	Hybrid	Mowi.Figgjo	6.1	C2011
1907_C2011	18_C2011	18_3_C2011	567	No	M9_C2011	Mowi	F37_C2011	Figgjo	Hybrid	Mowi.Figgjo	6.1	C2011
1908_C2011	18_C2011	18_3_C2011	567	No	M9_C2011	Mowi	F37_C2011	Figgjo	Hybrid	Mowi.Figgjo	6.1	C2011
1909_C2011	18_C2011	18_3_C2011	567	No	M9_C2011	Mowi	F37_C2011	Figgjo	Hybrid	Mowi.Figgjo	6.1	C2011
1910_C2011	18_C2011	18_3_C2011	567	No	M9_C2011	Mowi	F37_C2011	Figgjo	Hybrid	Mowi.Figgjo	6.1	C2011
1911_C2011	18_C2011	18_3_C2011	571	No	M9_C2011	Mowi	F37_C2011	Figgjo	Hybrid	Mowi.Figgjo	6.1	C2011
1912_C2011	18_C2011	18_3_C2011	571	No	M9_C2011	Mowi	F37_C2011	Figgjo	Hybrid	Mowi.Figgjo	6.1	C2011
1913_C2011	18_C2011	18_3_C2011	571	No	M9_C2011	Mowi	F37_C2011	Figgjo	Hybrid	Mowi.Figgjo	6.1	C2011
1914_C2011	18_C2011	18_3_C2011	571	No	M9_C2011	Mowi	F37_C2011	Figgjo	Hybrid	Mowi.Figgjo	6.1	C2011
1915_C2011	18_C2011	18_3_C2011	571	No	M9_C2011	Mowi	F37_C2011	Figgjo	Hybrid	Mowi.Figgjo	6.1	C2011
1916_C2011	18_C2011	18_3_C2011	571	No	M9_C2011	Mowi	F37_C2011	Figgjo	Hybrid	Mowi.Figgjo	6.1	C2011
1917_C2011	18_C2011	18_3_C2011	571	No	M9_C2011	Mowi	F37_C2011	Figgjo	Hybrid	Mowi.Figgjo	6.1	C2011
1918_C2011	18_C2011	18_3_C2011	575	No	M9_C2011	Mowi	F37_C2011	Figgjo	Hybrid	Mowi.Figgjo	6.1	C2011
1919_C2011	18_C2011	18_3_C2011	575	No	M9_C2011	Mowi	F37_C2011	Figgjo	Hybrid	Mowi.Figgjo	6.1	C2011
1920_C2011	18_C2011	18_3_C2011	575	No	M9_C2011	Mowi	F37_C2011	Figgjo	Hybrid	Mowi.Figgjo	6.1	C2011
1921_C2011	18_C2011	18_3_C2011	575	No	M9_C2011	Mowi	F37_C2011	Figgjo	Hybrid	Mowi.Figgjo	6.1	C2011
1922_C2011	18_C2011	18_3_C2011	575	No	M9_C2011	Mowi	F37_C2011	Figgjo	Hybrid	Mowi.Figgjo	6.1	C2011
1923_C2011	18_C2011	18_3_C2011	579	No	M9_C2011	Mowi	F37_C2011	Figgjo	Hybrid	Mowi.Figgjo	6.1	C2011
1924_C2011	18_C2011	18_3_C2011	584	No	M9_C2011	Mowi	F37_C2011	Figgjo	Hybrid	Mowi.Figgjo	6.1	C2011
1925_C2011	18_C2011	18_3_C2011	590	No	M9_C2011	Mowi	F37_C2011	Figgjo	Hybrid	Mowi.Figgjo	6.1	C2011
1926_C2011	29_C2011	29_3_C2011	543	No	F29_C2011	Figgjo	F37_C2011	Figgjo	Wild	Figgjo	5.7	C2011
1927_C2011	29_C2011	29_3_C2011	543	No	F29_C2011	Figgjo	F37_C2011	Figgjo	Wild	Figgjo	5.7	C2011
1928_C2011	29_C2011	29_3_C2011	548	No	F29_C2011	Figgjo	F37_C2011	Figgjo	Wild	Figgjo	5.7	C2011
1929_C2011	29_C2011	29_3_C2011	548	No	F29_C2011	Figgjo	F37_C2011	Figgjo	Wild	Figgjo	5.7	C2011
1930_C2011	29_C2011	29_3_C2011	548	No	F29_C2011	Figgjo	F37_C2011	Figgjo	Wild	Figgjo	5.7	C2011
1931_C2011	29_C2011	29_3_C2011	548	No	F29_C2011	Figgjo	F37_C2011	Figgjo	Wild	Figgjo	5.7	C2011
1932_C2011	29_C2011	29_3_C2011	548	No	F29_C2011	Figgjo	F37_C2011	Figgjo	Wild	Figgjo	5.7	C2011
1933_C2011	29_C2011	29_3_C2011	552	No	F29_C2011	Figgjo	F37_C2011	Figgjo	Wild	Figgjo	5.7	C2011
1934_C2011	29_C2011	29_3_C2011	552	No	F29_C2011	Figgjo	F37_C2011	Figgjo	Wild	Figgjo	5.7	C2011
1935_C2011	29_C2011	29_3_C2011	552	No	F29_C2011	Figgjo	F37_C2011	Figgjo	Wild	Figgjo	5.7	C2011
1936_C2011	29_C2011	29_3_C2011	552	No	F29_C2011	Figgjo	F37_C2011	Figgjo	Wild	Figgjo	5.7	C2011
1937_C2011	29_C2011	29_3_C2011	552	No	F29_C2011	Figgjo	F37_C2011	Figgjo	Wild	Figgjo	5.7	C2011
1938_C2011	29_C2011	29_3_C2011	552	No	F29_C2011	Figgjo	F37_C2011	Figgjo	Wild	Figgjo	5.7	C2011
1939_C2011	29_C2011	29_3_C2011	552	No	F29_C2011	Figgjo	F37_C2011	Figgjo	Wild	Figgjo	5.7	C2011
1940_C2011	29_C2011	29_3_C2011	555	No	F29_C2011	Figgjo	F37_C2011	Figgjo	Wild	Figgjo	5.7	C2011
1941_C2011	29_C2011	29_3_C2011	555	No	F29_C2011	Figgjo	F37_C2011	Figgjo	Wild	Figgjo	5.7	C2011
1942_C2011	29_C2011	29_3_C2011	555	No	F29_C2011	Figgjo	F37_C2011	Figgjo	Wild	Figgjo	5.7	C2011
1943_C2011	29_C2011	29_3_C2011	555	No	F29_C2011	Figgjo	F37_C2011	Figgjo	Wild	Figgjo	5.7	C2011
1944_C2011	29_C2011	29_3_C2011	555	No	F29_C2011	Figgjo	F37_C2011	Figgjo	Wild	Figgjo	5.7	C2011
1945_C2011	29_C2011	29_3_C2011	555	No	F29_C2011	Figgjo	F37_C2011	Figgjo	Wild	Figgjo	5.7	C2011
1946_C2011	29_C2011	29_3_C2011	555	No	F29_C2011	Figgjo	F37_C2011	Figgjo	Wild	Figgjo	5.7	C2011
1947_C2011	29_C2011	29_3_C2011	563	No	F29_C2011	Figgjo	F37_C2011	Figgjo	Wild	Figgjo	5.7	C2011
1948_C2011	29_C2011	29_3_C2011	563	No	F29_C2011	Figgjo	F37_C2011	Figgjo	Wild	Figgjo	5.7	C2011
1949_C2011	29_C2011	29_3_C2011	563	No	F29_C2011	Figgjo	F37_C2011	Figgjo	Wild	Figgjo	5.7	C2011
1950_C2011	29_C2011	29_3_C2011	567	No	F29_C2011	Figgjo	F37_C2011	Figgjo	Wild	Figgjo	5.7	C2011
1951_C2011	19_C2011	19_3_C2011	552	No	M10_C2011	Mowi	M20_C2011	Mowi	Farm	Mowi	6	C2011
1952_C2011	19_C2011	19_3_C2011	559	No	M10_C2011	Mowi	M20_C2011	Mowi	Farm	Mowi	6	C2011
1953_C2011	19_C2011	19_3_C2011	559	No	M10_C2011	Mowi	M20_C2011	Mowi	Farm	Mowi	6	C2011
1954_C2011	19_C2011	19_3_C2011	559	No	M10_C2011	Mowi	M20_C2011	Mowi	Farm	Mowi	6	C2011
1955_C2011	19_C2011	19_3_C2011	559	No	M10_C2011	Mowi	M20_C2011	Mowi	Farm	Mowi	6	C2011
1956_C2011	19_C2011	19_3_C2011	559	No	M10_C2011	Mowi	M20_C2011	Mowi	Farm	Mowi	6	C2011
1957_C2011	19_C2011	19_3_C2011	559	No	M10_C2011	Mowi	M20_C2011	Mowi	Farm	Mowi	6	C2011
1958_C2011	19_C2011	19_3_C2011	559	No	M10_C2011	Mowi	M20_C2011	Mowi	Farm	Mowi	6	C2011
1959_C2011	19_C2011	19_3_C2011	559	No	M10_C2011	Mowi	M20_C2011	Mowi	Farm	Mowi	6	C2011
1960_C2011	19_C2011	19_3_C2011	563	No	M10_C2011	Mowi	M20_C2011	Mowi	Farm	Mowi	6	C2011
1961_C2011	19_C2011	19_3_C2011	563	No	M10_C2011	Mowi	M20_C2011	Mowi	Farm	Mowi	6	C2011
1962_C2011	19_C2011	19_3_C2011	563	No	M10_C2011	Mowi	M20_C2011	Mowi	Farm	Mowi	6	C2011
1963_C2011	19_C2011	19_3_C2011	563	No	M10_C2011	Mowi	M20_C2011	Mowi	Farm	Mowi	6	C2011
1964_C2011	19_C2011	19_3_C2011	563	No	M10_C2011	Mowi	M20_C2011	Mowi	Farm	Mowi	6	C2011
1965_C2011	19_C2011	19_3_C2011	563	No	M10_C2011	Mowi	M20_C2011	Mowi	Farm	Mowi	6	C2011
1966_C2011	19_C2011	19_3_C2011	563	No	M10_C2011	Mowi	M20_C2011	Mowi	Farm	Mowi	6	C2011
1967_C2011	19_C2011	19_3_C2011	567	No	M10_C2011	Mowi	M20_C2011	Mowi	Farm	Mowi	6	C2011
1968_C2011	19_C2011	19_3_C2011	567	No	M10_C2011	Mowi	M20_C2011	Mowi	Farm	Mowi	6	C2011
1969_C2011	19_C2011	19_3_C2011	567	No	M10_C2011	Mowi	M20_C2011	Mowi	Farm	Mowi	6	C2011
1970_C2011	19_C2011	19_3_C2011	567	No	M10_C2011	Mowi	M20_C2011	Mowi	Farm	Mowi	6	C2011
1971_C2011	19_C2011	19_3_C2011	567	No	M10_C2011	Mowi	M20_C2011	Mowi	Farm	Mowi	6	C2011
1972_C2011	19_C2011	19_3_C2011	567	No	M10_C2011	Mowi	M20_C2011	Mowi	Farm	Mowi	6	C2011
1973_C2011	19_C2011	19_3_C2011	567	No	M10_C2011	Mowi	M20_C2011	Mowi	Farm	Mowi	6	C2011
1974_C2011	19_C2011	19_3_C2011	567	No	M10_C2011	Mowi	M20_C2011	Mowi	Farm	Mowi	6	C2011
1975_C2011	19_C2011	19_3_C2011	571	No	M10_C2011	Mowi	M20_C2011	Mowi	Farm	Mowi	6	C2011
1976_C2011	20_C2011	20_3_C2011	559	No	M10_C2011	Mowi	F38_C2011	Figgjo	Hybrid	Mowi.Figgjo	6	C2011
1977_C2011	20_C2011	20_3_C2011	559	No	M10_C2011	Mowi	F38_C2011	Figgjo	Hybrid	Mowi.Figgjo	6	C2011
1978_C2011	20_C2011	20_3_C2011	559	No	M10_C2011	Mowi	F38_C2011	Figgjo	Hybrid	Mowi.Figgjo	6	C2011
1979_C2011	20_C2011	20_3_C2011	559	No	M10_C2011	Mowi	F38_C2011	Figgjo	Hybrid	Mowi.Figgjo	6	C2011
1980_C2011	20_C2011	20_3_C2011	559	No	M10_C2011	Mowi	F38_C2011	Figgjo	Hybrid	Mowi.Figgjo	6	C2011
1981_C2011	20_C2011	20_3_C2011	563	No	M10_C2011	Mowi	F38_C2011	Figgjo	Hybrid	Mowi.Figgjo	6	C2011
1982_C2011	20_C2011	20_3_C2011	563	No	M10_C2011	Mowi	F38_C2011	Figgjo	Hybrid	Mowi.Figgjo	6	C2011
1983_C2011	20_C2011	20_3_C2011	563	No	M10_C2011	Mowi	F38_C2011	Figgjo	Hybrid	Mowi.Figgjo	6	C2011
1984_C2011	20_C2011	20_3_C2011	563	No	M10_C2011	Mowi	F38_C2011	Figgjo	Hybrid	Mowi.Figgjo	6	C2011
1985_C2011	20_C2011	20_3_C2011	563	No	M10_C2011	Mowi	F38_C2011	Figgjo	Hybrid	Mowi.Figgjo	6	C2011
1986_C2011	20_C2011	20_3_C2011	563	No	M10_C2011	Mowi	F38_C2011	Figgjo	Hybrid	Mowi.Figgjo	6	C2011
1987_C2011	20_C2011	20_3_C2011	563	No	M10_C2011	Mowi	F38_C2011	Figgjo	Hybrid	Mowi.Figgjo	6	C2011
1988_C2011	20_C2011	20_3_C2011	563	No	M10_C2011	Mowi	F38_C2011	Figgjo	Hybrid	Mowi.Figgjo	6	C2011
1989_C2011	20_C2011	20_3_C2011	563	No	M10_C2011	Mowi	F38_C2011	Figgjo	Hybrid	Mowi.Figgjo	6	C2011
1990_C2011	20_C2011	20_3_C2011	563	No	M10_C2011	Mowi	F38_C2011	Figgjo	Hybrid	Mowi.Figgjo	6	C2011
1991_C2011	20_C2011	20_3_C2011	563	No	M10_C2011	Mowi	F38_C2011	Figgjo	Hybrid	Mowi.Figgjo	6	C2011
1992_C2011	20_C2011	20_3_C2011	563	No	M10_C2011	Mowi	F38_C2011	Figgjo	Hybrid	Mowi.Figgjo	6	C2011
1993_C2011	20_C2011	20_3_C2011	563	No	M10_C2011	Mowi	F38_C2011	Figgjo	Hybrid	Mowi.Figgjo	6	C2011
1994_C2011	20_C2011	20_3_C2011	567	No	M10_C2011	Mowi	F38_C2011	Figgjo	Hybrid	Mowi.Figgjo	6	C2011
1995_C2011	20_C2011	20_3_C2011	567	No	M10_C2011	Mowi	F38_C2011	Figgjo	Hybrid	Mowi.Figgjo	6	C2011
1996_C2011	20_C2011	20_3_C2011	567	No	M10_C2011	Mowi	F38_C2011	Figgjo	Hybrid	Mowi.Figgjo	6	C2011
1997_C2011	20_C2011	20_3_C2011	567	No	M10_C2011	Mowi	F38_C2011	Figgjo	Hybrid	Mowi.Figgjo	6	C2011
1998_C2011	20_C2011	20_3_C2011	575	No	M10_C2011	Mowi	F38_C2011	Figgjo	Hybrid	Mowi.Figgjo	6	C2011
1999_C2011	20_C2011	20_3_C2011	575	No	M10_C2011	Mowi	F38_C2011	Figgjo	Hybrid	Mowi.Figgjo	6	C2011
[truncated: 7,608 more rows]

## Sheet: Alevin length data
N		Fam	Replicate	Weight (g)	Rep.Nr	Length (mm)	ID.Dam	ID.Sire	Strain	Egg diamter (mm)	Degree days post fertilisation	Degree days from ferilisation to hatch	Degree days post hatch	Cohort
1	1_C2011	18_C2011	18_1_C2011	0.16	1	27.3	9_C2011	37_C2011	Mowi.Figgjo	6.1	810	571	239	C2011
2	2_C2011	18_C2011	18_1_C2011	0.16	2	27.2	9_C2011	37_C2011	Mowi.Figgjo	6.1	810	571	239	C2011
3	3_C2011	18_C2011	18_1_C2011	0.16	3	26.9	9_C2011	37_C2011	Mowi.Figgjo	6.1	810	571	239	C2011
4	4_C2011	18_C2011	18_1_C2011	0.16	4	27.6	9_C2011	37_C2011	Mowi.Figgjo	6.1	810	571	239	C2011
5	5_C2011	18_C2011	18_1_C2011	0.18	5	28.5	9_C2011	37_C2011	Mowi.Figgjo	6.1	810	571	239	C2011
6	6_C2011	18_C2011	18_1_C2011	0.16	1	28.9	9_C2011	37_C2011	Mowi.Figgjo	6.1	810	571	239	C2011
7	7_C2011	18_C2011	18_1_C2011	0.15	2	27.7	9_C2011	37_C2011	Mowi.Figgjo	6.1	810	571	239	C2011
8	8_C2011	18_C2011	18_1_C2011	0.16	3	27.7	9_C2011	37_C2011	Mowi.Figgjo	6.1	810	571	239	C2011
9	9_C2011	18_C2011	18_1_C2011	0.16	4	28.1	9_C2011	37_C2011	Mowi.Figgjo	6.1	810	571	239	C2011
10	10_C2011	18_C2011	18_1_C2011	0.16	5	27.9	9_C2011	37_C2011	Mowi.Figgjo	6.1	810	571	239	C2011
11	11_C2011	27_C2011	27_1_C2011	0.14	1	28.8	27_C2011	35_C2011	Figgjo	5.7	810	563	247	C2011
12	12_C2011	27_C2011	27_1_C2011	0.13	2	28.2	27_C2011	35_C2011	Figgjo	5.7	810	563	247	C2011
13	13_C2011	27_C2011	27_1_C2011	0.15	3	28.6	27_C2011	35_C2011	Figgjo	5.7	810	563	247	C2011
14	14_C2011	27_C2011	27_1_C2011	0.15	4	28.8	27_C2011	35_C2011	Figgjo	5.7	810	563	247	C2011
15	15_C2011	27_C2011	27_1_C2011	0.15	5	28.4	27_C2011	35_C2011	Figgjo	5.7	810	563	247	C2011
16	16_C2011	27_C2011	27_1_C2011	0.15	1	28.5	27_C2011	35_C2011	Figgjo	5.7	810	563	247	C2011
17	17_C2011	27_C2011	27_1_C2011	0.14	2	28	27_C2011	35_C2011	Figgjo	5.7	810	563	247	C2011
18	18_C2011	27_C2011	27_1_C2011	0.15	3	28.3	27_C2011	35_C2011	Figgjo	5.7	810	563	247	C2011
19	19_C2011	27_C2011	27_1_C2011	0.15	4	28.4	27_C2011	35_C2011	Figgjo	5.7	810	563	247	C2011
20	20_C2011	27_C2011	27_1_C2011	0.14	5	28.7	27_C2011	35_C2011	Figgjo	5.7	810	563	247	C2011
21	21_C2011	11_C2011	11_1_C2011	0.15	1	28.4	6_C2011	16_C2011	Mowi	6	810	567	243	C2011
22	22_C2011	11_C2011	11_1_C2011	0.17	2	29	6_C2011	16_C2011	Mowi	6	810	567	243	C2011
23	23_C2011	11_C2011	11_1_C2011	0.14	3	27.9	6_C2011	16_C2011	Mowi	6	810	567	243	C2011
24	24_C2011	11_C2011	11_1_C2011	0.17	4	28.1	6_C2011	16_C2011	Mowi	6	810	567	243	C2011
25	25_C2011	11_C2011	11_1_C2011	0.16	5	28	6_C2011	16_C2011	Mowi	6	810	567	243	C2011
26	26_C2011	11_C2011	11_1_C2011	0.16	6	28.5	6_C2011	16_C2011	Mowi	6	810	567	243	C2011
27	27_C2011	11_C2011	11_1_C2011	0.17	7	28.3	6_C2011	16_C2011	Mowi	6	810	567	243	C2011
28	28_C2011	11_C2011	11_1_C2011	0.16	8	28.3	6_C2011	16_C2011	Mowi	6	810	567	243	C2011
29	29_C2011	11_C2011	11_1_C2011	0.15	9	27.8	6_C2011	16_C2011	Mowi	6	810	567	243	C2011
30	30_C2011	11_C2011	11_1_C2011	0.15	10	28.7	6_C2011	16_C2011	Mowi	6	810	567	243	C2011
31	31_C2011	8_C2011	8_1_C2011	0.17	1	28.2	4_C2011	33_C2011	Mowi.Figgjo	5.8	810	555	255	C2011
32	32_C2011	8_C2011	8_1_C2011	0.15	2	28.2	4_C2011	33_C2011	Mowi.Figgjo	5.8	810	555	255	C2011
33	33_C2011	8_C2011	8_1_C2011	0.15	3	28.1	4_C2011	33_C2011	Mowi.Figgjo	5.8	810	555	255	C2011
34	34_C2011	8_C2011	8_1_C2011	0.14	4	27.9	4_C2011	33_C2011	Mowi.Figgjo	5.8	810	555	255	C2011
35	35_C2011	8_C2011	8_1_C2011	0.15	5	28.4	4_C2011	33_C2011	Mowi.Figgjo	5.8	810	555	255	C2011
36	36_C2011	8_C2011	8_1_C2011	0.14	6	27.6	4_C2011	33_C2011	Mowi.Figgjo	5.8	810	555	255	C2011
37	37_C2011	8_C2011	8_1_C2011	0.14	7	27.6	4_C2011	33_C2011	Mowi.Figgjo	5.8	810	555	255	C2011
38	38_C2011	8_C2011	8_1_C2011	0.15	8	28	4_C2011	33_C2011	Mowi.Figgjo	5.8	810	555	255	C2011
39	39_C2011	8_C2011	8_1_C2011	0.15	9	28.3	4_C2011	33_C2011	Mowi.Figgjo	5.8	810	555	255	C2011
40	40_C2011	8_C2011	8_1_C2011	0.15	10	27.9	4_C2011	33_C2011	Mowi.Figgjo	5.8	810	555	255	C2011
41	41_C2011	22_C2011	22_1_C2011	0.18	1	29.1	22_C2011	32_C2011	Figgjo	6.1	810	552	258	C2011
42	42_C2011	22_C2011	22_1_C2011	0.16	2	28.8	22_C2011	32_C2011	Figgjo	6.1	810	552	258	C2011
43	43_C2011	22_C2011	22_1_C2011	0.16	3	28.8	22_C2011	32_C2011	Figgjo	6.1	810	552	258	C2011
44	44_C2011	22_C2011	22_1_C2011	0.18	4	29.7	22_C2011	32_C2011	Figgjo	6.1	810	552	258	C2011
45	45_C2011	22_C2011	22_1_C2011	0.16	5	28.9	22_C2011	32_C2011	Figgjo	6.1	810	552	258	C2011
46	46_C2011	22_C2011	22_1_C2011	0.16	6	29	22_C2011	32_C2011	Figgjo	6.1	810	552	258	C2011
47	47_C2011	22_C2011	22_1_C2011	0.18	7	29	22_C2011	32_C2011	Figgjo	6.1	810	552	258	C2011
48	48_C2011	22_C2011	22_1_C2011	0.16	8	29.3	22_C2011	32_C2011	Figgjo	6.1	810	552	258	C2011
49	49_C2011	22_C2011	22_1_C2011	0.16	9	28.5	22_C2011	32_C2011	Figgjo	6.1	810	552	258	C2011
50	50_C2011	22_C2011	22_1_C2011	0.17	10	29.1	22_C2011	32_C2011	Figgjo	6.1	810	552	258	C2011
51	51_C2011	1_C2011	1_1_C2011	0.17	1	29	1_C2011	11_C2011	Mowi	6.1	810	548	262	C2011
52	52_C2011	1_C2011	1_1_C2011	0.17	2	30.3	1_C2011	11_C2011	Mowi	6.1	810	548	262	C2011
53	53_C2011	1_C2011	1_1_C2011	0.16	3	29.5	1_C2011	11_C2011	Mowi	6.1	810	548	262	C2011
54	54_C2011	1_C2011	1_1_C2011	0.17	4	29	1_C2011	11_C2011	Mowi	6.1	810	548	262	C2011
55	55_C2011	1_C2011	1_1_C2011	0.17	5	29.5	1_C2011	11_C2011	Mowi	6.1	810	548	262	C2011
56	56_C2011	1_C2011	1_1_C2011	0.15	6	28.6	1_C2011	11_C2011	Mowi	6.1	810	548	262	C2011
57	57_C2011	1_C2011	1_1_C2011	0.15	7	28.3	1_C2011	11_C2011	Mowi	6.1	810	548	262	C2011
58	58_C2011	1_C2011	1_1_C2011	0.18	8	30.5	1_C2011	11_C2011	Mowi	6.1	810	548	262	C2011
59	59_C2011	1_C2011	1_1_C2011	0.16	9	29.2	1_C2011	11_C2011	Mowi	6.1	810	548	262	C2011
60	60_C2011	1_C2011	1_1_C2011	0.16	10	29.2	1_C2011	11_C2011	Mowi	6.1	810	548	262	C2011
61	61_C2011	29_C2011	29_1_C2011	0.16	1	28.8	29_C2011	37_C2011	Figgjo	5.7	810	552	258	C2011
62	62_C2011	29_C2011	29_1_C2011	0.14	2	28.7	29_C2011	37_C2011	Figgjo	5.7	810	552	258	C2011
63	63_C2011	29_C2011	29_1_C2011	0.15	3	28.3	29_C2011	37_C2011	Figgjo	5.7	810	552	258	C2011
64	64_C2011	29_C2011	29_1_C2011	0.15	4	29.1	29_C2011	37_C2011	Figgjo	5.7	810	552	258	C2011
65	65_C2011	29_C2011	29_1_C2011	0.15	5	29.4	29_C2011	37_C2011	Figgjo	5.7	810	552	258	C2011
66	66_C2011	29_C2011	29_1_C2011	0.15	6	28.6	29_C2011	37_C2011	Figgjo	5.7	810	552	258	C2011
67	67_C2011	29_C2011	29_1_C2011	0.15	7	28	29_C2011	37_C2011	Figgjo	5.7	810	552	258	C2011
68	68_C2011	29_C2011	29_1_C2011	0.16	8	28.4	29_C2011	37_C2011	Figgjo	5.7	810	552	258	C2011
69	69_C2011	29_C2011	29_1_C2011	0.15	9	28.6	29_C2011	37_C2011	Figgjo	5.7	810	552	258	C2011
70	70_C2011	29_C2011	29_1_C2011	0.15	10	27.9	29_C2011	37_C2011	Figgjo	5.7	810	552	258	C2011
71	71_C2011	15_C2011	15_1_C2011	0.18	1	29	8_C2011	18_C2011	Mowi	6	810	563	247	C2011
72	72_C2011	15_C2011	15_1_C2011	0.19	2	29.3	8_C2011	18_C2011	Mowi	6	810	563	247	C2011
73	73_C2011	15_C2011	15_1_C2011	0.17	3	28.8	8_C2011	18_C2011	Mowi	6	810	563	247	C2011
74	74_C2011	15_C2011	15_1_C2011	0.17	4	29	8_C2011	18_C2011	Mowi	6	810	563	247	C2011
75	75_C2011	15_C2011	15_1_C2011	0.18	5	29.5	8_C2011	18_C2011	Mowi	6	810	563	247	C2011
76	76_C2011	15_C2011	15_1_C2011	0.18	6	28.9	8_C2011	18_C2011	Mowi	6	810	563	247	C2011
77	77_C2011	15_C2011	15_1_C2011	0.17	7	28.9	8_C2011	18_C2011	Mowi	6	810	563	247	C2011
78	78_C2011	15_C2011	15_1_C2011	0.18	8	29.1	8_C2011	18_C2011	Mowi	6	810	563	247	C2011
79	79_C2011	15_C2011	15_1_C2011	0.16	9	28.4	8_C2011	18_C2011	Mowi	6	810	563	247	C2011
80	80_C2011	15_C2011	15_1_C2011	0.18	10	28.8	8_C2011	18_C2011	Mowi	6	810	563	247	C2011
81	81_C2011	12_C2011	12_1_C2011	0.16	1	28.1	6_C2011	34_C2011	Mowi.Figgjo	6	810	563	247	C2011
82	82_C2011	12_C2011	12_1_C2011	0.16	2	28.8	6_C2011	34_C2011	Mowi.Figgjo	6	810	563	247	C2011
83	83_C2011	12_C2011	12_1_C2011	0.17	3	28.7	6_C2011	34_C2011	Mowi.Figgjo	6	810	563	247	C2011
84	84_C2011	12_C2011	12_1_C2011	0.17	4	28.5	6_C2011	34_C2011	Mowi.Figgjo	6	810	563	247	C2011
85	85_C2011	12_C2011	12_1_C2011	0.16	5	29	6_C2011	34_C2011	Mowi.Figgjo	6	810	563	247	C2011
86	86_C2011	12_C2011	12_1_C2011	0.15	6	28.7	6_C2011	34_C2011	Mowi.Figgjo	6	810	563	247	C2011
87	87_C2011	12_C2011	12_1_C2011	0.18	7	29.4	6_C2011	34_C2011	Mowi.Figgjo	6	810	563	247	C2011
88	88_C2011	12_C2011	12_1_C2011	0.17	8	28.6	6_C2011	34_C2011	Mowi.Figgjo	6	810	563	247	C2011
89	89_C2011	12_C2011	12_1_C2011	0.17	9	29.6	6_C2011	34_C2011	Mowi.Figgjo	6	810	563	247	C2011
90	90_C2011	12_C2011	12_1_C2011	0.16	10	29.3	6_C2011	34_C2011	Mowi.Figgjo	6	810	563	247	C2011
91	91_C2011	24_C2011	24_1_C2011	0.14	1	29.1	24_C2011	34_C2011	Figgjo	5.8	810	552	258	C2011
92	92_C2011	24_C2011	24_1_C2011	0.15	2	28.7	24_C2011	34_C2011	Figgjo	5.8	810	552	258	C2011
93	93_C2011	24_C2011	24_1_C2011	0.14	3	27.7	24_C2011	34_C2011	Figgjo	5.8	810	552	258	C2011
94	94_C2011	24_C2011	24_1_C2011	0.14	4	29	24_C2011	34_C2011	Figgjo	5.8	810	552	258	C2011
95	95_C2011	24_C2011	24_1_C2011	0.13	5	28.5	24_C2011	34_C2011	Figgjo	5.8	810	552	258	C2011
96	96_C2011	24_C2011	24_1_C2011	0.12	6	27.8	24_C2011	34_C2011	Figgjo	5.8	810	552	258	C2011
97	97_C2011	24_C2011	24_1_C2011	0.13	7	28.5	24_C2011	34_C2011	Figgjo	5.8	810	552	258	C2011
98	98_C2011	24_C2011	24_1_C2011	0.14	8	28.9	24_C2011	34_C2011	Figgjo	5.8	810	552	258	C2011
99	99_C2011	24_C2011	24_1_C2011	0.14	9	29.2	24_C2011	34_C2011	Figgjo	5.8	810	552	258	C2011
100	100_C2011	24_C2011	24_1_C2011	0.14	10	28.7	24_C2011	34_C2011	Figgjo	5.8	810	552	258	C2011
101	101_C2011	5_C2011	5_1_C2011	0.15	1	28	3_C2011	13_C2011	Mowi	5.8	810	567	243	C2011
102	102_C2011	5_C2011	5_1_C2011	0.15	2	29.2	3_C2011	13_C2011	Mowi	5.8	810	567	243	C2011
103	103_C2011	5_C2011	5_1_C2011	0.16	3	28.3	3_C2011	13_C2011	Mowi	5.8	810	567	243	C2011
104	104_C2011	5_C2011	5_1_C2011	0.15	4	28.4	3_C2011	13_C2011	Mowi	5.8	810	567	243	C2011
105	105_C2011	5_C2011	5_1_C2011	0.15	5	28.2	3_C2011	13_C2011	Mowi	5.8	810	567	243	C2011
106	106_C2011	5_C2011	5_1_C2011	0.15	6	28.2	3_C2011	13_C2011	Mowi	5.8	810	567	243	C2011
107	107_C2011	5_C2011	5_1_C2011	0.16	7	29	3_C2011	13_C2011	Mowi	5.8	810	567	243	C2011
108	108_C2011	5_C2011	5_1_C2011	0.15	8	28.4	3_C2011	13_C2011	Mowi	5.8	810	567	243	C2011
109	109_C2011	5_C2011	5_1_C2011	0.15	9	28.5	3_C2011	13_C2011	Mowi	5.8	810	567	243	C2011
110	110_C2011	5_C2011	5_1_C2011	0.16	10	27.8	3_C2011	13_C2011	Mowi	5.8	810	567	243	C2011
111	111_C2011	2_C2011	2_1_C2011	0.17	1	29.3	1_C2011	31_C2011	Mowi.Figgjo	6.1	810	552	258	C2011
112	112_C2011	2_C2011	2_1_C2011	0.17	2	29.3	1_C2011	31_C2011	Mowi.Figgjo	6.1	810	552	258	C2011
113	113_C2011	2_C2011	2_1_C2011	0.17	3	28.2	1_C2011	31_C2011	Mowi.Figgjo	6.1	810	552	258	C2011
114	114_C2011	2_C2011	2_1_C2011	0.16	4	29.4	1_C2011	31_C2011	Mowi.Figgjo	6.1	810	552	258	C2011
115	115_C2011	2_C2011	2_1_C2011	0.18	5	28.9	1_C2011	31_C2011	Mowi.Figgjo	6.1	810	552	258	C2011
116	116_C2011	2_C2011	2_1_C2011	0.16	6	29.2	1_C2011	31_C2011	Mowi.Figgjo	6.1	810	552	258	C2011
117	117_C2011	2_C2011	2_1_C2011	0.16	7	29.2	1_C2011	31_C2011	Mowi.Figgjo	6.1	810	552	258	C2011
118	118_C2011	2_C2011	2_1_C2011	0.16	8	28.7	1_C2011	31_C2011	Mowi.Figgjo	6.1	810	552	258	C2011
119	119_C2011	2_C2011	2_1_C2011	0.16	9	28.8	1_C2011	31_C2011	Mowi.Figgjo	6.1	810	552	258	C2011
120	120_C2011	2_C2011	2_1_C2011	0.17	10	29.1	1_C2011	31_C2011	Mowi.Figgjo	6.1	810	552	258	C2011
121	121_C2011	19_C2011	19_1_C2011	0.16	1	28.9	10_C2011	20_C2011	Mowi	6	810	567	243	C2011
122	122_C2011	19_C2011	19_1_C2011	0.16	2	28.8	10_C2011	20_C2011	Mowi	6	810	567	243	C2011
123	123_C2011	19_C2011	19_1_C2011	0.15	3	28.9	10_C2011	20_C2011	Mowi	6	810	567	243	C2011
124	124_C2011	19_C2011	19_1_C2011	0.17	4	29.5	10_C2011	20_C2011	Mowi	6	810	567	243	C2011
125	125_C2011	19_C2011	19_1_C2011	0.15	5	28.8	10_C2011	20_C2011	Mowi	6	810	567	243	C2011
126	126_C2011	19_C2011	19_1_C2011	0.17	6	29	10_C2011	20_C2011	Mowi	6	810	567	243	C2011
127	127_C2011	19_C2011	19_1_C2011	0.16	7	28.9	10_C2011	20_C2011	Mowi	6	810	567	243	C2011
128	128_C2011	19_C2011	19_1_C2011	0.16	8	28.7	10_C2011	20_C2011	Mowi	6	810	567	243	C2011
129	129_C2011	19_C2011	19_1_C2011	0.17	9	29.1	10_C2011	20_C2011	Mowi	6	810	567	243	C2011
130	130_C2011	19_C2011	19_1_C2011	0.15	10	28.9	10_C2011	20_C2011	Mowi	6	810	567	243	C2011
131	131_C2011	16_C2011	16_1_C2011	0.17	1	29.2	8_C2011	36_C2011	Mowi.Figgjo	6	810	552	258	C2011
132	132_C2011	16_C2011	16_1_C2011	0.17	2	29.2	8_C2011	36_C2011	Mowi.Figgjo	6	810	552	258	C2011
133	133_C2011	16_C2011	16_1_C2011	0.16	3	28.7	8_C2011	36_C2011	Mowi.Figgjo	6	810	552	258	C2011
134	134_C2011	16_C2011	16_1_C2011	0.15	4	28.3	8_C2011	36_C2011	Mowi.Figgjo	6	810	552	258	C2011
135	135_C2011	16_C2011	16_1_C2011	0.17	5	28.5	8_C2011	36_C2011	Mowi.Figgjo	6	810	552	258	C2011
136	136_C2011	16_C2011	16_1_C2011	0.17	6	29.2	8_C2011	36_C2011	Mowi.Figgjo	6	810	552	258	C2011
137	137_C2011	16_C2011	16_1_C2011	0.17	7	29.1	8_C2011	36_C2011	Mowi.Figgjo	6	810	552	258	C2011
138	138_C2011	16_C2011	16_1_C2011	0.15	8	28.8	8_C2011	36_C2011	Mowi.Figgjo	6	810	552	258	C2011
139	139_C2011	16_C2011	16_1_C2011	0.15	9	28.4	8_C2011	36_C2011	Mowi.Figgjo	6	810	552	258	C2011
140	140_C2011	16_C2011	16_1_C2011	0.17	10	29.7	8_C2011	36_C2011	Mowi.Figgjo	6	810	552	258	C2011
141	141_C2011	26_C2011	26_1_C2011	0.12	1	27	26_C2011	35_C2011	Figgjo	5.3	810	559	251	C2011
142	142_C2011	26_C2011	26_1_C2011	0.12	2	27.2	26_C2011	35_C2011	Figgjo	5.3	810	559	251	C2011
143	143_C2011	26_C2011	26_1_C2011	0.12	3	26.9	26_C2011	35_C2011	Figgjo	5.3	810	559	251	C2011
144	144_C2011	26_C2011	26_1_C2011	0.12	4	27.2	26_C2011	35_C2011	Figgjo	5.3	810	559	251	C2011
145	145_C2011	26_C2011	26_1_C2011	0.11	5	27.3	26_C2011	35_C2011	Figgjo	5.3	810	559	251	C2011
146	146_C2011	26_C2011	26_1_C2011	0.12	6	27.7	26_C2011	35_C2011	Figgjo	5.3	810	559	251	C2011
147	147_C2011	26_C2011	26_1_C2011	0.12	7	27.6	26_C2011	35_C2011	Figgjo	5.3	810	559	251	C2011
148	148_C2011	26_C2011	26_1_C2011	0.12	8	27.6	26_C2011	35_C2011	Figgjo	5.3	810	559	251	C2011
149	149_C2011	26_C2011	26_1_C2011	0.12	9	27.7	26_C2011	35_C2011	Figgjo	5.3	810	559	251	C2011
150	150_C2011	26_C2011	26_1_C2011	0.12	10	27.5	26_C2011	35_C2011	Figgjo	5.3	810	559	251	C2011
151	151_C2011	9_C2011	9_1_C2011	0.19	1	30.3	5_C2011	15_C2011	Mowi	6.1	810	563	247	C2011
152	152_C2011	9_C2011	9_1_C2011	0.18	2	29.7	5_C2011	15_C2011	Mowi	6.1	810	563	247	C2011
153	153_C2011	9_C2011	9_1_C2011	0.19	3	30.2	5_C2011	15_C2011	Mowi	6.1	810	563	247	C2011
154	154_C2011	9_C2011	9_1_C2011	0.21	4	30.8	5_C2011	15_C2011	Mowi	6.1	810	563	247	C2011
155	155_C2011	9_C2011	9_1_C2011	0.19	5	30.4	5_C2011	15_C2011	Mowi	6.1	810	563	247	C2011
156	156_C2011	9_C2011	9_1_C2011	0.18	6	29.8	5_C2011	15_C2011	Mowi	6.1	810	563	247	C2011
157	157_C2011	9_C2011	9_1_C2011	0.18	7	29.7	5_C2011	15_C2011	Mowi	6.1	810	563	247	C2011
158	158_C2011	9_C2011	9_1_C2011	0.18	8	29.6	5_C2011	15_C2011	Mowi	6.1	810	563	247	C2011
159	159_C2011	9_C2011	9_1_C2011	0.18	9	30.4	5_C2011	15_C2011	Mowi	6.1	810	563	247	C2011
160	160_C2011	9_C2011	9_1_C2011	0.18	10	30	5_C2011	15_C2011	Mowi	6.1	810	563	247	C2011
161	161_C2011	6_C2011	6_1_C2011	0.16	1	28.2	3_C2011	32_C2011	Mowi.Figgjo	5.8	810	567	243	C2011
162	162_C2011	6_C2011	6_1_C2011	0.15	2	28.5	3_C2011	32_C2011	Mowi.Figgjo	5.8	810	567	243	C2011
163	163_C2011	6_C2011	6_1_C2011	0.15	3	28.9	3_C2011	32_C2011	Mowi.Figgjo	5.8	810	567	243	C2011
164	164_C2011	6_C2011	6_1_C2011	0.15	4	28.2	3_C2011	32_C2011	Mowi.Figgjo	5.8	810	567	243	C2011
165	165_C2011	6_C2011	6_1_C2011	0.16	5	28.4	3_C2011	32_C2011	Mowi.Figgjo	5.8	810	567	243	C2011
166	166_C2011	6_C2011	6_1_C2011	0.15	6	28.2	3_C2011	32_C2011	Mowi.Figgjo	5.8	810	567	243	C2011
167	167_C2011	6_C2011	6_1_C2011	0.15	7	28.4	3_C2011	32_C2011	Mowi.Figgjo	5.8	810	567	243	C2011
168	168_C2011	6_C2011	6_1_C2011	0.15	8	27.6	3_C2011	32_C2011	Mowi.Figgjo	5.8	810	567	243	C2011
169	169_C2011	6_C2011	6_1_C2011	0.15	9	28.3	3_C2011	32_C2011	Mowi.Figgjo	5.8	810	567	243	C2011
170	170_C2011	6_C2011	6_1_C2011	0.15	10	28.4	3_C2011	32_C2011	Mowi.Figgjo	5.8	810	567	243	C2011
171	171_C2011	21_C2011	21_1_C2011	0.18	1	29	21_C2011	31_C2011	Figgjo	6.1	810	563	247	C2011
172	172_C2011	21_C2011	21_1_C2011	0.17	2	29.3	21_C2011	31_C2011	Figgjo	6.1	810	563	247	C2011
173	173_C2011	21_C2011	21_1_C2011	0.17	3	29.7	21_C2011	31_C2011	Figgjo	6.1	810	563	247	C2011
174	174_C2011	21_C2011	21_1_C2011	0.16	4	29.1	21_C2011	31_C2011	Figgjo	6.1	810	563	247	C2011
175	175_C2011	21_C2011	21_1_C2011	0.16	5	28.9	21_C2011	31_C2011	Figgjo	6.1	810	563	247	C2011
176	176_C2011	21_C2011	21_1_C2011	0.17	6	28.8	21_C2011	31_C2011	Figgjo	6.1	810	563	247	C2011
177	177_C2011	21_C2011	21_1_C2011	0.17	7	29.2	21_C2011	31_C2011	Figgjo	6.1	810	563	247	C2011
178	178_C2011	21_C2011	21_1_C2011	0.18	8	28.9	21_C2011	31_C2011	Figgjo	6.1	810	563	247	C2011
179	179_C2011	21_C2011	21_1_C2011	0.17	9	28.7	21_C2011	31_C2011	Figgjo	6.1	810	563	247	C2011
180	180_C2011	21_C2011	21_1_C2011	0.17	10	29.1	21_C2011	31_C2011	Figgjo	6.1	810	563	247	C2011
181	181_C2011	20_C2011	20_1_C2011	0.16	1	28.6	10_C2011	38_C2011	Mowi.Figgjo	6	810	567	243	C2011
182	182_C2011	20_C2011	20_1_C2011	0.16	2	28.5	10_C2011	38_C2011	Mowi.Figgjo	6	810	567	243	C2011
183	183_C2011	20_C2011	20_1_C2011	0.15	3	28.4	10_C2011	38_C2011	Mowi.Figgjo	6	810	567	243	C2011
184	184_C2011	20_C2011	20_1_C2011	0.14	4	28.5	10_C2011	38_C2011	Mowi.Figgjo	6	810	567	243	C2011
185	185_C2011	20_C2011	20_1_C2011	0.16	5	28.6	10_C2011	38_C2011	Mowi.Figgjo	6	810	567	243	C2011
186	186_C2011	20_C2011	20_1_C2011	0.15	6	28	10_C2011	38_C2011	Mowi.Figgjo	6	810	567	243	C2011
187	187_C2011	20_C2011	20_1_C2011	0.16	7	28.7	10_C2011	38_C2011	Mowi.Figgjo	6	810	567	243	C2011
188	188_C2011	20_C2011	20_1_C2011	0.15	8	29	10_C2011	38_C2011	Mowi.Figgjo	6	810	567	243	C2011
189	189_C2011	20_C2011	20_1_C2011	0.15	9	28	10_C2011	38_C2011	Mowi.Figgjo	6	810	567	243	C2011
190	190_C2011	20_C2011	20_1_C2011	0.16	10	29.8	10_C2011	38_C2011	Mowi.Figgjo	6	810	567	243	C2011
191	191_C2011	28_C2011	28_1_C2011	0.13	1	27.7	28_C2011	36_C2011	Figgjo	5.6	810	563	247	C2011
192	192_C2011	28_C2011	28_1_C2011	0.13	2	28.5	28_C2011	36_C2011	Figgjo	5.6	810	563	247	C2011
193	193_C2011	28_C2011	28_1_C2011	0.13	3	27.9	28_C2011	36_C2011	Figgjo	5.6	810	563	247	C2011
194	194_C2011	28_C2011	28_1_C2011	0.11	4	27.2	28_C2011	36_C2011	Figgjo	5.6	810	563	247	C2011
195	195_C2011	28_C2011	28_1_C2011	0.12	5	27.8	28_C2011	36_C2011	Figgjo	5.6	810	563	247	C2011
196	196_C2011	28_C2011	28_1_C2011	0.14	6	29.2	28_C2011	36_C2011	Figgjo	5.6	810	563	247	C2011
197	197_C2011	28_C2011	28_1_C2011	0.13	7	28	28_C2011	36_C2011	Figgjo	5.6	810	563	247	C2011
198	198_C2011	28_C2011	28_1_C2011	0.13	8	28.5	28_C2011	36_C2011	Figgjo	5.6	810	563	247	C2011
199	199_C2011	28_C2011	28_1_C2011	0.13	9	28.1	28_C2011	36_C2011	Figgjo	5.6	810	563	247	C2011
200	200_C2011	28_C2011	28_1_C2011	0.12	10	28.1	28_C2011	36_C2011	Figgjo	5.6	810	563	247	C2011
201	201_C2011	13_C2011	13_1_C2011	0.15	1	28.2	7_C2011	17_C2011	Mowi	5.8	810	571	239	C2011
202	202_C2011	13_C2011	13_1_C2011	0.15	2	28.1	7_C2011	17_C2011	Mowi	5.8	810	571	239	C2011
203	203_C2011	13_C2011	13_1_C2011	0.16	3	29	7_C2011	17_C2011	Mowi	5.8	810	571	239	C2011
204	204_C2011	13_C2011	13_1_C2011	0.14	4	27.9	7_C2011	17_C2011	Mowi	5.8	810	571	239	C2011
205	205_C2011	13_C2011	13_1_C2011	0.15	5	28.4	7_C2011	17_C2011	Mowi	5.8	810	571	239	C2011
206	206_C2011	13_C2011	13_1_C2011	0.15	6	29	7_C2011	17_C2011	Mowi	5.8	810	571	239	C2011
207	207_C2011	13_C2011	13_1_C2011	0.16	7	28.9	7_C2011	17_C2011	Mowi	5.8	810	571	239	C2011
208	208_C2011	13_C2011	13_1_C2011	0.15	8	28.9	7_C2011	17_C2011	Mowi	5.8	810	571	239	C2011
209	209_C2011	13_C2011	13_1_C2011	0.14	9	27.8	7_C2011	17_C2011	Mowi	5.8	810	571	239	C2011
210	210_C2011	13_C2011	13_1_C2011	0.14	10	28.5	7_C2011	17_C2011	Mowi	5.8	810	571	239	C2011
211	211_C2011	10_C2011	10_1_C2011	0.18	1	30	5_C2011	33_C2011	Mowi.Figgjo	6.3	810	559	251	C2011
212	212_C2011	10_C2011	10_1_C2011	0.2	2	30.3	5_C2011	33_C2011	Mowi.Figgjo	6.3	810	559	251	C2011
213	213_C2011	10_C2011	10_1_C2011	0.18	3	29.6	5_C2011	33_C2011	Mowi.Figgjo	6.3	810	559	251	C2011
214	214_C2011	10_C2011	10_1_C2011	0.18	4	29.6	5_C2011	33_C2011	Mowi.Figgjo	6.3	810	559	251	C2011
215	215_C2011	10_C2011	10_1_C2011	0.19	5	30.2	5_C2011	33_C2011	Mowi.Figgjo	6.3	810	559	251	C2011
216	216_C2011	10_C2011	10_1_C2011	0.19	6	30.4	5_C2011	33_C2011	Mowi.Figgjo	6.3	810	559	251	C2011
217	217_C2011	10_C2011	10_1_C2011	0.19	7	30.2	5_C2011	33_C2011	Mowi.Figgjo	6.3	810	559	251	C2011
218	218_C2011	10_C2011	10_1_C2011	0.18	8	30.3	5_C2011	33_C2011	Mowi.Figgjo	6.3	810	559	251	C2011
219	219_C2011	10_C2011	10_1_C2011	0.18	9	30.1	5_C2011	33_C2011	Mowi.Figgjo	6.3	810	559	251	C2011
220	220_C2011	10_C2011	10_1_C2011	0.19	10	30.2	5_C2011	33_C2011	Mowi.Figgjo	6.3	810	559	251	C2011
221	221_C2011	23_C2011	23_1_C2011	0.16	1	29.4	23_C2011	33_C2011	Figgjo	6	810	563	247	C2011
222	222_C2011	23_C2011	23_1_C2011	0.17	2	29.5	23_C2011	33_C2011	Figgjo	6	810	563	247	C2011
223	223_C2011	23_C2011	23_1_C2011	0.18	3	30.7	23_C2011	33_C2011	Figgjo	6	810	563	247	C2011
224	224_C2011	23_C2011	23_1_C2011	0.15	4	29.5	23_C2011	33_C2011	Figgjo	6	810	563	247	C2011
225	225_C2011	23_C2011	23_1_C2011	0.17	5	29.9	23_C2011	33_C2011	Figgjo	6	810	563	247	C2011
226	226_C2011	23_C2011	23_1_C2011	0.14	6	29.7	23_C2011	33_C2011	Figgjo	6	810	563	247	C2011
227	227_C2011	23_C2011	23_1_C2011	0.17	7	29.7	23_C2011	33_C2011	Figgjo	6	810	563	247	C2011
228	228_C2011	23_C2011	23_1_C2011	0.17	8	29.8	23_C2011	33_C2011	Figgjo	6	810	563	247	C2011
229	229_C2011	23_C2011	23_1_C2011	0.15	9	30.3	23_C2011	33_C2011	Figgjo	6	810	563	247	C2011
230	230_C2011	23_C2011	23_1_C2011	0.15	10	29.9	23_C2011	33_C2011	Figgjo	6	810	563	247	C2011
231	231_C2011	3_C2011	3_1_C2011	0.19	1	29.7	2_C2011	12_C2011	Mowi	6.1	810	571	239	C2011
232	232_C2011	3_C2011	3_1_C2011	0.19	2	28.9	2_C2011	12_C2011	Mowi	6.1	810	571	239	C2011
233	233_C2011	3_C2011	3_1_C2011	0.19	3	30.1	2_C2011	12_C2011	Mowi	6.1	810	571	239	C2011
234	234_C2011	3_C2011	3_1_C2011	0.17	4	27.9	2_C2011	12_C2011	Mowi	6.1	810	571	239	C2011
235	235_C2011	3_C2011	3_1_C2011	0.16	5	28.9	2_C2011	12_C2011	Mowi	6.1	810	571	239	C2011
236	236_C2011	3_C2011	3_1_C2011	0.18	6	28.7	2_C2011	12_C2011	Mowi	6.1	810	571	239	C2011
237	237_C2011	3_C2011	3_1_C2011	0.17	7	29	2_C2011	12_C2011	Mowi	6.1	810	571	239	C2011
238	238_C2011	3_C2011	3_1_C2011	0.17	8	28.9	2_C2011	12_C2011	Mowi	6.1	810	571	239	C2011
239	239_C2011	3_C2011	3_1_C2011	0.17	9	28.8	2_C2011	12_C2011	Mowi	6.1	810	571	239	C2011
240	240_C2011	3_C2011	3_1_C2011	0.18	10	29.1	2_C2011	12_C2011	Mowi	6.1	810	571	239	C2011
241	241_C2011	30_C2011	30_1_C2011	0.13	1	27.8	30_C2011	38_C2011	Figgjo	5.7	810	555	255	C2011
242	242_C2011	30_C2011	30_1_C2011	0.13	2	27.6	30_C2011	38_C2011	Figgjo	5.7	810	555	255	C2011
243	243_C2011	30_C2011	30_1_C2011	0.13	3	28.1	30_C2011	38_C2011	Figgjo	5.7	810	555	255	C2011
244	244_C2011	30_C2011	30_1_C2011	0.13	4	28.1	30_C2011	38_C2011	Figgjo	5.7	810	555	255	C2011
245	245_C2011	30_C2011	30_1_C2011	0.13	5	27.9	30_C2011	38_C2011	Figgjo	5.7	810	555	255	C2011
246	246_C2011	30_C2011	30_1_C2011	0.13	6	27.7	30_C2011	38_C2011	Figgjo	5.7	810	555	255	C2011
247	247_C2011	30_C2011	30_1_C2011	0.13	7	27.8	30_C2011	38_C2011	Figgjo	5.7	810	555	255	C2011
248	248_C2011	30_C2011	30_1_C2011	0.13	8	28.5	30_C2011	38_C2011	Figgjo	5.7	810	555	255	C2011
249	249_C2011	30_C2011	30_1_C2011	0.13	9	28.3	30_C2011	38_C2011	Figgjo	5.7	810	555	255	C2011
250	250_C2011	30_C2011	30_1_C2011	0.13	10	27.9	30_C2011	38_C2011	Figgjo	5.7	810	555	255	C2011
251	251_C2011	17_C2011	17_1_C2011	0.17	1	28.5	9_C2011	19_C2011	Mowi	6	810	579	231	C2011
252	252_C2011	17_C2011	17_1_C2011	0.17	2	28.7	9_C2011	19_C2011	Mowi	6	810	579	231	C2011
253	253_C2011	17_C2011	17_1_C2011	0.18	3	29.6	9_C2011	19_C2011	Mowi	6	810	579	231	C2011
254	254_C2011	17_C2011	17_1_C2011	0.16	4	29.3	9_C2011	19_C2011	Mowi	6	810	579	231	C2011
255	255_C2011	17_C2011	17_1_C2011	0.18	5	29.6	9_C2011	19_C2011	Mowi	6	810	579	231	C2011
256	256_C2011	17_C2011	17_1_C2011	0.17	6	28.9	9_C2011	19_C2011	Mowi	6	810	579	231	C2011
257	257_C2011	17_C2011	17_1_C2011	0.17	7	29.7	9_C2011	19_C2011	Mowi	6	810	579	231	C2011
258	258_C2011	17_C2011	17_1_C2011	0.16	8	28.6	9_C2011	19_C2011	Mowi	6	810	579	231	C2011
259	259_C2011	17_C2011	17_1_C2011	0.17	9	29.2	9_C2011	19_C2011	Mowi	6	810	579	231	C2011
260	260_C2011	17_C2011	17_1_C2011	0.17	10	27.5	9_C2011	19_C2011	Mowi	6	810	579	231	C2011
261	261_C2011	14_C2011	14_1_C2011	0.15	1	28.2	7_C2011	35_C2011	Mowi.Figgjo	5.8	810	567	243	C2011
262	262_C2011	14_C2011	14_1_C2011	0.15	2	28.5	7_C2011	35_C2011	Mowi.Figgjo	5.8	810	567	243	C2011
263	263_C2011	14_C2011	14_1_C2011	0.15	3	28.3	7_C2011	35_C2011	Mowi.Figgjo	5.8	810	567	243	C2011
264	264_C2011	14_C2011	14_1_C2011	0.15	4	28.8	7_C2011	35_C2011	Mowi.Figgjo	5.8	810	567	243	C2011
265	265_C2011	14_C2011	14_1_C2011	0.15	5	29	7_C2011	35_C2011	Mowi.Figgjo	5.8	810	567	243	C2011
266	266_C2011	14_C2011	14_1_C2011	0.14	6	28.4	7_C2011	35_C2011	Mowi.Figgjo	5.8	810	567	243	C2011
267	267_C2011	14_C2011	14_1_C2011	0.16	7	28.9	7_C2011	35_C2011	Mowi.Figgjo	5.8	810	567	243	C2011
268	268_C2011	14_C2011	14_1_C2011	0.16	8	29.2	7_C2011	35_C2011	Mowi.Figgjo	5.8	810	567	243	C2011
269	269_C2011	14_C2011	14_1_C2011	0.14	9	28.4	7_C2011	35_C2011	Mowi.Figgjo	5.8	810	567	243	C2011
270	270_C2011	14_C2011	14_1_C2011	0.15	10	28.1	7_C2011	35_C2011	Mowi.Figgjo	5.8	810	567	243	C2011
271	271_C2011	7_C2011	7_1_C2011	0.14	1	28.3	4_C2011	14_C2011	Mowi	5.8	810	555	255	C2011
272	272_C2011	7_C2011	7_1_C2011	0.15	2	29.1	4_C2011	14_C2011	Mowi	5.8	810	555	255	C2011
273	273_C2011	7_C2011	7_1_C2011	0.15	3	29.2	4_C2011	14_C2011	Mowi	5.8	810	555	255	C2011
274	274_C2011	7_C2011	7_1_C2011	0.16	4	29.7	4_C2011	14_C2011	Mowi	5.8	810	555	255	C2011
275	275_C2011	7_C2011	7_1_C2011	0.15	5	29.2	4_C2011	14_C2011	Mowi	5.8	810	555	255	C2011
276	276_C2011	7_C2011	7_1_C2011	0.14	6	28.4	4_C2011	14_C2011	Mowi	5.8	810	555	255	C2011
277	277_C2011	7_C2011	7_1_C2011	0.15	7	29.3	4_C2011	14_C2011	Mowi	5.8	810	555	255	C2011
278	278_C2011	7_C2011	7_1_C2011	0.14	8	28.7	4_C2011	14_C2011	Mowi	5.8	810	555	255	C2011
279	279_C2011	7_C2011	7_1_C2011	0.15	9	29.7	4_C2011	14_C2011	Mowi	5.8	810	555	255	C2011
280	280_C2011	7_C2011	7_1_C2011	0.14	10	27.9	4_C2011	14_C2011	Mowi	5.8	810	555	255	C2011
281	281_C2011	4_C2011	4_1_C2011	0.18	1	29.8	2_C2011	32_C2011	Mowi.Figgjo	6.1	810	567	243	C2011
282	282_C2011	4_C2011	4_1_C2011	0.18	2	29.6	2_C2011	32_C2011	Mowi.Figgjo	6.1	810	567	243	C2011
283	283_C2011	4_C2011	4_1_C2011	0.18	3	30	2_C2011	32_C2011	Mowi.Figgjo	6.1	810	567	243	C2011
284	284_C2011	4_C2011	4_1_C2011	0.18	4	29	2_C2011	32_C2011	Mowi.Figgjo	6.1	810	567	243	C2011
285	285_C2011	4_C2011	4_1_C2011	0.17	5	29.4	2_C2011	32_C2011	Mowi.Figgjo	6.1	810	567	243	C2011
286	286_C2011	4_C2011	4_1_C2011	0.18	6	29.9	2_C2011	32_C2011	Mowi.Figgjo	6.1	810	567	243	C2011
287	287_C2011	4_C2011	4_1_C2011	0.17	7	29.5	2_C2011	32_C2011	Mowi.Figgjo	6.1	810	567	243	C2011
288	288_C2011	4_C2011	4_1_C2011	0.18	8	30.3	2_C2011	32_C2011	Mowi.Figgjo	6.1	810	567	243	C2011
289	289_C2011	4_C2011	4_1_C2011	0.17	9	29.3	2_C2011	32_C2011	Mowi.Figgjo	6.1	810	567	243	C2011
290	290_C2011	4_C2011	4_1_C2011	0.18	10	30.1	2_C2011	32_C2011	Mowi.Figgjo	6.1	810	567	243	C2011
291	291_C2011	10_C2011	10_2_C2011	0.18	1	29.7	5_C2011	33_C2011	Mowi.Figgjo	6.3	810	555	255	C2011
292	292_C2011	10_C2011	10_2_C2011	0.19	2	30.3	5_C2011	33_C2011	Mowi.Figgjo	6.3	810	555	255	C2011
293	293_C2011	10_C2011	10_2_C2011	0.18	3	30	5_C2011	33_C2011	Mowi.Figgjo	6.3	810	555	255	C2011
294	294_C2011	10_C2011	10_2_C2011	0.18	4	29.7	5_C2011	33_C2011	Mowi.Figgjo	6.3	810	555	255	C2011
295	295_C2011	10_C2011	10_2_C2011	0.18	5	29.7	5_C2011	33_C2011	Mowi.Figgjo	6.3	810	555	255	C2011
296	296_C2011	10_C2011	10_2_C2011	0.18	6	30.2	5_C2011	33_C2011	Mowi.Figgjo	6.3	810	555	255	C2011
297	297_C2011	10_C2011	10_2_C2011	0.19	7	29.9	5_C2011	33_C2011	Mowi.Figgjo	6.3	810	555	255	C2011
298	298_C2011	10_C2011	10_2_C2011	0.18	8	29.6	5_C2011	33_C2011	Mowi.Figgjo	6.3	810	555	255	C2011
299	299_C2011	10_C2011	10_2_C2011	0.18	9	29.8	5_C2011	33_C2011	Mowi.Figgjo	6.3	810	555	255	C2011
300	300_C2011	10_C2011	10_2_C2011	0.18	10	29.6	5_C2011	33_C2011	Mowi.Figgjo	6.3	810	555	255	C2011
301	301_C2011	9_C2011	9_2_C2011	0.18	1	29.1	5_C2011	15_C2011	Mowi	6.1	810	555	255	C2011
302	302_C2011	9_C2011	9_2_C2011	0.19	2	30.8	5_C2011	15_C2011	Mowi	6.1	810	555	255	C2011
303	303_C2011	9_C2011	9_2_C2011	0.18	3	29.9	5_C2011	15_C2011	Mowi	6.1	810	555	255	C2011
304	304_C2011	9_C2011	9_2_C2011	0.18	4	30	5_C2011	15_C2011	Mowi	6.1	810	555	255	C2011
305	305_C2011	9_C2011	9_2_C2011	0.19	5	30.3	5_C2011	15_C2011	Mowi	6.1	810	555	255	C2011
306	306_C2011	9_C2011	9_2_C2011	0.19	6	30	5_C2011	15_C2011	Mowi	6.1	810	555	255	C2011
307	307_C2011	9_C2011	9_2_C2011	0.19	7	29.9	5_C2011	15_C2011	Mowi	6.1	810	555	255	C2011
308	308_C2011	9_C2011	9_2_C2011	0.2	8	30.5	5_C2011	15_C2011	Mowi	6.1	810	555	255	C2011
309	309_C2011	9_C2011	9_2_C2011	0.18	9	29.5	5_C2011	15_C2011	Mowi	6.1	810	555	255	C2011
310	310_C2011	9_C2011	9_2_C2011	0.19	10	30.3	5_C2011	15_C2011	Mowi	6.1	810	555	255	C2011
311	311_C2011	24_C2011	24_2_C2011	0.14	1	29.8	24_C2011	34_C2011	Figgjo	5.8	810	548	262	C2011
312	312_C2011	24_C2011	24_2_C2011	0.15	2	29.2	24_C2011	34_C2011	Figgjo	5.8	810	548	262	C2011
313	313_C2011	24_C2011	24_2_C2011	0.14	3	28.9	24_C2011	34_C2011	Figgjo	5.8	810	548	262	C2011
314	314_C2011	24_C2011	24_2_C2011	0.14	4	28.3	24_C2011	34_C2011	Figgjo	5.8	810	548	262	C2011
315	315_C2011	24_C2011	24_2_C2011	0.14	5	29.2	24_C2011	34_C2011	Figgjo	5.8	810	548	262	C2011
316	316_C2011	24_C2011	24_2_C2011	0.14	6	29.3	24_C2011	34_C2011	Figgjo	5.8	810	548	262	C2011
317	317_C2011	24_C2011	24_2_C2011	0.14	7	29.1	24_C2011	34_C2011	Figgjo	5.8	810	548	262	C2011
318	318_C2011	24_C2011	24_2_C2011	0.14	8	29.1	24_C2011	34_C2011	Figgjo	5.8	810	548	262	C2011
319	319_C2011	24_C2011	24_2_C2011	0.14	9	29.1	24_C2011	34_C2011	Figgjo	5.8	810	548	262	C2011
320	320_C2011	24_C2011	24_2_C2011	0.14	10	28.8	24_C2011	34_C2011	Figgjo	5.8	810	548	262	C2011
321	321_C2011	8_C2011	8_2_C2011	0.14	1	27.4	4_C2011	33_C2011	Mowi.Figgjo	5.8	810	555	255	C2011
322	322_C2011	8_C2011	8_2_C2011	0.15	2	28.6	4_C2011	33_C2011	Mowi.Figgjo	5.8	810	555	255	C2011
323	323_C2011	8_C2011	8_2_C2011	0.14	3	27.1	4_C2011	33_C2011	Mowi.Figgjo	5.8	810	555	255	C2011
324	324_C2011	8_C2011	8_2_C2011	0.15	4	28.5	4_C2011	33_C2011	Mowi.Figgjo	5.8	810	555	255	C2011
325	325_C2011	8_C2011	8_2_C2011	0.15	5	28.3	4_C2011	33_C2011	Mowi.Figgjo	5.8	810	555	255	C2011
326	326_C2011	8_C2011	8_2_C2011	0.14	6	27.7	4_C2011	33_C2011	Mowi.Figgjo	5.8	810	555	255	C2011
327	327_C2011	8_C2011	8_2_C2011	0.15	7	28.1	4_C2011	33_C2011	Mowi.Figgjo	5.8	810	555	255	C2011
328	328_C2011	8_C2011	8_2_C2011	0.14	8	27.9	4_C2011	33_C2011	Mowi.Figgjo	5.8	810	555	255	C2011
329	329_C2011	8_C2011	8_2_C2011	0.13	9	27.6	4_C2011	33_C2011	Mowi.Figgjo	5.8	810	555	255	C2011
330	330_C2011	8_C2011	8_2_C2011	0.14	10	27.3	4_C2011	33_C2011	Mowi.Figgjo	5.8	810	555	255	C2011
331	331_C2011	7_C2011	7_2_C2011	0.15	1	29.3	4_C2011	14_C2011	Mowi	5.8	810	552	258	C2011
332	332_C2011	7_C2011	7_2_C2011	0.15	2	29.4	4_C2011	14_C2011	Mowi	5.8	810	552	258	C2011
333	333_C2011	7_C2011	7_2_C2011	0.14	3	28.7	4_C2011	14_C2011	Mowi	5.8	810	552	258	C2011
334	334_C2011	7_C2011	7_2_C2011	0.15	4	29.5	4_C2011	14_C2011	Mowi	5.8	810	552	258	C2011
335	335_C2011	7_C2011	7_2_C2011	0.14	5	28.6	4_C2011	14_C2011	Mowi	5.8	810	552	258	C2011
336	336_C2011	7_C2011	7_2_C2011	0.15	6	28.4	4_C2011	14_C2011	Mowi	5.8	810	552	258	C2011
337	337_C2011	7_C2011	7_2_C2011	0.15	7	28.1	4_C2011	14_C2011	Mowi	5.8	810	552	258	C2011
338	338_C2011	7_C2011	7_2_C2011	0.14	8	27.8	4_C2011	14_C2011	Mowi	5.8	810	552	258	C2011
339	339_C2011	7_C2011	7_2_C2011	0.15	9	29.1	4_C2011	14_C2011	Mowi	5.8	810	552	258	C2011
340	340_C2011	7_C2011	7_2_C2011	0.15	10	29.3	4_C2011	14_C2011	Mowi	5.8	810	552	258	C2011
341	341_C2011	23_C2011	23_2_C2011	0.18	1	30	23_C2011	33_C2011	Figgjo	6	810	552	258	C2011
342	342_C2011	23_C2011	23_2_C2011	0.15	2	30	23_C2011	33_C2011	Figgjo	6	810	552	258	C2011
343	343_C2011	23_C2011	23_2_C2011	0.17	3	29.7	23_C2011	33_C2011	Figgjo	6	810	552	258	C2011
344	344_C2011	23_C2011	23_2_C2011	0.17	4	30	23_C2011	33_C2011	Figgjo	6	810	552	258	C2011
345	345_C2011	23_C2011	23_2_C2011	0.16	5	30.2	23_C2011	33_C2011	Figgjo	6	810	552	258	C2011
346	346_C2011	23_C2011	23_2_C2011	0.18	6	30.4	23_C2011	33_C2011	Figgjo	6	810	552	258	C2011
347	347_C2011	23_C2011	23_2_C2011	0.17	7	30.2	23_C2011	33_C2011	Figgjo	6	810	552	258	C2011
348	348_C2011	23_C2011	23_2_C2011	0.17	8	30.8	23_C2011	33_C2011	Figgjo	6	810	552	258	C2011
349	349_C2011	23_C2011	23_2_C2011	0.15	9	29.6	23_C2011	33_C2011	Figgjo	6	810	552	258	C2011
350	350_C2011	23_C2011	23_2_C2011	0.16	10	29.7	23_C2011	33_C2011	Figgjo	6	810	552	258	C2011
351	351_C2011	6_C2011	6_2_C2011	0.17	1	28.5	3_C2011	32_C2011	Mowi.Figgjo	5.8	810	555	255	C2011
352	352_C2011	6_C2011	6_2_C2011	0.16	2	28.3	3_C2011	32_C2011	Mowi.Figgjo	5.8	810	555	255	C2011
353	353_C2011	6_C2011	6_2_C2011	0.15	3	28.8	3_C2011	32_C2011	Mowi.Figgjo	5.8	810	555	255	C2011
354	354_C2011	6_C2011	6_2_C2011	0.15	4	27.8	3_C2011	32_C2011	Mowi.Figgjo	5.8	810	555	255	C2011
355	355_C2011	6_C2011	6_2_C2011	0.16	5	28.5	3_C2011	32_C2011	Mowi.Figgjo	5.8	810	555	255	C2011
356	356_C2011	6_C2011	6_2_C2011	0.15	6	28.3	3_C2011	32_C2011	Mowi.Figgjo	5.8	810	555	255	C2011
357	357_C2011	6_C2011	6_2_C2011	0.16	7	28.6	3_C2011	32_C2011	Mowi.Figgjo	5.8	810	555	255	C2011
358	358_C2011	6_C2011	6_2_C2011	0.15	8	28.7	3_C2011	32_C2011	Mowi.Figgjo	5.8	810	555	255	C2011
359	359_C2011	6_C2011	6_2_C2011	0.15	9	28.1	3_C2011	32_C2011	Mowi.Figgjo	5.8	810	555	255	C2011
360	360_C2011	6_C2011	6_2_C2011	0.16	10	28.7	3_C2011	32_C2011	Mowi.Figgjo	5.8	810	555	255	C2011
361	361_C2011	5_C2011	5_2_C2011	0.16	1	27.4	3_C2011	13_C2011	Mowi	5.8	810	563	247	C2011
362	362_C2011	5_C2011	5_2_C2011	0.15	2	27.8	3_C2011	13_C2011	Mowi	5.8	810	563	247	C2011
363	363_C2011	5_C2011	5_2_C2011	0.16	3	26.2	3_C2011	13_C2011	Mowi	5.8	810	563	247	C2011
364	364_C2011	5_C2011	5_2_C2011	0.15	4	27.6	3_C2011	13_C2011	Mowi	5.8	810	563	247	C2011
365	365_C2011	5_C2011	5_2_C2011	0.15	5	27.9	3_C2011	13_C2011	Mowi	5.8	810	563	247	C2011
366	366_C2011	5_C2011	5_2_C2011	0.15	6	27.4	3_C2011	13_C2011	Mowi	5.8	810	563	247	C2011
367	367_C2011	5_C2011	5_2_C2011	0.15	7	28.3	3_C2011	13_C2011	Mowi	5.8	810	563	247	C2011
368	368_C2011	5_C2011	5_2_C2011	0.15	8	27.2	3_C2011	13_C2011	Mowi	5.8	810	563	247	C2011
369	369_C2011	5_C2011	5_2_C2011	0.15	9	28.5	3_C2011	13_C2011	Mowi	5.8	810	563	247	C2011
370	370_C2011	5_C2011	5_2_C2011	0.15	10	27.6	3_C2011	13_C2011	Mowi	5.8	810	563	247	C2011
371	371_C2011	22_C2011	22_2_C2011	0.17	1	29.4	22_C2011	32_C2011	Figgjo	6.1	810	555	255	C2011
372	372_C2011	22_C2011	22_2_C2011	0.17	2	29.2	22_C2011	32_C2011	Figgjo	6.1	810	555	255	C2011
373	373_C2011	22_C2011	22_2_C2011	0.16	3	29.3	22_C2011	32_C2011	Figgjo	6.1	810	555	255	C2011
374	374_C2011	22_C2011	22_2_C2011	0.17	4	28.8	22_C2011	32_C2011	Figgjo	6.1	810	555	255	C2011
375	375_C2011	22_C2011	22_2_C2011	0.16	5	29.2	22_C2011	32_C2011	Figgjo	6.1	810	555	255	C2011
376	376_C2011	22_C2011	22_2_C2011	0.17	6	28.8	22_C2011	32_C2011	Figgjo	6.1	810	555	255	C2011
377	377_C2011	22_C2011	22_2_C2011	0.17	7	28.9	22_C2011	32_C2011	Figgjo	6.1	810	555	255	C2011
378	378_C2011	22_C2011	22_2_C2011	0.17	8	29.4	22_C2011	32_C2011	Figgjo	6.1	810	555	255	C2011
379	379_C2011	22_C2011	22_2_C2011	0.16	9	29.4	22_C2011	32_C2011	Figgjo	6.1	810	555	255	C2011
380	380_C2011	22_C2011	22_2_C2011	0.16	10	29.2	22_C2011	32_C2011	Figgjo	6.1	810	555	255	C2011
381	381_C2011	4_C2011	4_2_C2011	0.18	1	29.6	2_C2011	32_C2011	Mowi.Figgjo	6.1	810	567	243	C2011
382	382_C2011	4_C2011	4_2_C2011	0.18	2	29.2	2_C2011	32_C2011	Mowi.Figgjo	6.1	810	567	243	C2011
383	383_C2011	4_C2011	4_2_C2011	0.17	3	29.3	2_C2011	32_C2011	Mowi.Figgjo	6.1	810	567	243	C2011
384	384_C2011	4_C2011	4_2_C2011	0.17	4	29.5	2_C2011	32_C2011	Mowi.Figgjo	6.1	810	567	243	C2011
385	385_C2011	4_C2011	4_2_C2011	0.19	5	30.4	2_C2011	32_C2011	Mowi.Figgjo	6.1	810	567	243	C2011
386	386_C2011	4_C2011	4_2_C2011	0.18	6	29.2	2_C2011	32_C2011	Mowi.Figgjo	6.1	810	567	243	C2011
387	387_C2011	4_C2011	4_2_C2011	0.18	7	29.3	2_C2011	32_C2011	Mowi.Figgjo	6.1	810	567	243	C2011
388	388_C2011	4_C2011	4_2_C2011	0.18	8	29.6	2_C2011	32_C2011	Mowi.Figgjo	6.1	810	567	243	C2011
389	389_C2011	4_C2011	4_2_C2011	0.17	9	29	2_C2011	32_C2011	Mowi.Figgjo	6.1	810	567	243	C2011
390	390_C2011	4_C2011	4_2_C2011	0.17	10	29.6	2_C2011	32_C2011	Mowi.Figgjo	6.1	810	567	243	C2011
391	391_C2011	3_C2011	3_2_C2011	0.18	1	29.2	2_C2011	12_C2011	Mowi	6.1	810	567	243	C2011
392	392_C2011	3_C2011	3_2_C2011	0.19	2	30.4	2_C2011	12_C2011	Mowi	6.1	810	567	243	C2011
393	393_C2011	3_C2011	3_2_C2011	0.17	3	29.3	2_C2011	12_C2011	Mowi	6.1	810	567	243	C2011
394	394_C2011	3_C2011	3_2_C2011	0.17	4	29.1	2_C2011	12_C2011	Mowi	6.1	810	567	243	C2011
395	395_C2011	3_C2011	3_2_C2011	0.17	5	29.4	2_C2011	12_C2011	Mowi	6.1	810	567	243	C2011
396	396_C2011	3_C2011	3_2_C2011	0.17	6	29.1	2_C2011	12_C2011	Mowi	6.1	810	567	243	C2011
397	397_C2011	3_C2011	3_2_C2011	0.18	7	29.9	2_C2011	12_C2011	Mowi	6.1	810	567	243	C2011
398	398_C2011	3_C2011	3_2_C2011	0.18	8	29.5	2_C2011	12_C2011	Mowi	6.1	810	567	243	C2011
399	399_C2011	3_C2011	3_2_C2011	0.17	9	28.8	2_C2011	12_C2011	Mowi	6.1	810	567	243	C2011
400	400_C2011	3_C2011	3_2_C2011	0.18	10	29.2	2_C2011	12_C2011	Mowi	6.1	810	567	243	C2011
401	401_C2011	21_C2011	21_2_C2011	0.17	1	29.2	21_C2011	31_C2011	Figgjo	6.1	810	555	255	C2011
402	402_C2011	21_C2011	21_2_C2011	0.17	2	29.5	21_C2011	31_C2011	Figgjo	6.1	810	555	255	C2011
403	403_C2011	21_C2011	21_2_C2011	0.18	3	29.6	21_C2011	31_C2011	Figgjo	6.1	810	555	255	C2011
404	404_C2011	21_C2011	21_2_C2011	0.17	4	29.1	21_C2011	31_C2011	Figgjo	6.1	810	555	255	C2011
405	405_C2011	21_C2011	21_2_C2011	0.18	5	29.3	21_C2011	31_C2011	Figgjo	6.1	810	555	255	C2011
406	406_C2011	21_C2011	21_2_C2011	0.18	6	29.7	21_C2011	31_C2011	Figgjo	6.1	810	555	255	C2011
407	407_C2011	21_C2011	21_2_C2011	0.17	7	29.8	21_C2011	31_C2011	Figgjo	6.1	810	555	255	C2011
408	408_C2011	21_C2011	21_2_C2011	0.17	8	29.3	21_C2011	31_C2011	Figgjo	6.1	810	555	255	C2011
409	409_C2011	21_C2011	21_2_C2011	0.17	9	28.7	21_C2011	31_C2011	Figgjo	6.1	810	555	255	C2011
410	410_C2011	21_C2011	21_2_C2011	0.18	10	29.4	21_C2011	31_C2011	Figgjo	6.1	810	555	255	C2011
411	411_C2011	2_C2011	2_2_C2011	0.18	1	29.3	1_C2011	31_C2011	Mowi.Figgjo	6.1	810	555	255	C2011
412	412_C2011	2_C2011	2_2_C2011	0.17	2	28.8	1_C2011	31_C2011	Mowi.Figgjo	6.1	810	555	255	C2011
413	413_C2011	2_C2011	2_2_C2011	0.16	3	28.6	1_C2011	31_C2011	Mowi.Figgjo	6.1	810	555	255	C2011
414	414_C2011	2_C2011	2_2_C2011	0.16	4	29.1	1_C2011	31_C2011	Mowi.Figgjo	6.1	810	555	255	C2011
415	415_C2011	2_C2011	2_2_C2011	0.17	5	29.4	1_C2011	31_C2011	Mowi.Figgjo	6.1	810	555	255	C2011
416	416_C2011	2_C2011	2_2_C2011	0.16	6	28.7	1_C2011	31_C2011	Mowi.Figgjo	6.1	810	555	255	C2011
417	417_C2011	2_C2011	2_2_C2011	0.16	7	28.8	1_C2011	31_C2011	Mowi.Figgjo	6.1	810	555	255	C2011
418	418_C2011	2_C2011	2_2_C2011	0.17	8	28.9	1_C2011	31_C2011	Mowi.Figgjo	6.1	810	555	255	C2011
419	419_C2011	2_C2011	2_2_C2011	0.17	9	29.1	1_C2011	31_C2011	Mowi.Figgjo	6.1	810	555	255	C2011
420	420_C2011	2_C2011	2_2_C2011	0.18	10	28.8	1_C2011	31_C2011	Mowi.Figgjo	6.1	810	555	255	C2011
421	421_C2011	1_C2011	1_2_C2011	0.16	1	29.2	1_C2011	11_C2011	Mowi	6.1	810	555	255	C2011
422	422_C2011	1_C2011	1_2_C2011	0.17	2	30.2	1_C2011	11_C2011	Mowi	6.1	810	555	255	C2011
423	423_C2011	1_C2011	1_2_C2011	0.17	3	29.9	1_C2011	11_C2011	Mowi	6.1	810	555	255	C2011
424	424_C2011	1_C2011	1_2_C2011	0.17	4	29.3	1_C2011	11_C2011	Mowi	6.1	810	555	255	C2011
425	425_C2011	1_C2011	1_2_C2011	0.18	5	30.2	1_C2011	11_C2011	Mowi	6.1	810	555	255	C2011
426	426_C2011	1_C2011	1_2_C2011	0.16	6	29.4	1_C2011	11_C2011	Mowi	6.1	810	555	255	C2011
427	427_C2011	1_C2011	1_2_C2011	0.17	7	29.4	1_C2011	11_C2011	Mowi	6.1	810	555	255	C2011
428	428_C2011	1_C2011	1_2_C2011	0.17	8	29.6	1_C2011	11_C2011	Mowi	6.1	810	555	255	C2011
429	429_C2011	1_C2011	1_2_C2011	0.17	9	29.4	1_C2011	11_C2011	Mowi	6.1	810	555	255	C2011
430	430_C2011	1_C2011	1_2_C2011	0.17	10	29.5	1_C2011	11_C2011	Mowi	6.1	810	555	255	C2011
431	431_C2011	30_C2011	30_2_C2011	0.13	1	27.7	30_C2011	38_C2011	Figgjo	5.7	810	552	258	C2011
432	432_C2011	30_C2011	30_2_C2011	0.13	2	27.9	30_C2011	38_C2011	Figgjo	5.7	810	552	258	C2011
433	433_C2011	30_C2011	30_2_C2011	0.13	3	27.9	30_C2011	38_C2011	Figgjo	5.7	810	552	258	C2011
434	434_C2011	30_C2011	30_2_C2011	0.14	4	27.7	30_C2011	38_C2011	Figgjo	5.7	810	552	258	C2011
435	435_C2011	30_C2011	30_2_C2011	0.12	5	28	30_C2011	38_C2011	Figgjo	5.7	810	552	258	C2011
436	436_C2011	30_C2011	30_2_C2011	0.13	6	26.4	30_C2011	38_C2011	Figgjo	5.7	810	552	258	C2011
437	437_C2011	30_C2011	30_2_C2011	0.13	7	28.1	30_C2011	38_C2011	Figgjo	5.7	810	552	258	C2011
438	438_C2011	30_C2011	30_2_C2011	0.13	8	28.4	30_C2011	38_C2011	Figgjo	5.7	810	552	258	C2011
439	439_C2011	30_C2011	30_2_C2011	0.12	9	27.9	30_C2011	38_C2011	Figgjo	5.7	810	552	258	C2011
440	440_C2011	30_C2011	30_2_C2011	0.13	10	28	30_C2011	38_C2011	Figgjo	5.7	810	552	258	C2011
441	441_C2011	20_C2011	20_2_C2011	0.15	1	28.8	10_C2011	38_C2011	Mowi.Figgjo	6	810	563	247	C2011
442	442_C2011	20_C2011	20_2_C2011	0.16	2	29	10_C2011	38_C2011	Mowi.Figgjo	6	810	563	247	C2011
443	443_C2011	20_C2011	20_2_C2011	0.17	3	29.7	10_C2011	38_C2011	Mowi.Figgjo	6	810	563	247	C2011
444	444_C2011	20_C2011	20_2_C2011	0.16	4	29.6	10_C2011	38_C2011	Mowi.Figgjo	6	810	563	247	C2011
445	445_C2011	20_C2011	20_2_C2011	0.17	5	29.2	10_C2011	38_C2011	Mowi.Figgjo	6	810	563	247	C2011
446	446_C2011	20_C2011	20_2_C2011	0.16	6	29.5	10_C2011	38_C2011	Mowi.Figgjo	6	810	563	247	C2011
447	447_C2011	20_C2011	20_2_C2011	0.16	7	28.5	10_C2011	38_C2011	Mowi.Figgjo	6	810	563	247	C2011
448	448_C2011	20_C2011	20_2_C2011	0.15	8	28.4	10_C2011	38_C2011	Mowi.Figgjo	6	810	563	247	C2011
449	449_C2011	20_C2011	20_2_C2011	0.17	9	29	10_C2011	38_C2011	Mowi.Figgjo	6	810	563	247	C2011
450	450_C2011	20_C2011	20_2_C2011	0.16	10	28.8	10_C2011	38_C2011	Mowi.Figgjo	6	810	563	247	C2011
451	451_C2011	19_C2011	19_2_C2011	0.17	1	29	10_C2011	20_C2011	Mowi	6	810	563	247	C2011
452	452_C2011	19_C2011	19_2_C2011	0.16	2	28.5	10_C2011	20_C2011	Mowi	6	810	563	247	C2011
453	453_C2011	19_C2011	19_2_C2011	0.16	3	28.4	10_C2011	20_C2011	Mowi	6	810	563	247	C2011
454	454_C2011	19_C2011	19_2_C2011	0.17	4	28.8	10_C2011	20_C2011	Mowi	6	810	563	247	C2011
455	455_C2011	19_C2011	19_2_C2011	0.18	5	29	10_C2011	20_C2011	Mowi	6	810	563	247	C2011
456	456_C2011	19_C2011	19_2_C2011	0.16	6	28.8	10_C2011	20_C2011	Mowi	6	810	563	247	C2011
457	457_C2011	19_C2011	19_2_C2011	0.16	7	28.9	10_C2011	20_C2011	Mowi	6	810	563	247	C2011
458	458_C2011	19_C2011	19_2_C2011	0.17	8	28.9	10_C2011	20_C2011	Mowi	6	810	563	247	C2011
459	459_C2011	19_C2011	19_2_C2011	0.16	9	28.8	10_C2011	20_C2011	Mowi	6	810	563	247	C2011
460	460_C2011	19_C2011	19_2_C2011	0.16	10	29	10_C2011	20_C2011	Mowi	6	810	563	247	C2011
461	461_C2011	29_C2011	29_2_C2011	0.14	1	29	29_C2011	37_C2011	Figgjo	5.7	810	555	255	C2011
462	462_C2011	29_C2011	29_2_C2011	0.14	2	28.3	29_C2011	37_C2011	Figgjo	5.7	810	555	255	C2011
463	463_C2011	29_C2011	29_2_C2011	0.14	3	28.9	29_C2011	37_C2011	Figgjo	5.7	810	555	255	C2011
464	464_C2011	29_C2011	29_2_C2011	0.15	4	28.9	29_C2011	37_C2011	Figgjo	5.7	810	555	255	C2011
465	465_C2011	29_C2011	29_2_C2011	0.14	5	28.1	29_C2011	37_C2011	Figgjo	5.7	810	555	255	C2011
466	466_C2011	29_C2011	29_2_C2011	0.15	6	29	29_C2011	37_C2011	Figgjo	5.7	810	555	255	C2011
467	467_C2011	29_C2011	29_2_C2011	0.15	7	28.8	29_C2011	37_C2011	Figgjo	5.7	810	555	255	C2011
468	468_C2011	29_C2011	29_2_C2011	0.15	8	29	29_C2011	37_C2011	Figgjo	5.7	810	555	255	C2011
469	469_C2011	29_C2011	29_2_C2011	0.15	9	29.5	29_C2011	37_C2011	Figgjo	5.7	810	555	255	C2011
470	470_C2011	29_C2011	29_2_C2011	0.15	10	28.8	29_C2011	37_C2011	Figgjo	5.7	810	555	255	C2011
471	471_C2011	18_C2011	18_2_C2011	0.14	1	27.6	9_C2011	37_C2011	Mowi.Figgjo	6.1	810	567	243	C2011
472	472_C2011	18_C2011	18_2_C2011	0.15	2	28.2	9_C2011	37_C2011	Mowi.Figgjo	6.1	810	567	243	C2011
473	473_C2011	18_C2011	18_2_C2011	0.16	3	28.9	9_C2011	37_C2011	Mowi.Figgjo	6.1	810	567	243	C2011
474	474_C2011	18_C2011	18_2_C2011	0.16	4	28.7	9_C2011	37_C2011	Mowi.Figgjo	6.1	810	567	243	C2011
475	475_C2011	18_C2011	18_2_C2011	0.17	5	28.6	9_C2011	37_C2011	Mowi.Figgjo	6.1	810	567	243	C2011
476	476_C2011	18_C2011	18_2_C2011	0.15	6	28.4	9_C2011	37_C2011	Mowi.Figgjo	6.1	810	567	243	C2011
477	477_C2011	18_C2011	18_2_C2011	0.16	7	28.6	9_C2011	37_C2011	Mowi.Figgjo	6.1	810	567	243	C2011
478	478_C2011	18_C2011	18_2_C2011	0.16	8	28.5	9_C2011	37_C2011	Mowi.Figgjo	6.1	810	567	243	C2011
479	479_C2011	18_C2011	18_2_C2011	0.15	9	27.9	9_C2011	37_C2011	Mowi.Figgjo	6.1	810	567	243	C2011
480	480_C2011	18_C2011	18_2_C2011	0.15	10	28.2	9_C2011	37_C2011	Mowi.Figgjo	6.1	810	567	243	C2011
481	481_C2011	17_C2011	17_2_C2011	0.16	1	27.9	9_C2011	19_C2011	Mowi	6	810	575	235	C2011
482	482_C2011	17_C2011	17_2_C2011	0.17	2	28.4	9_C2011	19_C2011	Mowi	6	810	575	235	C2011
483	483_C2011	17_C2011	17_2_C2011	0.18	3	28.6	9_C2011	19_C2011	Mowi	6	810	575	235	C2011
484	484_C2011	17_C2011	17_2_C2011	0.16	4	29	9_C2011	19_C2011	Mowi	6	810	575	235	C2011
485	485_C2011	17_C2011	17_2_C2011	0.16	5	28.6	9_C2011	19_C2011	Mowi	6	810	575	235	C2011
486	486_C2011	17_C2011	17_2_C2011	0.17	6	28.3	9_C2011	19_C2011	Mowi	6	810	575	235	C2011
487	487_C2011	17_C2011	17_2_C2011	0.17	7	28.6	9_C2011	19_C2011	Mowi	6	810	575	235	C2011
488	488_C2011	17_C2011	17_2_C2011	0.16	8	28.2	9_C2011	19_C2011	Mowi	6	810	575	235	C2011
489	489_C2011	17_C2011	17_2_C2011	0.17	9	27.7	9_C2011	19_C2011	Mowi	6	810	575	235	C2011
490	490_C2011	17_C2011	17_2_C2011	0.15	10	28.2	9_C2011	19_C2011	Mowi	6	810	575	235	C2011
491	491_C2011	28_C2011	28_2_C2011	0.14	1	28.3	28_C2011	36_C2011	Figgjo	5.6	810	563	247	C2011
492	492_C2011	28_C2011	28_2_C2011	0.13	2	28.4	28_C2011	36_C2011	Figgjo	5.6	810	563	247	C2011
493	493_C2011	28_C2011	28_2_C2011	0.13	3	28.2	28_C2011	36_C2011	Figgjo	5.6	810	563	247	C2011
494	494_C2011	28_C2011	28_2_C2011	0.13	4	28.4	28_C2011	36_C2011	Figgjo	5.6	810	563	247	C2011
495	495_C2011	28_C2011	28_2_C2011	0.12	5	27.5	28_C2011	36_C2011	Figgjo	5.6	810	563	247	C2011
496	496_C2011	28_C2011	28_2_C2011	0.14	6	28.6	28_C2011	36_C2011	Figgjo	5.6	810	563	247	C2011
497	497_C2011	28_C2011	28_2_C2011	0.13	7	28.2	28_C2011	36_C2011	Figgjo	5.6	810	563	247	C2011
498	498_C2011	28_C2011	28_2_C2011	0.12	8	28	28_C2011	36_C2011	Figgjo	5.6	810	563	247	C2011
499	499_C2011	28_C2011	28_2_C2011	0.14	9	28.6	28_C2011	36_C2011	Figgjo	5.6	810	563	247	C2011
500	500_C2011	28_C2011	28_2_C2011	0.14	10	28.8	28_C2011	36_C2011	Figgjo	5.6	810	563	247	C2011
501	501_C2011	16_C2011	16_2_C2011	0.16	1	28.8	8_C2011	36_C2011	Mowi.Figgjo	6	810	552	258	C2011
502	502_C2011	16_C2011	16_2_C2011	0.18	2	30.1	8_C2011	36_C2011	Mowi.Figgjo	6	810	552	258	C2011
503	503_C2011	16_C2011	16_2_C2011	0.17	3	29.2	8_C2011	36_C2011	Mowi.Figgjo	6	810	552	258	C2011
504	504_C2011	16_C2011	16_2_C2011	0.18	4	30.3	8_C2011	36_C2011	Mowi.Figgjo	6	810	552	258	C2011
505	505_C2011	16_C2011	16_2_C2011	0.17	5	29.1	8_C2011	36_C2011	Mowi.Figgjo	6	810	552	258	C2011
506	506_C2011	16_C2011	16_2_C2011	0.18	6	29.9	8_C2011	36_C2011	Mowi.Figgjo	6	810	552	258	C2011
507	507_C2011	16_C2011	16_2_C2011	0.18	7	29.7	8_C2011	36_C2011	Mowi.Figgjo	6	810	552	258	C2011
508	508_C2011	16_C2011	16_2_C2011	0.18	8	29.6	8_C2011	36_C2011	Mowi.Figgjo	6	810	552	258	C2011
509	509_C2011	16_C2011	16_2_C2011	0.18	9	29.9	8_C2011	36_C2011	Mowi.Figgjo	6	810	552	258	C2011
510	510_C2011	16_C2011	16_2_C2011	0.17	10	29.8	8_C2011	36_C2011	Mowi.Figgjo	6	810	552	258	C2011
511	511_C2011	15_C2011	15_2_C2011	0.16	1	28.3	8_C2011	18_C2011	Mowi	6	810	559	251	C2011
512	512_C2011	15_C2011	15_2_C2011	0.17	2	28.9	8_C2011	18_C2011	Mowi	6	810	559	251	C2011
513	513_C2011	15_C2011	15_2_C2011	0.16	3	28.9	8_C2011	18_C2011	Mowi	6	810	559	251	C2011
514	514_C2011	15_C2011	15_2_C2011	0.16	4	28.4	8_C2011	18_C2011	Mowi	6	810	559	251	C2011
515	515_C2011	15_C2011	15_2_C2011	0.17	5	28.5	8_C2011	18_C2011	Mowi	6	810	559	251	C2011
516	516_C2011	15_C2011	15_2_C2011	0.16	6	29.2	8_C2011	18_C2011	Mowi	6	810	559	251	C2011
517	517_C2011	15_C2011	15_2_C2011	0.16	7	28.8	8_C2011	18_C2011	Mowi	6	810	559	251	C2011
518	518_C2011	15_C2011	15_2_C2011	0.16	8	29.2	8_C2011	18_C2011	Mowi	6	810	559	251	C2011
519	519_C2011	15_C2011	15_2_C2011	0.16	9	28.6	8_C2011	18_C2011	Mowi	6	810	559	251	C2011
520	520_C2011	15_C2011	15_2_C2011	0.17	10	29.3	8_C2011	18_C2011	Mowi	6	810	559	251	C2011
521	521_C2011	27_C2011	27_2_C2011	0.14	1	28.6	27_C2011	35_C2011	Figgjo	5.7	810	563	247	C2011
522	522_C2011	27_C2011	27_2_C2011	0.14	2	28.8	27_C2011	35_C2011	Figgjo	5.7	810	563	247	C2011
523	523_C2011	27_C2011	27_2_C2011	0.14	3	29.3	27_C2011	35_C2011	Figgjo	5.7	810	563	247	C2011
524	524_C2011	27_C2011	27_2_C2011	0.13	4	29	27_C2011	35_C2011	Figgjo	5.7	810	563	247	C2011
525	525_C2011	27_C2011	27_2_C2011	0.13	5	28.7	27_C2011	35_C2011	Figgjo	5.7	810	563	247	C2011
526	526_C2011	27_C2011	27_2_C2011	0.14	6	28.4	27_C2011	35_C2011	Figgjo	5.7	810	563	247	C2011
527	527_C2011	27_C2011	27_2_C2011	0.13	7	28.9	27_C2011	35_C2011	Figgjo	5.7	810	563	247	C2011
528	528_C2011	27_C2011	27_2_C2011	0.14	8	29.2	27_C2011	35_C2011	Figgjo	5.7	810	563	247	C2011
529	529_C2011	27_C2011	27_2_C2011	0.14	9	28.5	27_C2011	35_C2011	Figgjo	5.7	810	563	247	C2011
530	530_C2011	27_C2011	27_2_C2011	0.14	10	28.3	27_C2011	35_C2011	Figgjo	5.7	810	563	247	C2011
531	531_C2011	14_C2011	14_2_C2011	0.16	1	29.1	7_C2011	35_C2011	Mowi.Figgjo	5.8	810	563	247	C2011
532	532_C2011	14_C2011	14_2_C2011	0.16	2	29.4	7_C2011	35_C2011	Mowi.Figgjo	5.8	810	563	247	C2011
533	533_C2011	14_C2011	14_2_C2011	0.15	3	29.1	7_C2011	35_C2011	Mowi.Figgjo	5.8	810	563	247	C2011
534	534_C2011	14_C2011	14_2_C2011	0.15	4	28.8	7_C2011	35_C2011	Mowi.Figgjo	5.8	810	563	247	C2011
535	535_C2011	14_C2011	14_2_C2011	0.15	5	29	7_C2011	35_C2011	Mowi.Figgjo	5.8	810	563	247	C2011
536	536_C2011	14_C2011	14_2_C2011	0.15	6	28.6	7_C2011	35_C2011	Mowi.Figgjo	5.8	810	563	247	C2011
537	537_C2011	14_C2011	14_2_C2011	0.15	7	28.8	7_C2011	35_C2011	Mowi.Figgjo	5.8	810	563	247	C2011
538	538_C2011	14_C2011	14_2_C2011	0.15	8	29.4	7_C2011	35_C2011	Mowi.Figgjo	5.8	810	563	247	C2011
539	539_C2011	14_C2011	14_2_C2011	0.16	9	29.1	7_C2011	35_C2011	Mowi.Figgjo	5.8	810	563	247	C2011
540	540_C2011	14_C2011	14_2_C2011	0.13	10	28.4	7_C2011	35_C2011	Mowi.Figgjo	5.8	810	563	247	C2011
541	541_C2011	13_C2011	13_2_C2011	0.16	1	29.4	7_C2011	17_C2011	Mowi	5.8	810	567	243	C2011
542	542_C2011	13_C2011	13_2_C2011	0.14	2	28.2	7_C2011	17_C2011	Mowi	5.8	810	567	243	C2011
543	543_C2011	13_C2011	13_2_C2011	0.15	3	28.7	7_C2011	17_C2011	Mowi	5.8	810	567	243	C2011
544	544_C2011	13_C2011	13_2_C2011	0.15	4	28.5	7_C2011	17_C2011	Mowi	5.8	810	567	243	C2011
545	545_C2011	13_C2011	13_2_C2011	0.16	5	29.9	7_C2011	17_C2011	Mowi	5.8	810	567	243	C2011
546	546_C2011	13_C2011	13_2_C2011	0.15	6	29.1	7_C2011	17_C2011	Mowi	5.8	810	567	243	C2011
547	547_C2011	13_C2011	13_2_C2011	0.15	7	29.1	7_C2011	17_C2011	Mowi	5.8	810	567	243	C2011
548	548_C2011	13_C2011	13_2_C2011	0.15	8	28.9	7_C2011	17_C2011	Mowi	5.8	810	567	243	C2011
549	549_C2011	13_C2011	13_2_C2011	0.16	9	29.5	7_C2011	17_C2011	Mowi	5.8	810	567	243	C2011
550	550_C2011	13_C2011	13_2_C2011	0.14	10	27.8	7_C2011	17_C2011	Mowi	5.8	810	567	243	C2011
551	551_C2011	26_C2011	26_2_C2011	0.11	1	27.2	26_C2011	35_C2011	Figgjo	5.3	810	555	255	C2011
552	552_C2011	26_C2011	26_2_C2011	0.11	2	27	26_C2011	35_C2011	Figgjo	5.3	810	555	255	C2011
553	553_C2011	26_C2011	26_2_C2011	0.12	3	27.6	26_C2011	35_C2011	Figgjo	5.3	810	555	255	C2011
554	554_C2011	26_C2011	26_2_C2011	0.11	4	27	26_C2011	35_C2011	Figgjo	5.3	810	555	255	C2011
555	555_C2011	26_C2011	26_2_C2011	0.12	5	27.4	26_C2011	35_C2011	Figgjo	5.3	810	555	255	C2011
556	556_C2011	26_C2011	26_2_C2011	0.12	6	27.3	26_C2011	35_C2011	Figgjo	5.3	810	555	255	C2011
557	557_C2011	26_C2011	26_2_C2011	0.11	7	26.9	26_C2011	35_C2011	Figgjo	5.3	810	555	255	C2011
558	558_C2011	26_C2011	26_2_C2011	0.12	8	27.5	26_C2011	35_C2011	Figgjo	5.3	810	555	255	C2011
559	559_C2011	26_C2011	26_2_C2011	0.12	9	26.7	26_C2011	35_C2011	Figgjo	5.3	810	555	255	C2011
560	560_C2011	26_C2011	26_2_C2011	0.11	10	26.7	26_C2011	35_C2011	Figgjo	5.3	810	555	255	C2011
561	561_C2011	12_C2011	12_2_C2011	0.18	1	29.6	6_C2011	34_C2011	Mowi.Figgjo	6	810	552	258	C2011
562	562_C2011	12_C2011	12_2_C2011	0.17	2	29.4	6_C2011	34_C2011	Mowi.Figgjo	6	810	552	258	C2011
563	563_C2011	12_C2011	12_2_C2011	0.16	3	29	6_C2011	34_C2011	Mowi.Figgjo	6	810	552	258	C2011
564	564_C2011	12_C2011	12_2_C2011	0.16	4	29.5	6_C2011	34_C2011	Mowi.Figgjo	6	810	552	258	C2011
565	565_C2011	12_C2011	12_2_C2011	0.16	5	28.5	6_C2011	34_C2011	Mowi.Figgjo	6	810	552	258	C2011
566	566_C2011	12_C2011	12_2_C2011	0.17	6	28.9	6_C2011	34_C2011	Mowi.Figgjo	6	810	552	258	C2011
567	567_C2011	12_C2011	12_2_C2011	0.17	7	29.5	6_C2011	34_C2011	Mowi.Figgjo	6	810	552	258	C2011
568	568_C2011	12_C2011	12_2_C2011	0.16	8	29.2	6_C2011	34_C2011	Mowi.Figgjo	6	810	552	258	C2011
569	569_C2011	12_C2011	12_2_C2011	0.15	9	28.2	6_C2011	34_C2011	Mowi.Figgjo	6	810	552	258	C2011
570	570_C2011	12_C2011	12_2_C2011	0.16	10	28.9	6_C2011	34_C2011	Mowi.Figgjo	6	810	552	258	C2011
571	571_C2011	11_C2011	11_2_C2011	0.17	1	29.3	6_C2011	16_C2011	Mowi	6	810	563	247	C2011
572	572_C2011	11_C2011	11_2_C2011	0.15	2	27.8	6_C2011	16_C2011	Mowi	6	810	563	247	C2011
573	573_C2011	11_C2011	11_2_C2011	0.18	3	29.3	6_C2011	16_C2011	Mowi	6	810	563	247	C2011
574	574_C2011	11_C2011	11_2_C2011	0.17	4	28.6	6_C2011	16_C2011	Mowi	6	810	563	247	C2011
575	575_C2011	11_C2011	11_2_C2011	0.17	5	29.4	6_C2011	16_C2011	Mowi	6	810	563	247	C2011
576	576_C2011	11_C2011	11_2_C2011	0.16	6	28.5	6_C2011	16_C2011	Mowi	6	810	563	247	C2011
577	577_C2011	11_C2011	11_2_C2011	0.15	7	28.3	6_C2011	16_C2011	Mowi	6	810	563	247	C2011
578	578_C2011	11_C2011	11_2_C2011	0.17	8	28.6	6_C2011	16_C2011	Mowi	6	810	563	247	C2011
579	579_C2011	11_C2011	11_2_C2011	0.16	9	28.3	6_C2011	16_C2011	Mowi	6	810	563	247	C2011
580	580_C2011	11_C2011	11_2_C2011	0.17	10	29.3	6_C2011	16_C2011	Mowi	6	810	563	247	C2011
581	581_C2011	2_C2011	2_3_C2011	0.17	1	28.4	1_C2011	31_C2011	Mowi.Figgjo	6.1	816	552	264	C2011
582	582_C2011	2_C2011	2_3_C2011	0.16	2	28.3	1_C2011	31_C2011	Mowi.Figgjo	6.1	816	552	264	C2011
583	583_C2011	2_C2011	2_3_C2011	0.18	3	29	1_C2011	31_C2011	Mowi.Figgjo	6.1	816	552	264	C2011
584	584_C2011	2_C2011	2_3_C2011	0.16	4	28.6	1_C2011	31_C2011	Mowi.Figgjo	6.1	816	552	264	C2011
585	585_C2011	2_C2011	2_3_C2011	0.17	5	29.1	1_C2011	31_C2011	Mowi.Figgjo	6.1	816	552	264	C2011
586	586_C2011	2_C2011	2_3_C2011	0.16	6	29.1	1_C2011	31_C2011	Mowi.Figgjo	6.1	816	552	264	C2011
587	587_C2011	2_C2011	2_3_C2011	0.16	7	28.6	1_C2011	31_C2011	Mowi.Figgjo	6.1	816	552	264	C2011
588	588_C2011	2_C2011	2_3_C2011	0.17	8	29.3	1_C2011	31_C2011	Mowi.Figgjo	6.1	816	552	264	C2011
589	589_C2011	2_C2011	2_3_C2011	0.16	9	28.9	1_C2011	31_C2011	Mowi.Figgjo	6.1	816	552	264	C2011
590	590_C2011	2_C2011	2_3_C2011	0.17	10	28.5	1_C2011	31_C2011	Mowi.Figgjo	6.1	816	552	264	C2011
591	591_C2011	29_C2011	29_3_C2011	0.15	1	29.2	29_C2011	37_C2011	Figgjo	5.7	816	552	264	C2011
592	592_C2011	29_C2011	29_3_C2011	0.15	2	28.8	29_C2011	37_C2011	Figgjo	5.7	816	552	264	C2011
593	593_C2011	29_C2011	29_3_C2011	0.15	3	28.9	29_C2011	37_C2011	Figgjo	5.7	816	552	264	C2011
594	594_C2011	29_C2011	29_3_C2011	0.16	4	29.1	29_C2011	37_C2011	Figgjo	5.7	816	552	264	C2011
595	595_C2011	29_C2011	29_3_C2011	0.15	5	28.9	29_C2011	37_C2011	Figgjo	5.7	816	552	264	C2011
596	596_C2011	29_C2011	29_3_C2011	0.14	6	28.5	29_C2011	37_C2011	Figgjo	5.7	816	552	264	C2011
597	597_C2011	29_C2011	29_3_C2011	0.15	7	28.5	29_C2011	37_C2011	Figgjo	5.7	816	552	264	C2011
598	598_C2011	29_C2011	29_3_C2011	0.15	8	28.2	29_C2011	37_C2011	Figgjo	5.7	816	552	264	C2011
599	599_C2011	29_C2011	29_3_C2011	0.15	9	29.3	29_C2011	37_C2011	Figgjo	5.7	816	552	264	C2011
600	600_C2011	29_C2011	29_3_C2011	0.14	10	28.6	29_C2011	37_C2011	Figgjo	5.7	816	552	264	C2011
601	601_C2011	15_C2011	15_3_C2011	0.17	1	29.2	8_C2011	18_C2011	Mowi	6	816	555	261	C2011
602	602_C2011	15_C2011	15_3_C2011	0.16	2	28.4	8_C2011	18_C2011	Mowi	6	816	555	261	C2011
603	603_C2011	15_C2011	15_3_C2011	0.17	3	28.7	8_C2011	18_C2011	Mowi	6	816	555	261	C2011
604	604_C2011	15_C2011	15_3_C2011	0.19	4	29.1	8_C2011	18_C2011	Mowi	6	816	555	261	C2011
605	605_C2011	15_C2011	15_3_C2011	0.18	5	29.2	8_C2011	18_C2011	Mowi	6	816	555	261	C2011
606	606_C2011	15_C2011	15_3_C2011	0.19	6	29.5	8_C2011	18_C2011	Mowi	6	816	555	261	C2011
607	607_C2011	15_C2011	15_3_C2011	0.18	7	29.5	8_C2011	18_C2011	Mowi	6	816	555	261	C2011
608	608_C2011	15_C2011	15_3_C2011	0.17	8	29.3	8_C2011	18_C2011	Mowi	6	816	555	261	C2011
609	609_C2011	15_C2011	15_3_C2011	0.16	9	28.6	8_C2011	18_C2011	Mowi	6	816	555	261	C2011
610	610_C2011	15_C2011	15_3_C2011	0.19	10	29	8_C2011	18_C2011	Mowi	6	816	555	261	C2011
611	611_C2011	12_C2011	12_3_C2011	0.18	1	29.8	6_C2011	34_C2011	Mowi.Figgjo	6	816	552	264	C2011
612	612_C2011	12_C2011	12_3_C2011	0.17	2	29.7	6_C2011	34_C2011	Mowi.Figgjo	6	816	552	264	C2011
613	613_C2011	12_C2011	12_3_C2011	0.15	3	29.6	6_C2011	34_C2011	Mowi.Figgjo	6	816	552	264	C2011
614	614_C2011	12_C2011	12_3_C2011	0.16	4	29.4	6_C2011	34_C2011	Mowi.Figgjo	6	816	552	264	C2011
615	615_C2011	12_C2011	12_3_C2011	0.17	5	29.4	6_C2011	34_C2011	Mowi.Figgjo	6	816	552	264	C2011
616	616_C2011	12_C2011	12_3_C2011	0.16	6	29.2	6_C2011	34_C2011	Mowi.Figgjo	6	816	552	264	C2011
617	617_C2011	12_C2011	12_3_C2011	0.17	7	29.9	6_C2011	34_C2011	Mowi.Figgjo	6	816	552	264	C2011
618	618_C2011	12_C2011	12_3_C2011	0.15	8	28.5	6_C2011	34_C2011	Mowi.Figgjo	6	816	552	264	C2011
619	619_C2011	12_C2011	12_3_C2011	0.16	9	29.2	6_C2011	34_C2011	Mowi.Figgjo	6	816	552	264	C2011
620	620_C2011	12_C2011	12_3_C2011	0.15	10	28.5	6_C2011	34_C2011	Mowi.Figgjo	6	816	552	264	C2011
621	621_C2011	24_C2011	24_3_C2011	0.14	1	29.3	24_C2011	34_C2011	Figgjo	5.8	816	548	268	C2011
622	622_C2011	24_C2011	24_3_C2011	0.15	2	29.6	24_C2011	34_C2011	Figgjo	5.8	816	548	268	C2011
623	623_C2011	24_C2011	24_3_C2011	0.14	3	29.3	24_C2011	34_C2011	Figgjo	5.8	816	548	268	C2011
624	624_C2011	24_C2011	24_3_C2011	0.14	4	29	24_C2011	34_C2011	Figgjo	5.8	816	548	268	C2011
625	625_C2011	24_C2011	24_3_C2011	0.14	5	29.5	24_C2011	34_C2011	Figgjo	5.8	816	548	268	C2011
626	626_C2011	24_C2011	24_3_C2011	0.14	6	28.9	24_C2011	34_C2011	Figgjo	5.8	816	548	268	C2011
627	627_C2011	24_C2011	24_3_C2011	0.13	7	29.5	24_C2011	34_C2011	Figgjo	5.8	816	548	268	C2011
628	628_C2011	24_C2011	24_3_C2011	0.14	8	28.6	24_C2011	34_C2011	Figgjo	5.8	816	548	268	C2011
629	629_C2011	24_C2011	24_3_C2011	0.14	9	29.1	24_C2011	34_C2011	Figgjo	5.8	816	548	268	C2011
630	630_C2011	24_C2011	24_3_C2011	0.13	10	29.1	24_C2011	34_C2011	Figgjo	5.8	816	548	268	C2011
631	631_C2011	5_C2011	5_3_C2011	0.14	1	28.9	3_C2011	13_C2011	Mowi	5.8	816	563	253	C2011
632	632_C2011	5_C2011	5_3_C2011	0.16	2	28.2	3_C2011	13_C2011	Mowi	5.8	816	563	253	C2011
633	633_C2011	5_C2011	5_3_C2011	0.16	3	29	3_C2011	13_C2011	Mowi	5.8	816	563	253	C2011
634	634_C2011	5_C2011	5_3_C2011	0.16	4	28.4	3_C2011	13_C2011	Mowi	5.8	816	563	253	C2011
635	635_C2011	5_C2011	5_3_C2011	0.16	5	28.4	3_C2011	13_C2011	Mowi	5.8	816	563	253	C2011
636	636_C2011	5_C2011	5_3_C2011	0.17	6	29.6	3_C2011	13_C2011	Mowi	5.8	816	563	253	C2011
637	637_C2011	5_C2011	5_3_C2011	0.16	7	28.8	3_C2011	13_C2011	Mowi	5.8	816	563	253	C2011
638	638_C2011	5_C2011	5_3_C2011	0.16	8	28.8	3_C2011	13_C2011	Mowi	5.8	816	563	253	C2011
639	639_C2011	5_C2011	5_3_C2011	0.15	9	28.5	3_C2011	13_C2011	Mowi	5.8	816	563	253	C2011
640	640_C2011	5_C2011	5_3_C2011	0.16	10	29.3	3_C2011	13_C2011	Mowi	5.8	816	563	253	C2011
641	641_C2011	21_C2011	21_3_C2011	0.18	1	29.6	21_C2011	31_C2011	Figgjo	6.1	816	555	261	C2011
642	642_C2011	21_C2011	21_3_C2011	0.17	2	28.7	21_C2011	31_C2011	Figgjo	6.1	816	555	261	C2011
643	643_C2011	21_C2011	21_3_C2011	0.18	3	29.5	21_C2011	31_C2011	Figgjo	6.1	816	555	261	C2011
644	644_C2011	21_C2011	21_3_C2011	0.17	4	29.9	21_C2011	31_C2011	Figgjo	6.1	816	555	261	C2011
645	645_C2011	21_C2011	21_3_C2011	0.18	5	29.4	21_C2011	31_C2011	Figgjo	6.1	816	555	261	C2011
646	646_C2011	21_C2011	21_3_C2011	0.17	6	29.1	21_C2011	31_C2011	Figgjo	6.1	816	555	261	C2011
647	647_C2011	21_C2011	21_3_C2011	0.17	7	28.7	21_C2011	31_C2011	Figgjo	6.1	816	555	261	C2011
648	648_C2011	21_C2011	21_3_C2011	0.18	8	28.6	21_C2011	31_C2011	Figgjo	6.1	816	555	261	C2011
649	649_C2011	21_C2011	21_3_C2011	0.17	9	29.1	21_C2011	31_C2011	Figgjo	6.1	816	555	261	C2011
650	650_C2011	21_C2011	21_3_C2011	0.17	10	29.7	21_C2011	31_C2011	Figgjo	6.1	816	555	261	C2011
651	651_C2011	19_C2011	19_3_C2011	0.16	1	29.6	10_C2011	20_C2011	Mowi	6	816	563	253	C2011
652	652_C2011	19_C2011	19_3_C2011	0.16	2	29.2	10_C2011	20_C2011	Mowi	6	816	563	253	C2011
653	653_C2011	19_C2011	19_3_C2011	0.17	3	29.6	10_C2011	20_C2011	Mowi	6	816	563	253	C2011
654	654_C2011	19_C2011	19_3_C2011	0.17	4	30	10_C2011	20_C2011	Mowi	6	816	563	253	C2011
655	655_C2011	19_C2011	19_3_C2011	0.18	5	29.6	10_C2011	20_C2011	Mowi	6	816	563	253	C2011
656	656_C2011	19_C2011	19_3_C2011	0.16	6	29	10_C2011	20_C2011	Mowi	6	816	563	253	C2011
657	657_C2011	19_C2011	19_3_C2011	0.16	7	28.7	10_C2011	20_C2011	Mowi	6	816	563	253	C2011
658	658_C2011	19_C2011	19_3_C2011	0.17	8	29.4	10_C2011	20_C2011	Mowi	6	816	563	253	C2011
659	659_C2011	19_C2011	19_3_C2011	0.17	9	29.1	10_C2011	20_C2011	Mowi	6	816	563	253	C2011
660	660_C2011	19_C2011	19_3_C2011	0.17	10	29.7	10_C2011	20_C2011	Mowi	6	816	563	253	C2011
661	661_C2011	16_C2011	16_3_C2011	0.17	1	29.2	8_C2011	36_C2011	Mowi.Figgjo	6	816	552	264	C2011
662	662_C2011	16_C2011	16_3_C2011	0.17	2	29.1	8_C2011	36_C2011	Mowi.Figgjo	6	816	552	264	C2011
663	663_C2011	16_C2011	16_3_C2011	0.17	3	29.6	8_C2011	36_C2011	Mowi.Figgjo	6	816	552	264	C2011
664	664_C2011	16_C2011	16_3_C2011	0.17	4	29.2	8_C2011	36_C2011	Mowi.Figgjo	6	816	552	264	C2011
665	665_C2011	16_C2011	16_3_C2011	0.16	5	28.6	8_C2011	36_C2011	Mowi.Figgjo	6	816	552	264	C2011
666	666_C2011	16_C2011	16_3_C2011	0.18	6	29.9	8_C2011	36_C2011	Mowi.Figgjo	6	816	552	264	C2011
667	667_C2011	16_C2011	16_3_C2011	0.16	7	28.2	8_C2011	36_C2011	Mowi.Figgjo	6	816	552	264	C2011
668	668_C2011	16_C2011	16_3_C2011	0.17	8	29.5	8_C2011	36_C2011	Mowi.Figgjo	6	816	552	264	C2011
669	669_C2011	16_C2011	16_3_C2011	0.17	9	29.3	8_C2011	36_C2011	Mowi.Figgjo	6	816	552	264	C2011
670	670_C2011	16_C2011	16_3_C2011	0.16	10	29.3	8_C2011	36_C2011	Mowi.Figgjo	6	816	552	264	C2011
671	671_C2011	26_C2011	26_3_C2011	0.13	1	27.8	26_C2011	35_C2011	Figgjo	5.3	816	555	261	C2011
672	672_C2011	26_C2011	26_3_C2011	0.13	2	27.6	26_C2011	35_C2011	Figgjo	5.3	816	555	261	C2011
673	673_C2011	26_C2011	26_3_C2011	0.12	3	27.4	26_C2011	35_C2011	Figgjo	5.3	816	555	261	C2011
674	674_C2011	26_C2011	26_3_C2011	0.12	4	27.4	26_C2011	35_C2011	Figgjo	5.3	816	555	261	C2011
675	675_C2011	26_C2011	26_3_C2011	0.12	5	27.7	26_C2011	35_C2011	Figgjo	5.3	816	555	261	C2011
676	676_C2011	26_C2011	26_3_C2011	0.12	6	27.4	26_C2011	35_C2011	Figgjo	5.3	816	555	261	C2011
677	677_C2011	26_C2011	26_3_C2011	0.12	7	27.8	26_C2011	35_C2011	Figgjo	5.3	816	555	261	C2011
678	678_C2011	26_C2011	26_3_C2011	0.12	8	27.5	26_C2011	35_C2011	Figgjo	5.3	816	555	261	C2011
679	679_C2011	26_C2011	26_3_C2011	0.12	9	27.7	26_C2011	35_C2011	Figgjo	5.3	816	555	261	C2011
680	680_C2011	26_C2011	26_3_C2011	0.12	10	27.7	26_C2011	35_C2011	Figgjo	5.3	816	555	261	C2011
681	681_C2011	9_C2011	9_3_C2011	0.19	1	30.1	5_C2011	15_C2011	Mowi	6.1	816	555	261	C2011
682	682_C2011	9_C2011	9_3_C2011	0.19	2	30.3	5_C2011	15_C2011	Mowi	6.1	816	555	261	C2011
683	683_C2011	9_C2011	9_3_C2011	0.19	3	30.6	5_C2011	15_C2011	Mowi	6.1	816	555	261	C2011
684	684_C2011	9_C2011	9_3_C2011	0.21	4	31.5	5_C2011	15_C2011	Mowi	6.1	816	555	261	C2011
685	685_C2011	9_C2011	9_3_C2011	0.18	5	30.9	5_C2011	15_C2011	Mowi	6.1	816	555	261	C2011
686	686_C2011	9_C2011	9_3_C2011	0.2	6	30.1	5_C2011	15_C2011	Mowi	6.1	816	555	261	C2011
687	687_C2011	9_C2011	9_3_C2011	0.19	7	30	5_C2011	15_C2011	Mowi	6.1	816	555	261	C2011
688	688_C2011	9_C2011	9_3_C2011	0.2	8	30.6	5_C2011	15_C2011	Mowi	6.1	816	555	261	C2011
689	689_C2011	9_C2011	9_3_C2011	0.19	9	30.2	5_C2011	15_C2011	Mowi	6.1	816	555	261	C2011
690	690_C2011	9_C2011	9_3_C2011	0.19	10	30.5	5_C2011	15_C2011	Mowi	6.1	816	555	261	C2011
691	691_C2011	6_C2011	6_3_C2011	0.17	1	28.8	3_C2011	32_C2011	Mowi.Figgjo	5.8	816	563	253	C2011
692	692_C2011	6_C2011	6_3_C2011	0.16	2	28.3	3_C2011	32_C2011	Mowi.Figgjo	5.8	816	563	253	C2011
693	693_C2011	6_C2011	6_3_C2011	0.16	3	28.9	3_C2011	32_C2011	Mowi.Figgjo	5.8	816	563	253	C2011
694	694_C2011	6_C2011	6_3_C2011	0.15	4	28.7	3_C2011	32_C2011	Mowi.Figgjo	5.8	816	563	253	C2011
695	695_C2011	6_C2011	6_3_C2011	0.15	5	28.9	3_C2011	32_C2011	Mowi.Figgjo	5.8	816	563	253	C2011
696	696_C2011	6_C2011	6_3_C2011	0.16	6	28.6	3_C2011	32_C2011	Mowi.Figgjo	5.8	816	563	253	C2011
697	697_C2011	6_C2011	6_3_C2011	0.16	7	29.3	3_C2011	32_C2011	Mowi.Figgjo	5.8	816	563	253	C2011
698	698_C2011	6_C2011	6_3_C2011	0.16	8	28.9	3_C2011	32_C2011	Mowi.Figgjo	5.8	816	563	253	C2011
699	699_C2011	6_C2011	6_3_C2011	0.16	9	28.7	3_C2011	32_C2011	Mowi.Figgjo	5.8	816	563	253	C2011
700	700_C2011	6_C2011	6_3_C2011	0.15	10	28.7	3_C2011	32_C2011	Mowi.Figgjo	5.8	816	563	253	C2011
701	701_C2011	3_C2011	3_3_C2011	0.18	1	29	2_C2011	12_C2011	Mowi	6.1	816	567	249	C2011
702	702_C2011	3_C2011	3_3_C2011	0.18	2	29.4	2_C2011	12_C2011	Mowi	6.1	816	567	249	C2011
703	703_C2011	3_C2011	3_3_C2011	0.19	3	29.4	2_C2011	12_C2011	Mowi	6.1	816	567	249	C2011
704	704_C2011	3_C2011	3_3_C2011	0.18	4	29.1	2_C2011	12_C2011	Mowi	6.1	816	567	249	C2011
705	705_C2011	3_C2011	3_3_C2011	0.18	5	29.2	2_C2011	12_C2011	Mowi	6.1	816	567	249	C2011
706	706_C2011	3_C2011	3_3_C2011	0.19	6	29	2_C2011	12_C2011	Mowi	6.1	816	567	249	C2011
707	707_C2011	3_C2011	3_3_C2011	0.18	7	29.2	2_C2011	12_C2011	Mowi	6.1	816	567	249	C2011
708	708_C2011	3_C2011	3_3_C2011	0.18	8	29.1	2_C2011	12_C2011	Mowi	6.1	816	567	249	C2011
709	709_C2011	3_C2011	3_3_C2011	0.18	9	29.3	2_C2011	12_C2011	Mowi	6.1	816	567	249	C2011
710	710_C2011	3_C2011	3_3_C2011	0.17	10	29.9	2_C2011	12_C2011	Mowi	6.1	816	567	249	C2011
711	711_C2011	20_C2011	20_3_C2011	0.16	1	28.9	10_C2011	38_C2011	Mowi.Figgjo	6	816	563	253	C2011
712	712_C2011	20_C2011	20_3_C2011	0.16	2	28.9	10_C2011	38_C2011	Mowi.Figgjo	6	816	563	253	C2011
713	713_C2011	20_C2011	20_3_C2011	0.15	3	28.3	10_C2011	38_C2011	Mowi.Figgjo	6	816	563	253	C2011
714	714_C2011	20_C2011	20_3_C2011	0.15	4	28.5	10_C2011	38_C2011	Mowi.Figgjo	6	816	563	253	C2011
715	715_C2011	20_C2011	20_3_C2011	0.17	5	28.9	10_C2011	38_C2011	Mowi.Figgjo	6	816	563	253	C2011
716	716_C2011	20_C2011	20_3_C2011	0.17	6	29.4	10_C2011	38_C2011	Mowi.Figgjo	6	816	563	253	C2011
717	717_C2011	20_C2011	20_3_C2011	0.15	7	28.8	10_C2011	38_C2011	Mowi.Figgjo	6	816	563	253	C2011
718	718_C2011	20_C2011	20_3_C2011	0.16	8	28.8	10_C2011	38_C2011	Mowi.Figgjo	6	816	563	253	C2011
719	719_C2011	20_C2011	20_3_C2011	0.16	9	28.7	10_C2011	38_C2011	Mowi.Figgjo	6	816	563	253	C2011
720	720_C2011	20_C2011	20_3_C2011	0.15	10	28.7	10_C2011	38_C2011	Mowi.Figgjo	6	816	563	253	C2011
721	721_C2011	28_C2011	28_3_C2011	0.14	1	29	28_C2011	36_C2011	Figgjo	5.6	816	559	257	C2011
722	722_C2011	28_C2011	28_3_C2011	0.14	2	28.4	28_C2011	36_C2011	Figgjo	5.6	816	559	257	C2011
723	723_C2011	28_C2011	28_3_C2011	0.13	3	27.5	28_C2011	36_C2011	Figgjo	5.6	816	559	257	C2011
724	724_C2011	28_C2011	28_3_C2011	0.13	4	28.2	28_C2011	36_C2011	Figgjo	5.6	816	559	257	C2011
725	725_C2011	28_C2011	28_3_C2011	0.13	5	28	28_C2011	36_C2011	Figgjo	5.6	816	559	257	C2011
726	726_C2011	28_C2011	28_3_C2011	0.13	6	28.8	28_C2011	36_C2011	Figgjo	5.6	816	559	257	C2011
727	727_C2011	28_C2011	28_3_C2011	0.12	7	28	28_C2011	36_C2011	Figgjo	5.6	816	559	257	C2011
728	728_C2011	28_C2011	28_3_C2011	0.12	8	27.9	28_C2011	36_C2011	Figgjo	5.6	816	559	257	C2011
729	729_C2011	28_C2011	28_3_C2011	0.13	9	28.1	28_C2011	36_C2011	Figgjo	5.6	816	559	257	C2011
730	730_C2011	28_C2011	28_3_C2011	0.12	10	28.4	28_C2011	36_C2011	Figgjo	5.6	816	559	257	C2011
731	731_C2011	13_C2011	13_3_C2011	0.15	1	28.7	7_C2011	17_C2011	Mowi	5.8	816	567	249	C2011
732	732_C2011	13_C2011	13_3_C2011	0.16	2	28.9	7_C2011	17_C2011	Mowi	5.8	816	567	249	C2011
733	733_C2011	13_C2011	13_3_C2011	0.15	3	28.6	7_C2011	17_C2011	Mowi	5.8	816	567	249	C2011
734	734_C2011	13_C2011	13_3_C2011	0.15	4	28.2	7_C2011	17_C2011	Mowi	5.8	816	567	249	C2011
735	735_C2011	13_C2011	13_3_C2011	0.16	5	29	7_C2011	17_C2011	Mowi	5.8	816	567	249	C2011
736	736_C2011	13_C2011	13_3_C2011	0.15	6	29	7_C2011	17_C2011	Mowi	5.8	816	567	249	C2011
737	737_C2011	13_C2011	13_3_C2011	0.15	7	28.2	7_C2011	17_C2011	Mowi	5.8	816	567	249	C2011
738	738_C2011	13_C2011	13_3_C2011	0.12	8	27.6	7_C2011	17_C2011	Mowi	5.8	816	567	249	C2011
739	739_C2011	13_C2011	13_3_C2011	0.15	9	28.8	7_C2011	17_C2011	Mowi	5.8	816	567	249	C2011
740	740_C2011	13_C2011	13_3_C2011	0.16	10	29.3	7_C2011	17_C2011	Mowi	5.8	816	567	249	C2011
741	741_C2011	10_C2011	10_3_C2011	0.19	1	30.8	5_C2011	33_C2011	Mowi.Figgjo	6.3	816	555	261	C2011
742	742_C2011	10_C2011	10_3_C2011	0.18	2	30.1	5_C2011	33_C2011	Mowi.Figgjo	6.3	816	555	261	C2011
743	743_C2011	10_C2011	10_3_C2011	0.18	3	29.8	5_C2011	33_C2011	Mowi.Figgjo	6.3	816	555	261	C2011
744	744_C2011	10_C2011	10_3_C2011	0.17	4	28.1	5_C2011	33_C2011	Mowi.Figgjo	6.3	816	555	261	C2011
745	745_C2011	10_C2011	10_3_C2011	0.19	5	30.4	5_C2011	33_C2011	Mowi.Figgjo	6.3	816	555	261	C2011
746	746_C2011	10_C2011	10_3_C2011	0.18	6	30.2	5_C2011	33_C2011	Mowi.Figgjo	6.3	816	555	261	C2011
747	747_C2011	10_C2011	10_3_C2011	0.18	7	29.9	5_C2011	33_C2011	Mowi.Figgjo	6.3	816	555	261	C2011
748	748_C2011	10_C2011	10_3_C2011	0.17	8	30.1	5_C2011	33_C2011	Mowi.Figgjo	6.3	816	555	261	C2011
749	749_C2011	10_C2011	10_3_C2011	0.18	9	29.9	5_C2011	33_C2011	Mowi.Figgjo	6.3	816	555	261	C2011
750	750_C2011	10_C2011	10_3_C2011	0.18	10	30.6	5_C2011	33_C2011	Mowi.Figgjo	6.3	816	555	261	C2011
751	751_C2011	23_C2011	23_3_C2011	0.16	1	29.8	23_C2011	33_C2011	Figgjo	6	816	552	264	C2011
752	752_C2011	23_C2011	23_3_C2011	0.18	2	29.9	23_C2011	33_C2011	Figgjo	6	816	552	264	C2011
753	753_C2011	23_C2011	23_3_C2011	0.16	3	29.9	23_C2011	33_C2011	Figgjo	6	816	552	264	C2011
754	754_C2011	23_C2011	23_3_C2011	0.18	4	30.2	23_C2011	33_C2011	Figgjo	6	816	552	264	C2011
755	755_C2011	23_C2011	23_3_C2011	0.17	5	30	23_C2011	33_C2011	Figgjo	6	816	552	264	C2011
756	756_C2011	23_C2011	23_3_C2011	0.16	6	29.9	23_C2011	33_C2011	Figgjo	6	816	552	264	C2011
757	757_C2011	23_C2011	23_3_C2011	0.16	7	29.9	23_C2011	33_C2011	Figgjo	6	816	552	264	C2011
758	758_C2011	23_C2011	23_3_C2011	0.17	8	30.4	23_C2011	33_C2011	Figgjo	6	816	552	264	C2011
759	759_C2011	23_C2011	23_3_C2011	0.15	9	29.9	23_C2011	33_C2011	Figgjo	6	816	552	264	C2011
760	760_C2011	23_C2011	23_3_C2011	0.17	10	30.4	23_C2011	33_C2011	Figgjo	6	816	552	264	C2011
761	761_C2011	22_C2011	22_3_C2011	0.17	1	29.3	22_C2011	32_C2011	Figgjo	6.1	816	555	261	C2011
762	762_C2011	22_C2011	22_3_C2011	0.16	2	29.1	22_C2011	32_C2011	Figgjo	6.1	816	555	261	C2011
763	763_C2011	22_C2011	22_3_C2011	0.17	3	29.4	22_C2011	32_C2011	Figgjo	6.1	816	555	261	C2011
764	764_C2011	22_C2011	22_3_C2011	0.17	4	29.1	22_C2011	32_C2011	Figgjo	6.1	816	555	261	C2011
765	765_C2011	22_C2011	22_3_C2011	0.16	5	29.6	22_C2011	32_C2011	Figgjo	6.1	816	555	261	C2011
766	766_C2011	22_C2011	22_3_C2011	0.16	6	29.8	22_C2011	32_C2011	Figgjo	6.1	816	555	261	C2011
767	767_C2011	22_C2011	22_3_C2011	0.17	7	29.7	22_C2011	32_C2011	Figgjo	6.1	816	555	261	C2011
768	768_C2011	22_C2011	22_3_C2011	0.16	8	29.4	22_C2011	32_C2011	Figgjo	6.1	816	555	261	C2011
769	769_C2011	22_C2011	22_3_C2011	0.17	9	29.4	22_C2011	32_C2011	Figgjo	6.1	816	555	261	C2011
770	770_C2011	22_C2011	22_3_C2011	0.16	10	29.2	22_C2011	32_C2011	Figgjo	6.1	816	555	261	C2011
771	771_C2011	4_C2011	4_3_C2011	0.18	1	29.8	2_C2011	32_C2011	Mowi.Figgjo	6.1	816	567	249	C2011
772	772_C2011	4_C2011	4_3_C2011	0.19	2	29.1	2_C2011	32_C2011	Mowi.Figgjo	6.1	816	567	249	C2011
773	773_C2011	4_C2011	4_3_C2011	0.18	3	29.4	2_C2011	32_C2011	Mowi.Figgjo	6.1	816	567	249	C2011
774	774_C2011	4_C2011	4_3_C2011	0.18	4	29.6	2_C2011	32_C2011	Mowi.Figgjo	6.1	816	567	249	C2011
775	775_C2011	4_C2011	4_3_C2011	0.19	5	30.3	2_C2011	32_C2011	Mowi.Figgjo	6.1	816	567	249	C2011
776	776_C2011	4_C2011	4_3_C2011	0.17	6	29.1	2_C2011	32_C2011	Mowi.Figgjo	6.1	816	567	249	C2011
777	777_C2011	4_C2011	4_3_C2011	0.18	7	29.7	2_C2011	32_C2011	Mowi.Figgjo	6.1	816	567	249	C2011
778	778_C2011	4_C2011	4_3_C2011	0.17	8	28.8	2_C2011	32_C2011	Mowi.Figgjo	6.1	816	567	249	C2011
779	779_C2011	4_C2011	4_3_C2011	0.17	9	29.2	2_C2011	32_C2011	Mowi.Figgjo	6.1	816	567	249	C2011
780	780_C2011	4_C2011	4_3_C2011	0.19	10	29.1	2_C2011	32_C2011	Mowi.Figgjo	6.1	816	567	249	C2011
781	781_C2011	1_C2011	1_3_C2011	0.17	1	30	1_C2011	11_C2011	Mowi	6.1	816	555	261	C2011
782	782_C2011	1_C2011	1_3_C2011	0.18	2	30	1_C2011	11_C2011	Mowi	6.1	816	555	261	C2011
783	783_C2011	1_C2011	1_3_C2011	0.17	3	29.9	1_C2011	11_C2011	Mowi	6.1	816	555	261	C2011
784	784_C2011	1_C2011	1_3_C2011	0.17	4	29.7	1_C2011	11_C2011	Mowi	6.1	816	555	261	C2011
785	785_C2011	1_C2011	1_3_C2011	0.17	5	29.7	1_C2011	11_C2011	Mowi	6.1	816	555	261	C2011
786	786_C2011	1_C2011	1_3_C2011	0.18	6	29.9	1_C2011	11_C2011	Mowi	6.1	816	555	261	C2011
787	787_C2011	1_C2011	1_3_C2011	0.16	7	29.9	1_C2011	11_C2011	Mowi	6.1	816	555	261	C2011
788	788_C2011	1_C2011	1_3_C2011	0.18	8	29.7	1_C2011	11_C2011	Mowi	6.1	816	555	261	C2011
789	789_C2011	1_C2011	1_3_C2011	0.18	9	30.6	1_C2011	11_C2011	Mowi	6.1	816	555	261	C2011
790	790_C2011	1_C2011	1_3_C2011	0.17	10	30.1	1_C2011	11_C2011	Mowi	6.1	816	555	261	C2011
791	791_C2011	30_C2011	30_3_C2011	0.14	1	28.2	30_C2011	38_C2011	Figgjo	5.7	816	559	257	C2011
792	792_C2011	30_C2011	30_3_C2011	0.13	2	27.8	30_C2011	38_C2011	Figgjo	5.7	816	559	257	C2011
793	793_C2011	30_C2011	30_3_C2011	0.13	3	28.2	30_C2011	38_C2011	Figgjo	5.7	816	559	257	C2011
794	794_C2011	30_C2011	30_3_C2011	0.13	4	28.3	30_C2011	38_C2011	Figgjo	5.7	816	559	257	C2011
795	795_C2011	30_C2011	30_3_C2011	0.13	5	27.6	30_C2011	38_C2011	Figgjo	5.7	816	559	257	C2011
796	796_C2011	30_C2011	30_3_C2011	0.14	6	28	30_C2011	38_C2011	Figgjo	5.7	816	559	257	C2011
797	797_C2011	30_C2011	30_3_C2011	0.14	7	27.7	30_C2011	38_C2011	Figgjo	5.7	816	559	257	C2011
798	798_C2011	30_C2011	30_3_C2011	0.13	8	27.6	30_C2011	38_C2011	Figgjo	5.7	816	559	257	C2011
799	799_C2011	30_C2011	30_3_C2011	0.14	9	28.2	30_C2011	38_C2011	Figgjo	5.7	816	559	257	C2011
800	800_C2011	30_C2011	30_3_C2011	0.14	10	28.5	30_C2011	38_C2011	Figgjo	5.7	816	559	257	C2011
801	801_C2011	18_C2011	18_3_C2011	0.17	1	28.8	9_C2011	37_C2011	Mowi.Figgjo	6.1	816	571	245	C2011
802	802_C2011	18_C2011	18_3_C2011	0.17	2	28.9	9_C2011	37_C2011	Mowi.Figgjo	6.1	816	571	245	C2011
803	803_C2011	18_C2011	18_3_C2011	0.17	3	29.2	9_C2011	37_C2011	Mowi.Figgjo	6.1	816	571	245	C2011
804	804_C2011	18_C2011	18_3_C2011	0.16	4	28.6	9_C2011	37_C2011	Mowi.Figgjo	6.1	816	571	245	C2011
805	805_C2011	18_C2011	18_3_C2011	0.16	5	28.7	9_C2011	37_C2011	Mowi.Figgjo	6.1	816	571	245	C2011
806	806_C2011	18_C2011	18_3_C2011	0.15	6	26.6	9_C2011	37_C2011	Mowi.Figgjo	6.1	816	571	245	C2011
807	807_C2011	18_C2011	18_3_C2011	0.16	7	29.2	9_C2011	37_C2011	Mowi.Figgjo	6.1	816	571	245	C2011
808	808_C2011	18_C2011	18_3_C2011	0.16	8	28.8	9_C2011	37_C2011	Mowi.Figgjo	6.1	816	571	245	C2011
809	809_C2011	18_C2011	18_3_C2011	0.16	9	28.6	9_C2011	37_C2011	Mowi.Figgjo	6.1	816	571	245	C2011
810	810_C2011	18_C2011	18_3_C2011	0.16	10	28.6	9_C2011	37_C2011	Mowi.Figgjo	6.1	816	571	245	C2011
811	811_C2011	17_C2011	17_3_C2011	0.17	1	28.7	9_C2011	19_C2011	Mowi	6	816	571	245	C2011
812	812_C2011	17_C2011	17_3_C2011	0.15	2	28.5	9_C2011	19_C2011	Mowi	6	816	571	245	C2011
813	813_C2011	17_C2011	17_3_C2011	0.15	3	28.6	9_C2011	19_C2011	Mowi	6	816	571	245	C2011
814	814_C2011	17_C2011	17_3_C2011	0.16	4	29.2	9_C2011	19_C2011	Mowi	6	816	571	245	C2011
815	815_C2011	17_C2011	17_3_C2011	0.16	5	28.4	9_C2011	19_C2011	Mowi	6	816	571	245	C2011
816	816_C2011	17_C2011	17_3_C2011	0.17	6	28.4	9_C2011	19_C2011	Mowi	6	816	571	245	C2011
817	817_C2011	17_C2011	17_3_C2011	0.16	7	29.1	9_C2011	19_C2011	Mowi	6	816	571	245	C2011
818	818_C2011	17_C2011	17_3_C2011	0.17	8	29.1	9_C2011	19_C2011	Mowi	6	816	571	245	C2011
819	819_C2011	17_C2011	17_3_C2011	0.16	9	28.7	9_C2011	19_C2011	Mowi	6	816	571	245	C2011
820	820_C2011	17_C2011	17_3_C2011	0.16	10	28.1	9_C2011	19_C2011	Mowi	6	816	571	245	C2011
821	821_C2011	27_C2011	27_3_C2011	0.14	1	28.6	27_C2011	35_C2011	Figgjo	5.7	816	563	253	C2011
822	822_C2011	27_C2011	27_3_C2011	0.13	2	28.4	27_C2011	35_C2011	Figgjo	5.7	816	563	253	C2011
823	823_C2011	27_C2011	27_3_C2011	0.14	3	28	27_C2011	35_C2011	Figgjo	5.7	816	563	253	C2011
824	824_C2011	27_C2011	27_3_C2011	0.14	4	28.3	27_C2011	35_C2011	Figgjo	5.7	816	563	253	C2011
825	825_C2011	27_C2011	27_3_C2011	0.13	5	28.6	27_C2011	35_C2011	Figgjo	5.7	816	563	253	C2011
826	826_C2011	27_C2011	27_3_C2011	0.14	6	28.7	27_C2011	35_C2011	Figgjo	5.7	816	563	253	C2011
827	827_C2011	27_C2011	27_3_C2011	0.14	7	28.8	27_C2011	35_C2011	Figgjo	5.7	816	563	253	C2011
828	828_C2011	27_C2011	27_3_C2011	0.14	8	28.4	27_C2011	35_C2011	Figgjo	5.7	816	563	253	C2011
829	829_C2011	27_C2011	27_3_C2011	0.14	9	28.5	27_C2011	35_C2011	Figgjo	5.7	816	563	253	C2011
830	830_C2011	27_C2011	27_3_C2011	0.13	10	28.5	27_C2011	35_C2011	Figgjo	5.7	816	563	253	C2011
831	831_C2011	14_C2011	14_3_C2011	0.15	1	28.1	7_C2011	35_C2011	Mowi.Figgjo	5.8	816	567	249	C2011
832	832_C2011	14_C2011	14_3_C2011	0.17	2	28.8	7_C2011	35_C2011	Mowi.Figgjo	5.8	816	567	249	C2011
833	833_C2011	14_C2011	14_3_C2011	0.15	3	28.7	7_C2011	35_C2011	Mowi.Figgjo	5.8	816	567	249	C2011
834	834_C2011	14_C2011	14_3_C2011	0.16	4	28.7	7_C2011	35_C2011	Mowi.Figgjo	5.8	816	567	249	C2011
835	835_C2011	14_C2011	14_3_C2011	0.15	5	28.5	7_C2011	35_C2011	Mowi.Figgjo	5.8	816	567	249	C2011
836	836_C2011	14_C2011	14_3_C2011	0.15	6	29.7	7_C2011	35_C2011	Mowi.Figgjo	5.8	816	567	249	C2011
837	837_C2011	14_C2011	14_3_C2011	0.15	7	29.2	7_C2011	35_C2011	Mowi.Figgjo	5.8	816	567	249	C2011
838	838_C2011	14_C2011	14_3_C2011	0.15	8	29	7_C2011	35_C2011	Mowi.Figgjo	5.8	816	567	249	C2011
839	839_C2011	14_C2011	14_3_C2011	0.15	9	28.8	7_C2011	35_C2011	Mowi.Figgjo	5.8	816	567	249	C2011
840	840_C2011	14_C2011	14_3_C2011	0.16	10	29.5	7_C2011	35_C2011	Mowi.Figgjo	5.8	816	567	249	C2011
841	841_C2011	11_C2011	11_3_C2011	0.16	1	29.3	6_C2011	16_C2011	Mowi	6	816	567	249	C2011
842	842_C2011	11_C2011	11_3_C2011	0.18	2	29.6	6_C2011	16_C2011	Mowi	6	816	567	249	C2011
843	843_C2011	11_C2011	11_3_C2011	0.17	3	29.5	6_C2011	16_C2011	Mowi	6	816	567	249	C2011
844	844_C2011	11_C2011	11_3_C2011	0.17	4	29.9	6_C2011	16_C2011	Mowi	6	816	567	249	C2011
845	845_C2011	11_C2011	11_3_C2011	0.18	5	30.2	6_C2011	16_C2011	Mowi	6	816	567	249	C2011
846	846_C2011	11_C2011	11_3_C2011	0.16	6	28.8	6_C2011	16_C2011	Mowi	6	816	567	249	C2011
847	847_C2011	11_C2011	11_3_C2011	0.15	7	28.6	6_C2011	16_C2011	Mowi	6	816	567	249	C2011
848	848_C2011	11_C2011	11_3_C2011	0.15	8	28.4	6_C2011	16_C2011	Mowi	6	816	567	249	C2011
849	849_C2011	11_C2011	11_3_C2011	0.16	9	28.9	6_C2011	16_C2011	Mowi	6	816	567	249	C2011
850	850_C2011	11_C2011	11_3_C2011	0.16	10	28.8	6_C2011	16_C2011	Mowi	6	816	567	249	C2011
851	851_C2011	8_C2011	8_3_C2011	0.14	1	28.6	4_C2011	33_C2011	Mowi.Figgjo	5.8	816	555	261	C2011
852	852_C2011	8_C2011	8_3_C2011	0.14	2	28.8	4_C2011	33_C2011	Mowi.Figgjo	5.8	816	555	261	C2011
853	853_C2011	8_C2011	8_3_C2011	0.15	3	29.1	4_C2011	33_C2011	Mowi.Figgjo	5.8	816	555	261	C2011
854	854_C2011	8_C2011	8_3_C2011	0.15	4	29.1	4_C2011	33_C2011	Mowi.Figgjo	5.8	816	555	261	C2011
855	855_C2011	8_C2011	8_3_C2011	0.15	5	29.2	4_C2011	33_C2011	Mowi.Figgjo	5.8	816	555	261	C2011
856	856_C2011	8_C2011	8_3_C2011	0.15	6	28.3	4_C2011	33_C2011	Mowi.Figgjo	5.8	816	555	261	C2011
857	857_C2011	8_C2011	8_3_C2011	0.14	7	28	4_C2011	33_C2011	Mowi.Figgjo	5.8	816	555	261	C2011
858	858_C2011	8_C2011	8_3_C2011	0.14	8	27.5	4_C2011	33_C2011	Mowi.Figgjo	5.8	816	555	261	C2011
859	859_C2011	8_C2011	8_3_C2011	0.14	9	28.1	4_C2011	33_C2011	Mowi.Figgjo	5.8	816	555	261	C2011
860	860_C2011	8_C2011	8_3_C2011	0.14	10	28.9	4_C2011	33_C2011	Mowi.Figgjo	5.8	816	555	261	C2011
861	861_C2011	7_C2011	7_3_C2011	0.15	1	28.8	4_C2011	14_C2011	Mowi	5.8	816	555	261	C2011
862	862_C2011	7_C2011	7_3_C2011	0.15	2	29	4_C2011	14_C2011	Mowi	5.8	816	555	261	C2011
863	863_C2011	7_C2011	7_3_C2011	0.16	3	29.4	4_C2011	14_C2011	Mowi	5.8	816	555	261	C2011
864	864_C2011	7_C2011	7_3_C2011	0.15	4	29	4_C2011	14_C2011	Mowi	5.8	816	555	261	C2011
865	865_C2011	7_C2011	7_3_C2011	0.15	5	29	4_C2011	14_C2011	Mowi	5.8	816	555	261	C2011
866	866_C2011	7_C2011	7_3_C2011	0.15	6	28.9	4_C2011	14_C2011	Mowi	5.8	816	555	261	C2011
867	867_C2011	7_C2011	7_3_C2011	0.15	7	29.5	4_C2011	14_C2011	Mowi	5.8	816	555	261	C2011
868	868_C2011	7_C2011	7_3_C2011	0.15	8	29.5	4_C2011	14_C2011	Mowi	5.8	816	555	261	C2011
869	869_C2011	7_C2011	7_3_C2011	0.15	9	29.1	4_C2011	14_C2011	Mowi	5.8	816	555	261	C2011
870	870_C2011	7_C2011	7_3_C2011	0.15	10	28.7	4_C2011	14_C2011	Mowi	5.8	816	555	261	C2011
871	871_C2011	13_C2011	13_4_C2011	0.16	1	28.6	7_C2011	17_C2011	Mowi	5.8	816	567	249	C2011
872	872_C2011	13_C2011	13_4_C2011	0.13	2	28.3	7_C2011	17_C2011	Mowi	5.8	816	567	249	C2011
873	873_C2011	13_C2011	13_4_C2011	0.15	3	28.9	7_C2011	17_C2011	Mowi	5.8	816	567	249	C2011
874	874_C2011	13_C2011	13_4_C2011	0.15	4	28.2	7_C2011	17_C2011	Mowi	5.8	816	567	249	C2011
875	875_C2011	13_C2011	13_4_C2011	0.15	5	29.1	7_C2011	17_C2011	Mowi	5.8	816	567	249	C2011
876	876_C2011	13_C2011	13_4_C2011	0.15	6	28.4	7_C2011	17_C2011	Mowi	5.8	816	567	249	C2011
877	877_C2011	13_C2011	13_4_C2011	0.14	7	27.1	7_C2011	17_C2011	Mowi	5.8	816	567	249	C2011
878	878_C2011	13_C2011	13_4_C2011	0.15	8	29	7_C2011	17_C2011	Mowi	5.8	816	567	249	C2011
879	879_C2011	13_C2011	13_4_C2011	0.15	9	27.8	7_C2011	17_C2011	Mowi	5.8	816	567	249	C2011
880	880_C2011	13_C2011	13_4_C2011	0.15	10	29.1	7_C2011	17_C2011	Mowi	5.8	816	567	249	C2011
881	881_C2011	26_C2011	26_4_C2011	0.12	1	27.4	26_C2011	35_C2011	Figgjo	5.3	816	555	261	C2011
882	882_C2011	26_C2011	26_4_C2011	0.12	2	27.3	26_C2011	35_C2011	Figgjo	5.3	816	555	261	C2011
883	883_C2011	26_C2011	26_4_C2011	0.13	3	28.1	26_C2011	35_C2011	Figgjo	5.3	816	555	261	C2011
884	884_C2011	26_C2011	26_4_C2011	0.12	4	27.5	26_C2011	35_C2011	Figgjo	5.3	816	555	261	C2011
885	885_C2011	26_C2011	26_4_C2011	0.12	5	27.9	26_C2011	35_C2011	Figgjo	5.3	816	555	261	C2011
886	886_C2011	26_C2011	26_4_C2011	0.11	6	27.4	26_C2011	35_C2011	Figgjo	5.3	816	555	261	C2011
887	887_C2011	26_C2011	26_4_C2011	0.12	7	28.2	26_C2011	35_C2011	Figgjo	5.3	816	555	261	C2011
888	888_C2011	26_C2011	26_4_C2011	0.11	8	27.2	26_C2011	35_C2011	Figgjo	5.3	816	555	261	C2011
889	889_C2011	26_C2011	26_4_C2011	0.12	9	28.2	26_C2011	35_C2011	Figgjo	5.3	816	555	261	C2011
890	890_C2011	26_C2011	26_4_C2011	0.12	10	27	26_C2011	35_C2011	Figgjo	5.3	816	555	261	C2011
891	891_C2011	8_C2011	8_4_C2011	0.15	1	28.2	4_C2011	33_C2011	Mowi.Figgjo	5.8	816	555	261	C2011
892	892_C2011	8_C2011	8_4_C2011	0.14	2	27.6	4_C2011	33_C2011	Mowi.Figgjo	5.8	816	555	261	C2011
893	893_C2011	8_C2011	8_4_C2011	0.15	3	28.3	4_C2011	33_C2011	Mowi.Figgjo	5.8	816	555	261	C2011
894	894_C2011	8_C2011	8_4_C2011	0.14	4	27.5	4_C2011	33_C2011	Mowi.Figgjo	5.8	816	555	261	C2011
895	895_C2011	8_C2011	8_4_C2011	0.15	5	28.4	4_C2011	33_C2011	Mowi.Figgjo	5.8	816	555	261	C2011
896	896_C2011	8_C2011	8_4_C2011	0.15	6	28.5	4_C2011	33_C2011	Mowi.Figgjo	5.8	816	555	261	C2011
897	897_C2011	8_C2011	8_4_C2011	0.14	7	27.5	4_C2011	33_C2011	Mowi.Figgjo	5.8	816	555	261	C2011
898	898_C2011	8_C2011	8_4_C2011	0.15	8	28.6	4_C2011	33_C2011	Mowi.Figgjo	5.8	816	555	261	C2011
899	899_C2011	8_C2011	8_4_C2011	0.14	9	28.1	4_C2011	33_C2011	Mowi.Figgjo	5.8	816	555	261	C2011
900	900_C2011	8_C2011	8_4_C2011	0.16	10	28.3	4_C2011	33_C2011	Mowi.Figgjo	5.8	816	555	261	C2011
901	901_C2011	5_C2011	5_4_C2011	0.16	1	28.9	3_C2011	13_C2011	Mowi	5.8	816	567	249	C2011
902	902_C2011	5_C2011	5_4_C2011	0.15	2	28.9	3_C2011	13_C2011	Mowi	5.8	816	567	249	C2011
903	903_C2011	5_C2011	5_4_C2011	0.16	3	28.5	3_C2011	13_C2011	Mowi	5.8	816	567	249	C2011
904	904_C2011	5_C2011	5_4_C2011	0.17	4	29	3_C2011	13_C2011	Mowi	5.8	816	567	249	C2011
905	905_C2011	5_C2011	5_4_C2011	0.16	5	28.5	3_C2011	13_C2011	Mowi	5.8	816	567	249	C2011
906	906_C2011	5_C2011	5_4_C2011	0.16	6	28.1	3_C2011	13_C2011	Mowi	5.8	816	567	249	C2011
907	907_C2011	5_C2011	5_4_C2011	0.15	7	28.4	3_C2011	13_C2011	Mowi	5.8	816	567	249	C2011
908	908_C2011	5_C2011	5_4_C2011	0.15	8	27.9	3_C2011	13_C2011	Mowi	5.8	816	567	249	C2011
909	909_C2011	5_C2011	5_4_C2011	0.15	9	28.4	3_C2011	13_C2011	Mowi	5.8	816	567	249	C2011
910	910_C2011	5_C2011	5_4_C2011	0.16	10	28.6	3_C2011	13_C2011	Mowi	5.8	816	567	249	C2011
911	911_C2011	21_C2011	21_4_C2011	0.17	1	28.6	21_C2011	31_C2011	Figgjo	6.1	816	559	257	C2011
912	912_C2011	21_C2011	21_4_C2011	0.17	2	28.4	21_C2011	31_C2011	Figgjo	6.1	816	559	257	C2011
913	913_C2011	21_C2011	21_4_C2011	0.17	3	28.4	21_C2011	31_C2011	Figgjo	6.1	816	559	257	C2011
914	914_C2011	21_C2011	21_4_C2011	0.17	4	29.3	21_C2011	31_C2011	Figgjo	6.1	816	559	257	C2011
915	915_C2011	21_C2011	21_4_C2011	0.17	5	29.3	21_C2011	31_C2011	Figgjo	6.1	816	559	257	C2011
916	916_C2011	21_C2011	21_4_C2011	0.17	6	28.5	21_C2011	31_C2011	Figgjo	6.1	816	559	257	C2011
917	917_C2011	21_C2011	21_4_C2011	0.18	7	27.7	21_C2011	31_C2011	Figgjo	6.1	816	559	257	C2011
918	918_C2011	21_C2011	21_4_C2011	0.16	8	28.5	21_C2011	31_C2011	Figgjo	6.1	816	559	257	C2011
919	919_C2011	21_C2011	21_4_C2011	0.17	9	28.5	21_C2011	31_C2011	Figgjo	6.1	816	559	257	C2011
920	920_C2011	21_C2011	21_4_C2011	0.16	10	29.2	21_C2011	31_C2011	Figgjo	6.1	816	559	257	C2011
921	921_C2011	20_C2011	20_4_C2011	0.16	1	29	10_C2011	38_C2011	Mowi.Figgjo	6	816	567	249	C2011
922	922_C2011	20_C2011	20_4_C2011	0.17	2	29	10_C2011	38_C2011	Mowi.Figgjo	6	816	567	249	C2011
923	923_C2011	20_C2011	20_4_C2011	0.16	3	29	10_C2011	38_C2011	Mowi.Figgjo	6	816	567	249	C2011
924	924_C2011	20_C2011	20_4_C2011	0.16	4	29	10_C2011	38_C2011	Mowi.Figgjo	6	816	567	249	C2011
925	925_C2011	20_C2011	20_4_C2011	0.15	5	28.3	10_C2011	38_C2011	Mowi.Figgjo	6	816	567	249	C2011
926	926_C2011	20_C2011	20_4_C2011	0.15	6	28.1	10_C2011	38_C2011	Mowi.Figgjo	6	816	567	249	C2011
927	927_C2011	20_C2011	20_4_C2011	0.16	7	27.4	10_C2011	38_C2011	Mowi.Figgjo	6	816	567	249	C2011
928	928_C2011	20_C2011	20_4_C2011	0.16	8	29	10_C2011	38_C2011	Mowi.Figgjo	6	816	567	249	C2011
929	929_C2011	20_C2011	20_4_C2011	0.15	9	28.4	10_C2011	38_C2011	Mowi.Figgjo	6	816	567	249	C2011
930	930_C2011	20_C2011	20_4_C2011	0.17	10	29.7	10_C2011	38_C2011	Mowi.Figgjo	6	816	567	249	C2011
931	931_C2011	17_C2011	17_4_C2011	0.17	1	28.4	9_C2011	19_C2011	Mowi	6	816	571	245	C2011
932	932_C2011	17_C2011	17_4_C2011	0.15	2	28.1	9_C2011	19_C2011	Mowi	6	816	571	245	C2011
933	933_C2011	17_C2011	17_4_C2011	0.17	3	28.9	9_C2011	19_C2011	Mowi	6	816	571	245	C2011
934	934_C2011	17_C2011	17_4_C2011	0.18	4	28.4	9_C2011	19_C2011	Mowi	6	816	571	245	C2011
935	935_C2011	17_C2011	17_4_C2011	0.17	5	29.2	9_C2011	19_C2011	Mowi	6	816	571	245	C2011
936	936_C2011	17_C2011	17_4_C2011	0.17	6	28.5	9_C2011	19_C2011	Mowi	6	816	571	245	C2011
937	937_C2011	17_C2011	17_4_C2011	0.17	7	29.1	9_C2011	19_C2011	Mowi	6	816	571	245	C2011
938	938_C2011	17_C2011	17_4_C2011	0.16	8	28.7	9_C2011	19_C2011	Mowi	6	816	571	245	C2011
939	939_C2011	17_C2011	17_4_C2011	0.16	9	29.8	9_C2011	19_C2011	Mowi	6	816	571	245	C2011
940	940_C2011	17_C2011	17_4_C2011	0.17	10	28.6	9_C2011	19_C2011	Mowi	6	816	571	245	C2011
941	941_C2011	10_C2011	10_4_C2011	0.19	1	30	5_C2011	33_C2011	Mowi.Figgjo	6.3	816	555	261	C2011
942	942_C2011	10_C2011	10_4_C2011	0.18	2	30.4	5_C2011	33_C2011	Mowi.Figgjo	6.3	816	555	261	C2011
943	943_C2011	10_C2011	10_4_C2011	0.19	3	28.9	5_C2011	33_C2011	Mowi.Figgjo	6.3	816	555	261	C2011
944	944_C2011	10_C2011	10_4_C2011	0.19	4	29.7	5_C2011	33_C2011	Mowi.Figgjo	6.3	816	555	261	C2011
945	945_C2011	10_C2011	10_4_C2011	0.19	5	30.6	5_C2011	33_C2011	Mowi.Figgjo	6.3	816	555	261	C2011
946	946_C2011	10_C2011	10_4_C2011	0.19	6	29.7	5_C2011	33_C2011	Mowi.Figgjo	6.3	816	555	261	C2011
947	947_C2011	10_C2011	10_4_C2011	0.18	7	29.7	5_C2011	33_C2011	Mowi.Figgjo	6.3	816	555	261	C2011
948	948_C2011	10_C2011	10_4_C2011	0.19	8	30	5_C2011	33_C2011	Mowi.Figgjo	6.3	816	555	261	C2011
949	949_C2011	10_C2011	10_4_C2011	0.2	9	30.2	5_C2011	33_C2011	Mowi.Figgjo	6.3	816	555	261	C2011
950	950_C2011	10_C2011	10_4_C2011	0.18	10	30.1	5_C2011	33_C2011	Mowi.Figgjo	6.3	816	555	261	C2011
951	951_C2011	7_C2011	7_4_C2011	0.16	1	29.3	4_C2011	14_C2011	Mowi	5.8	816	555	261	C2011
952	952_C2011	7_C2011	7_4_C2011	0.15	2	28.8	4_C2011	14_C2011	Mowi	5.8	816	555	261	C2011
953	953_C2011	7_C2011	7_4_C2011	0.15	3	28.1	4_C2011	14_C2011	Mowi	5.8	816	555	261	C2011
954	954_C2011	7_C2011	7_4_C2011	0.15	4	28.4	4_C2011	14_C2011	Mowi	5.8	816	555	261	C2011
955	955_C2011	7_C2011	7_4_C2011	0.15	5	28.8	4_C2011	14_C2011	Mowi	5.8	816	555	261	C2011
956	956_C2011	7_C2011	7_4_C2011	0.15	6	28.8	4_C2011	14_C2011	Mowi	5.8	816	555	261	C2011
957	957_C2011	7_C2011	7_4_C2011	0.15	7	29.4	4_C2011	14_C2011	Mowi	5.8	816	555	261	C2011
958	958_C2011	7_C2011	7_4_C2011	0.14	8	28.7	4_C2011	14_C2011	Mowi	5.8	816	555	261	C2011
959	959_C2011	7_C2011	7_4_C2011	0.16	9	29.5	4_C2011	14_C2011	Mowi	5.8	816	555	261	C2011
960	960_C2011	7_C2011	7_4_C2011	0.14	10	28.7	4_C2011	14_C2011	Mowi	5.8	816	555	261	C2011
961	961_C2011	22_C2011	22_4_C2011	0.16	1	29.3	22_C2011	32_C2011	Figgjo	6.1	816	555	261	C2011
962	962_C2011	22_C2011	22_4_C2011	0.18	2	29.7	22_C2011	32_C2011	Figgjo	6.1	816	555	261	C2011
963	963_C2011	22_C2011	22_4_C2011	0.16	3	28.8	22_C2011	32_C2011	Figgjo	6.1	816	555	261	C2011
964	964_C2011	22_C2011	22_4_C2011	0.17	4	30.3	22_C2011	32_C2011	Figgjo	6.1	816	555	261	C2011
965	965_C2011	22_C2011	22_4_C2011	0.16	5	29.4	22_C2011	32_C2011	Figgjo	6.1	816	555	261	C2011
966	966_C2011	22_C2011	22_4_C2011	0.17	6	29.2	22_C2011	32_C2011	Figgjo	6.1	816	555	261	C2011
967	967_C2011	22_C2011	22_4_C2011	0.16	7	29.5	22_C2011	32_C2011	Figgjo	6.1	816	555	261	C2011
968	968_C2011	22_C2011	22_4_C2011	0.17	8	29.4	22_C2011	32_C2011	Figgjo	6.1	816	555	261	C2011
969	969_C2011	22_C2011	22_4_C2011	0.17	9	29.8	22_C2011	32_C2011	Figgjo	6.1	816	555	261	C2011
970	970_C2011	22_C2011	22_4_C2011	0.17	10	30	22_C2011	32_C2011	Figgjo	6.1	816	555	261	C2011
971	971_C2011	2_C2011	2_4_C2011	0.16	1	28.6	1_C2011	31_C2011	Mowi.Figgjo	6.1	816	555	261	C2011
972	972_C2011	2_C2011	2_4_C2011	0.16	2	28.5	1_C2011	31_C2011	Mowi.Figgjo	6.1	816	555	261	C2011
973	973_C2011	2_C2011	2_4_C2011	0.16	3	28.6	1_C2011	31_C2011	Mowi.Figgjo	6.1	816	555	261	C2011
974	974_C2011	2_C2011	2_4_C2011	0.17	4	28.7	1_C2011	31_C2011	Mowi.Figgjo	6.1	816	555	261	C2011
975	975_C2011	2_C2011	2_4_C2011	0.15	5	28.7	1_C2011	31_C2011	Mowi.Figgjo	6.1	816	555	261	C2011
976	976_C2011	2_C2011	2_4_C2011	0.17	6	28.8	1_C2011	31_C2011	Mowi.Figgjo	6.1	816	555	261	C2011
977	977_C2011	2_C2011	2_4_C2011	0.16	7	29.2	1_C2011	31_C2011	Mowi.Figgjo	6.1	816	555	261	C2011
978	978_C2011	2_C2011	2_4_C2011	0.17	8	28.7	1_C2011	31_C2011	Mowi.Figgjo	6.1	816	555	261	C2011
979	979_C2011	2_C2011	2_4_C2011	0.16	9	29	1_C2011	31_C2011	Mowi.Figgjo	6.1	816	555	261	C2011
980	980_C2011	2_C2011	2_4_C2011	0.17	10	29.1	1_C2011	31_C2011	Mowi.Figgjo	6.1	816	555	261	C2011
981	981_C2011	19_C2011	19_4_C2011	0.16	1	28.7	10_C2011	20_C2011	Mowi	6	816	567	249	C2011
982	982_C2011	19_C2011	19_4_C2011	0.16	2	28.9	10_C2011	20_C2011	Mowi	6	816	567	249	C2011
983	983_C2011	19_C2011	19_4_C2011	0.16	3	28.3	10_C2011	20_C2011	Mowi	6	816	567	249	C2011
984	984_C2011	19_C2011	19_4_C2011	0.16	4	29.3	10_C2011	20_C2011	Mowi	6	816	567	249	C2011
985	985_C2011	19_C2011	19_4_C2011	0.16	5	28.6	10_C2011	20_C2011	Mowi	6	816	567	249	C2011
986	986_C2011	19_C2011	19_4_C2011	0.16	6	28.6	10_C2011	20_C2011	Mowi	6	816	567	249	C2011
987	987_C2011	19_C2011	19_4_C2011	0.16	7	28.8	10_C2011	20_C2011	Mowi	6	816	567	249	C2011
988	988_C2011	19_C2011	19_4_C2011	0.15	8	28.5	10_C2011	20_C2011	Mowi	6	816	567	249	C2011
989	989_C2011	19_C2011	19_4_C2011	0.15	9	29.2	10_C2011	20_C2011	Mowi	6	816	567	249	C2011
990	990_C2011	19_C2011	19_4_C2011	0.17	10	29	10_C2011	20_C2011	Mowi	6	816	567	249	C2011
991	991_C2011	28_C2011	28_4_C2011	0.13	1	28.3	28_C2011	36_C2011	Figgjo	5.6	816	563	253	C2011
992	992_C2011	28_C2011	28_4_C2011	0.13	2	28.8	28_C2011	36_C2011	Figgjo	5.6	816	563	253	C2011
993	993_C2011	28_C2011	28_4_C2011	0.13	3	29.3	28_C2011	36_C2011	Figgjo	5.6	816	563	253	C2011
994	994_C2011	28_C2011	28_4_C2011	0.13	4	28.8	28_C2011	36_C2011	Figgjo	5.6	816	563	253	C2011
995	995_C2011	28_C2011	28_4_C2011	0.13	5	28.2	28_C2011	36_C2011	Figgjo	5.6	816	563	253	C2011
996	996_C2011	28_C2011	28_4_C2011	0.12	6	27.7	28_C2011	36_C2011	Figgjo	5.6	816	563	253	C2011
997	997_C2011	28_C2011	28_4_C2011	0.13	7	27.7	28_C2011	36_C2011	Figgjo	5.6	816	563	253	C2011
998	998_C2011	28_C2011	28_4_C2011	0.13	8	28.4	28_C2011	36_C2011	Figgjo	5.6	816	563	253	C2011
999	999_C2011	28_C2011	28_4_C2011	0.13	9	28.3	28_C2011	36_C2011	Figgjo	5.6	816	563	253	C2011
1000	1000_C2011	28_C2011	28_4_C2011	0.13	10	29.1	28_C2011	36_C2011	Figgjo	5.6	816	563	253	C2011
1001	1001_C2011	27_C2011	27_4_C2011	0.15	1	28	27_C2011	35_C2011	Figgjo	5.7	816	563	253	C2011
1002	1002_C2011	27_C2011	27_4_C2011	0.15	2	28.2	27_C2011	35_C2011	Figgjo	5.7	816	563	253	C2011
1003	1003_C2011	27_C2011	27_4_C2011	0.14	3	28.4	27_C2011	35_C2011	Figgjo	5.7	816	563	253	C2011
1004	1004_C2011	27_C2011	27_4_C2011	0.14	4	28.7	27_C2011	35_C2011	Figgjo	5.7	816	563	253	C2011
1005	1005_C2011	27_C2011	27_4_C2011	0.15	5	28.3	27_C2011	35_C2011	Figgjo	5.7	816	563	253	C2011
1006	1006_C2011	27_C2011	27_4_C2011	0.14	6	28.5	27_C2011	35_C2011	Figgjo	5.7	816	563	253	C2011
1007	1007_C2011	27_C2011	27_4_C2011	0.14	7	28.3	27_C2011	35_C2011	Figgjo	5.7	816	563	253	C2011
1008	1008_C2011	27_C2011	27_4_C2011	0.13	8	28.4	27_C2011	35_C2011	Figgjo	5.7	816	563	253	C2011
1009	1009_C2011	27_C2011	27_4_C2011	0.14	9	28.7	27_C2011	35_C2011	Figgjo	5.7	816	563	253	C2011
1010	1010_C2011	27_C2011	27_4_C2011	0.13	10	28.6	27_C2011	35_C2011	Figgjo	5.7	816	563	253	C2011
1011	1011_C2011	12_C2011	12_4_C2011	0.17	1	29.5	6_C2011	34_C2011	Mowi.Figgjo	6	816	559	257	C2011
1012	1012_C2011	12_C2011	12_4_C2011	0.16	2	28.7	6_C2011	34_C2011	Mowi.Figgjo	6	816	559	257	C2011
1013	1013_C2011	12_C2011	12_4_C2011	0.17	3	29.2	6_C2011	34_C2011	Mowi.Figgjo	6	816	559	257	C2011
1014	1014_C2011	12_C2011	12_4_C2011	0.16	4	29.2	6_C2011	34_C2011	Mowi.Figgjo	6	816	559	257	C2011
1015	1015_C2011	12_C2011	12_4_C2011	0.16	5	29	6_C2011	34_C2011	Mowi.Figgjo	6	816	559	257	C2011
1016	1016_C2011	12_C2011	12_4_C2011	0.16	6	28.8	6_C2011	34_C2011	Mowi.Figgjo	6	816	559	257	C2011
1017	1017_C2011	12_C2011	12_4_C2011	0.17	7	29.3	6_C2011	34_C2011	Mowi.Figgjo	6	816	559	257	C2011
1018	1018_C2011	12_C2011	12_4_C2011	0.16	8	29	6_C2011	34_C2011	Mowi.Figgjo	6	816	559	257	C2011
1019	1019_C2011	12_C2011	12_4_C2011	0.17	9	29.6	6_C2011	34_C2011	Mowi.Figgjo	6	816	559	257	C2011
1020	1020_C2011	12_C2011	12_4_C2011	0.15	10	28.9	6_C2011	34_C2011	Mowi.Figgjo	6	816	559	257	C2011
1021	1021_C2011	9_C2011	9_4_C2011	0.19	1	30	5_C2011	15_C2011	Mowi	6.1	816	555	261	C2011
1022	1022_C2011	9_C2011	9_4_C2011	0.2	2	30.9	5_C2011	15_C2011	Mowi	6.1	816	555	261	C2011
1023	1023_C2011	9_C2011	9_4_C2011	0.2	3	29.8	5_C2011	15_C2011	Mowi	6.1	816	555	261	C2011
1024	1024_C2011	9_C2011	9_4_C2011	0.19	4	30.5	5_C2011	15_C2011	Mowi	6.1	816	555	261	C2011
1025	1025_C2011	9_C2011	9_4_C2011	0.2	5	31	5_C2011	15_C2011	Mowi	6.1	816	555	261	C2011
1026	1026_C2011	9_C2011	9_4_C2011	0.18	6	29.6	5_C2011	15_C2011	Mowi	6.1	816	555	261	C2011
1027	1027_C2011	9_C2011	9_4_C2011	0.19	7	30.3	5_C2011	15_C2011	Mowi	6.1	816	555	261	C2011
1028	1028_C2011	9_C2011	9_4_C2011	0.19	8	30.5	5_C2011	15_C2011	Mowi	6.1	816	555	261	C2011
1029	1029_C2011	9_C2011	9_4_C2011	0.2	9	31	5_C2011	15_C2011	Mowi	6.1	816	555	261	C2011
1030	1030_C2011	9_C2011	9_4_C2011	0.2	10	30.7	5_C2011	15_C2011	Mowi	6.1	816	555	261	C2011
1031	1031_C2011	23_C2011	23_4_C2011	0.17	1	30.5	23_C2011	33_C2011	Figgjo	6	816	555	261	C2011
1032	1032_C2011	23_C2011	23_4_C2011	0.16	2	30.1	23_C2011	33_C2011	Figgjo	6	816	555	261	C2011
1033	1033_C2011	23_C2011	23_4_C2011	0.15	3	29.2	23_C2011	33_C2011	Figgjo	6	816	555	261	C2011
1034	1034_C2011	23_C2011	23_4_C2011	0.17	4	30.2	23_C2011	33_C2011	Figgjo	6	816	555	261	C2011
1035	1035_C2011	23_C2011	23_4_C2011	0.17	5	30.1	23_C2011	33_C2011	Figgjo	6	816	555	261	C2011
1036	1036_C2011	23_C2011	23_4_C2011	0.18	6	29.7	23_C2011	33_C2011	Figgjo	6	816	555	261	C2011
1037	1037_C2011	23_C2011	23_4_C2011	0.16	7	29.3	23_C2011	33_C2011	Figgjo	6	816	555	261	C2011
1038	1038_C2011	23_C2011	23_4_C2011	0.17	8	29.7	23_C2011	33_C2011	Figgjo	6	816	555	261	C2011
1039	1039_C2011	23_C2011	23_4_C2011	0.16	9	29.4	23_C2011	33_C2011	Figgjo	6	816	555	261	C2011
1040	1040_C2011	23_C2011	23_4_C2011	0.18	10	30.6	23_C2011	33_C2011	Figgjo	6	816	555	261	C2011
1041	1041_C2011	4_C2011	4_4_C2011	0.18	1	29.4	2_C2011	32_C2011	Mowi.Figgjo	6.1	816	567	249	C2011
1042	1042_C2011	4_C2011	4_4_C2011	0.18	2	29	2_C2011	32_C2011	Mowi.Figgjo	6.1	816	567	249	C2011
1043	1043_C2011	4_C2011	4_4_C2011	0.18	3	29.5	2_C2011	32_C2011	Mowi.Figgjo	6.1	816	567	249	C2011
1044	1044_C2011	4_C2011	4_4_C2011	0.17	4	29.3	2_C2011	32_C2011	Mowi.Figgjo	6.1	816	567	249	C2011
1045	1045_C2011	4_C2011	4_4_C2011	0.19	5	30.1	2_C2011	32_C2011	Mowi.Figgjo	6.1	816	567	249	C2011
1046	1046_C2011	4_C2011	4_4_C2011	0.19	6	29.8	2_C2011	32_C2011	Mowi.Figgjo	6.1	816	567	249	C2011
1047	1047_C2011	4_C2011	4_4_C2011	0.17	7	29.1	2_C2011	32_C2011	Mowi.Figgjo	6.1	816	567	249	C2011
1048	1048_C2011	4_C2011	4_4_C2011	0.19	8	29.8	2_C2011	32_C2011	Mowi.Figgjo	6.1	816	567	249	C2011
1049	1049_C2011	4_C2011	4_4_C2011	0.18	9	29.6	2_C2011	32_C2011	Mowi.Figgjo	6.1	816	567	249	C2011
1050	1050_C2011	4_C2011	4_4_C2011	0.16	10	29.4	2_C2011	32_C2011	Mowi.Figgjo	6.1	816	567	249	C2011
1051	1051_C2011	1_C2011	1_4_C2011	0.17	1	29.7	1_C2011	11_C2011	Mowi	6.1	816	559	257	C2011
1052	1052_C2011	1_C2011	1_4_C2011	0.17	2	29.6	1_C2011	11_C2011	Mowi	6.1	816	559	257	C2011
1053	1053_C2011	1_C2011	1_4_C2011	0.17	3	28.9	1_C2011	11_C2011	Mowi	6.1	816	559	257	C2011
1054	1054_C2011	1_C2011	1_4_C2011	0.17	4	29.3	1_C2011	11_C2011	Mowi	6.1	816	559	257	C2011
1055	1055_C2011	1_C2011	1_4_C2011	0.17	5	29	1_C2011	11_C2011	Mowi	6.1	816	559	257	C2011
1056	1056_C2011	1_C2011	1_4_C2011	0.17	6	28.9	1_C2011	11_C2011	Mowi	6.1	816	559	257	C2011
1057	1057_C2011	1_C2011	1_4_C2011	0.17	7	29.9	1_C2011	11_C2011	Mowi	6.1	816	559	257	C2011
1058	1058_C2011	1_C2011	1_4_C2011	0.16	8	28.3	1_C2011	11_C2011	Mowi	6.1	816	559	257	C2011
1059	1059_C2011	1_C2011	1_4_C2011	0.15	9	28.6	1_C2011	11_C2011	Mowi	6.1	816	559	257	C2011
1060	1060_C2011	1_C2011	1_4_C2011	0.17	10	29.1	1_C2011	11_C2011	Mowi	6.1	816	559	257	C2011
1061	1061_C2011	29_C2011	29_4_C2011	0.16	1	28.8	29_C2011	37_C2011	Figgjo	5.7	816	555	261	C2011
1062	1062_C2011	29_C2011	29_4_C2011	0.14	2	28.5	29_C2011	37_C2011	Figgjo	5.7	816	555	261	C2011
1063	1063_C2011	29_C2011	29_4_C2011	0.15	3	29	29_C2011	37_C2011	Figgjo	5.7	816	555	261	C2011
1064	1064_C2011	29_C2011	29_4_C2011	0.14	4	29	29_C2011	37_C2011	Figgjo	5.7	816	555	261	C2011
1065	1065_C2011	29_C2011	29_4_C2011	0.13	5	28.9	29_C2011	37_C2011	Figgjo	5.7	816	555	261	C2011
1066	1066_C2011	29_C2011	29_4_C2011	0.14	6	29	29_C2011	37_C2011	Figgjo	5.7	816	555	261	C2011
1067	1067_C2011	29_C2011	29_4_C2011	0.14	7	28.7	29_C2011	37_C2011	Figgjo	5.7	816	555	261	C2011
1068	1068_C2011	29_C2011	29_4_C2011	0.15	8	29.3	29_C2011	37_C2011	Figgjo	5.7	816	555	261	C2011
1069	1069_C2011	29_C2011	29_4_C2011	0.14	9	28.4	29_C2011	37_C2011	Figgjo	5.7	816	555	261	C2011
1070	1070_C2011	29_C2011	29_4_C2011	0.15	10	28.7	29_C2011	37_C2011	Figgjo	5.7	816	555	261	C2011
1071	1071_C2011	16_C2011	16_4_C2011	0.18	1	29.4	8_C2011	36_C2011	Mowi.Figgjo	6	816	555	261	C2011
1072	1072_C2011	16_C2011	16_4_C2011	0.16	2	28.9	8_C2011	36_C2011	Mowi.Figgjo	6	816	555	261	C2011
1073	1073_C2011	16_C2011	16_4_C2011	0.18	3	30.1	8_C2011	36_C2011	Mowi.Figgjo	6	816	555	261	C2011
1074	1074_C2011	16_C2011	16_4_C2011	0.18	4	30.1	8_C2011	36_C2011	Mowi.Figgjo	6	816	555	261	C2011
1075	1075_C2011	16_C2011	16_4_C2011	0.16	5	28.5	8_C2011	36_C2011	Mowi.Figgjo	6	816	555	261	C2011
1076	1076_C2011	16_C2011	16_4_C2011	0.16	6	29.6	8_C2011	36_C2011	Mowi.Figgjo	6	816	555	261	C2011
1077	1077_C2011	16_C2011	16_4_C2011	0.17	7	29.2	8_C2011	36_C2011	Mowi.Figgjo	6	816	555	261	C2011
1078	1078_C2011	16_C2011	16_4_C2011	0.17	8	29.3	8_C2011	36_C2011	Mowi.Figgjo	6	816	555	261	C2011
1079	1079_C2011	16_C2011	16_4_C2011	0.17	9	29.7	8_C2011	36_C2011	Mowi.Figgjo	6	816	555	261	C2011
1080	1080_C2011	16_C2011	16_4_C2011	0.16	10	29.3	8_C2011	36_C2011	Mowi.Figgjo	6	816	555	261	C2011
1081	1081_C2011	14_C2011	14_4_C2011	0.15	1	29	7_C2011	35_C2011	Mowi.Figgjo	5.8	816	563	253	C2011
1082	1082_C2011	14_C2011	14_4_C2011	0.15	2	29.6	7_C2011	35_C2011	Mowi.Figgjo	5.8	816	563	253	C2011
1083	1083_C2011	14_C2011	14_4_C2011	0.15	3	29.4	7_C2011	35_C2011	Mowi.Figgjo	5.8	816	563	253	C2011
1084	1084_C2011	14_C2011	14_4_C2011	0.15	4	29.2	7_C2011	35_C2011	Mowi.Figgjo	5.8	816	563	253	C2011
1085	1085_C2011	14_C2011	14_4_C2011	0.13	5	28.3	7_C2011	35_C2011	Mowi.Figgjo	5.8	816	563	253	C2011
1086	1086_C2011	14_C2011	14_4_C2011	0.15	6	29.5	7_C2011	35_C2011	Mowi.Figgjo	5.8	816	563	253	C2011
1087	1087_C2011	14_C2011	14_4_C2011	0.15	7	28.7	7_C2011	35_C2011	Mowi.Figgjo	5.8	816	563	253	C2011
1088	1088_C2011	14_C2011	14_4_C2011	0.14	8	29.5	7_C2011	35_C2011	Mowi.Figgjo	5.8	816	563	253	C2011
1089	1089_C2011	14_C2011	14_4_C2011	0.15	9	28.8	7_C2011	35_C2011	Mowi.Figgjo	5.8	816	563	253	C2011
1090	1090_C2011	14_C2011	14_4_C2011	0.15	10	29	7_C2011	35_C2011	Mowi.Figgjo	5.8	816	563	253	C2011
1091	1091_C2011	11_C2011	11_4_C2011	0.17	1	28.6	6_C2011	16_C2011	Mowi	6	816	567	249	C2011
1092	1092_C2011	11_C2011	11_4_C2011	0.15	2	28.7	6_C2011	16_C2011	Mowi	6	816	567	249	C2011
1093	1093_C2011	11_C2011	11_4_C2011	0.17	3	29	6_C2011	16_C2011	Mowi	6	816	567	249	C2011
1094	1094_C2011	11_C2011	11_4_C2011	0.15	4	28.4	6_C2011	16_C2011	Mowi	6	816	567	249	C2011
1095	1095_C2011	11_C2011	11_4_C2011	0.17	5	28.9	6_C2011	16_C2011	Mowi	6	816	567	249	C2011
1096	1096_C2011	11_C2011	11_4_C2011	0.16	6	28.3	6_C2011	16_C2011	Mowi	6	816	567	249	C2011
1097	1097_C2011	11_C2011	11_4_C2011	0.18	7	28.8	6_C2011	16_C2011	Mowi	6	816	567	249	C2011
1098	1098_C2011	11_C2011	11_4_C2011	0.16	8	28.2	6_C2011	16_C2011	Mowi	6	816	567	249	C2011
1099	1099_C2011	11_C2011	11_4_C2011	0.16	9	28.6	6_C2011	16_C2011	Mowi	6	816	567	249	C2011
1100	1100_C2011	11_C2011	11_4_C2011	0.17	10	28.5	6_C2011	16_C2011	Mowi	6	816	567	249	C2011
1101	1101_C2011	24_C2011	24_4_C2011	0.14	1	28.8	24_C2011	34_C2011	Figgjo	5.8	816	548	268	C2011
1102	1102_C2011	24_C2011	24_4_C2011	0.14	2	28.4	24_C2011	34_C2011	Figgjo	5.8	816	548	268	C2011
1103	1103_C2011	24_C2011	24_4_C2011	0.14	3	28.1	24_C2011	34_C2011	Figgjo	5.8	816	548	268	C2011
1104	1104_C2011	24_C2011	24_4_C2011	0.14	4	29.3	24_C2011	34_C2011	Figgjo	5.8	816	548	268	C2011
1105	1105_C2011	24_C2011	24_4_C2011	0.14	5	28.6	24_C2011	34_C2011	Figgjo	5.8	816	548	268	C2011
1106	1106_C2011	24_C2011	24_4_C2011	0.14	6	28.6	24_C2011	34_C2011	Figgjo	5.8	816	548	268	C2011
1107	1107_C2011	24_C2011	24_4_C2011	0.15	7	29.3	24_C2011	34_C2011	Figgjo	5.8	816	548	268	C2011
1108	1108_C2011	24_C2011	24_4_C2011	0.13	8	28.3	24_C2011	34_C2011	Figgjo	5.8	816	548	268	C2011
1109	1109_C2011	24_C2011	24_4_C2011	0.14	9	28.6	24_C2011	34_C2011	Figgjo	5.8	816	548	268	C2011
1110	1110_C2011	24_C2011	24_4_C2011	0.15	10	28.8	24_C2011	34_C2011	Figgjo	5.8	816	548	268	C2011
1111	1111_C2011	6_C2011	6_4_C2011	0.16	1	28.5	3_C2011	32_C2011	Mowi.Figgjo	5.8	816	563	253	C2011
1112	1112_C2011	6_C2011	6_4_C2011	0.16	2	28.6	3_C2011	32_C2011	Mowi.Figgjo	5.8	816	563	253	C2011
1113	1113_C2011	6_C2011	6_4_C2011	0.16	3	29.2	3_C2011	32_C2011	Mowi.Figgjo	5.8	816	563	253	C2011
1114	1114_C2011	6_C2011	6_4_C2011	0.17	4	28.7	3_C2011	32_C2011	Mowi.Figgjo	5.8	816	563	253	C2011
1115	1115_C2011	6_C2011	6_4_C2011	0.16	5	28.7	3_C2011	32_C2011	Mowi.Figgjo	5.8	816	563	253	C2011
1116	1116_C2011	6_C2011	6_4_C2011	0.16	6	28.9	3_C2011	32_C2011	Mowi.Figgjo	5.8	816	563	253	C2011
1117	1117_C2011	6_C2011	6_4_C2011	0.15	7	27.8	3_C2011	32_C2011	Mowi.Figgjo	5.8	816	563	253	C2011
1118	1118_C2011	6_C2011	6_4_C2011	0.15	8	27.6	3_C2011	32_C2011	Mowi.Figgjo	5.8	816	563	253	C2011
1119	1119_C2011	6_C2011	6_4_C2011	0.16	9	28.5	3_C2011	32_C2011	Mowi.Figgjo	5.8	816	563	253	C2011
1120	1120_C2011	6_C2011	6_4_C2011	0.16	10	28.5	3_C2011	32_C2011	Mowi.Figgjo	5.8	816	563	253	C2011
1121	1121_C2011	3_C2011	3_4_C2011	0.18	1	28.9	2_C2011	12_C2011	Mowi	6.1	816	575	241	C2011
1122	1122_C2011	3_C2011	3_4_C2011	0.18	2	28.7	2_C2011	12_C2011	Mowi	6.1	816	575	241	C2011
1123	1123_C2011	3_C2011	3_4_C2011	0.17	3	28.8	2_C2011	12_C2011	Mowi	6.1	816	575	241	C2011
1124	1124_C2011	3_C2011	3_4_C2011	0.18	4	29	2_C2011	12_C2011	Mowi	6.1	816	575	241	C2011
1125	1125_C2011	3_C2011	3_4_C2011	0.18	5	28.7	2_C2011	12_C2011	Mowi	6.1	816	575	241	C2011
1126	1126_C2011	3_C2011	3_4_C2011	0.18	6	29	2_C2011	12_C2011	Mowi	6.1	816	575	241	C2011
1127	1127_C2011	3_C2011	3_4_C2011	0.18	7	29.4	2_C2011	12_C2011	Mowi	6.1	816	575	241	C2011
1128	1128_C2011	3_C2011	3_4_C2011	0.18	8	29.6	2_C2011	12_C2011	Mowi	6.1	816	575	241	C2011
1129	1129_C2011	3_C2011	3_4_C2011	0.17	9	29.2	2_C2011	12_C2011	Mowi	6.1	816	575	241	C2011
1130	1130_C2011	3_C2011	3_4_C2011	0.18	10	29.6	2_C2011	12_C2011	Mowi	6.1	816	575	241	C2011
1131	1131_C2011	30_C2011	30_4_C2011	0.13	1	27.9	30_C2011	38_C2011	Figgjo	5.7	816	559	257	C2011
1132	1132_C2011	30_C2011	30_4_C2011	0.13	2	28.1	30_C2011	38_C2011	Figgjo	5.7	816	559	257	C2011
1133	1133_C2011	30_C2011	30_4_C2011	0.13	3	27.8	30_C2011	38_C2011	Figgjo	5.7	816	559	257	C2011
1134	1134_C2011	30_C2011	30_4_C2011	0.13	4	27.8	30_C2011	38_C2011	Figgjo	5.7	816	559	257	C2011
1135	1135_C2011	30_C2011	30_4_C2011	0.13	5	28.3	30_C2011	38_C2011	Figgjo	5.7	816	559	257	C2011
1136	1136_C2011	30_C2011	30_4_C2011	0.13	6	27.5	30_C2011	38_C2011	Figgjo	5.7	816	559	257	C2011
1137	1137_C2011	30_C2011	30_4_C2011	0.12	7	27.5	30_C2011	38_C2011	Figgjo	5.7	816	559	257	C2011
1138	1138_C2011	30_C2011	30_4_C2011	0.12	8	27.9	30_C2011	38_C2011	Figgjo	5.7	816	559	257	C2011
1139	1139_C2011	30_C2011	30_4_C2011	0.13	9	27.6	30_C2011	38_C2011	Figgjo	5.7	816	559	257	C2011
1140	1140_C2011	30_C2011	30_4_C2011	0.12	10	27.2	30_C2011	38_C2011	Figgjo	5.7	816	559	257	C2011
1141	1141_C2011	18_C2011	18_4_C2011	0.17	1	28.9	9_C2011	37_C2011	Mowi.Figgjo	6.1	816	567	249	C2011
1142	1142_C2011	18_C2011	18_4_C2011	0.17	2	28.5	9_C2011	37_C2011	Mowi.Figgjo	6.1	816	567	249	C2011
1143	1143_C2011	18_C2011	18_4_C2011	0.17	3	28.8	9_C2011	37_C2011	Mowi.Figgjo	6.1	816	567	249	C2011
1144	1144_C2011	18_C2011	18_4_C2011	0.17	4	29.4	9_C2011	37_C2011	Mowi.Figgjo	6.1	816	567	249	C2011
1145	1145_C2011	18_C2011	18_4_C2011	0.17	5	28.5	9_C2011	37_C2011	Mowi.Figgjo	6.1	816	567	249	C2011
1146	1146_C2011	18_C2011	18_4_C2011	0.15	6	28.4	9_C2011	37_C2011	Mowi.Figgjo	6.1	816	567	249	C2011
1147	1147_C2011	18_C2011	18_4_C2011	0.17	7	29	9_C2011	37_C2011	Mowi.Figgjo	6.1	816	567	249	C2011
1148	1148_C2011	18_C2011	18_4_C2011	0.17	8	29.6	9_C2011	37_C2011	Mowi.Figgjo	6.1	816	567	249	C2011
1149	1149_C2011	18_C2011	18_4_C2011	0.17	9	29.6	9_C2011	37_C2011	Mowi.Figgjo	6.1	816	567	249	C2011
1150	1150_C2011	18_C2011	18_4_C2011	0.16	10	28.6	9_C2011	37_C2011	Mowi.Figgjo	6.1	816	567	249	C2011
1151	1151_C2011	15_C2011	15_4_C2011	0.16	1	29.2	8_C2011	18_C2011	Mowi	6	816	563	253	C2011
1152	1152_C2011	15_C2011	15_4_C2011	0.17	2	29.3	8_C2011	18_C2011	Mowi	6	816	563	253	C2011
1153	1153_C2011	15_C2011	15_4_C2011	0.16	3	28.9	8_C2011	18_C2011	Mowi	6	816	563	253	C2011
1154	1154_C2011	15_C2011	15_4_C2011	0.18	4	30.4	8_C2011	18_C2011	Mowi	6	816	563	253	C2011
1155	1155_C2011	15_C2011	15_4_C2011	0.16	5	28.9	8_C2011	18_C2011	Mowi	6	816	563	253	C2011
1156	1156_C2011	15_C2011	15_4_C2011	0.16	6	28.4	8_C2011	18_C2011	Mowi	6	816	563	253	C2011
1157	1157_C2011	15_C2011	15_4_C2011	0.17	7	29.6	8_C2011	18_C2011	Mowi	6	816	563	253	C2011
1158	1158_C2011	15_C2011	15_4_C2011	0.16	8	28.8	8_C2011	18_C2011	Mowi	6	816	563	253	C2011
1159	1159_C2011	15_C2011	15_4_C2011	0.18	9	29.1	8_C2011	18_C2011	Mowi	6	816	563	253	C2011
1160	1160_C2011	15_C2011	15_4_C2011	0.18	10	29.7	8_C2011	18_C2011	Mowi	6	816	563	253	C2011
1161	1_C2012	15_C2012	15_1_C2012	0.16	1	27.6	V1_C2012	V9_C2012	Vosso	6	777	559	218	C2012
1162	2_C2012	15_C2012	15_1_C2012	0.16	2	27.3	V1_C2012	V9_C2012	Vosso	6	777	559	218	C2012
1163	3_C2012	15_C2012	15_1_C2012	0.16	3	27	V1_C2012	V9_C2012	Vosso	6	777	559	218	C2012
1164	4_C2012	15_C2012	15_1_C2012	0.16	4	27.7	V1_C2012	V9_C2012	Vosso	6	777	559	218	C2012
1165	5_C2012	15_C2012	15_1_C2012	0.16	5	26.9	V1_C2012	V9_C2012	Vosso	6	777	559	218	C2012
1166	6_C2012	15_C2012	15_1_C2012	0.16	1	27	V1_C2012	V9_C2012	Vosso	6	777	559	218	C2012
1167	7_C2012	15_C2012	15_1_C2012	0.16	2	26.4	V1_C2012	V9_C2012	Vosso	6	777	559	218	C2012
1168	8_C2012	15_C2012	15_1_C2012	0.16	3	28	V1_C2012	V9_C2012	Vosso	6	777	559	218	C2012
1169	9_C2012	15_C2012	15_1_C2012	0.16	4	27.2	V1_C2012	V9_C2012	Vosso	6	777	559	218	C2012
1170	10_C2012	15_C2012	15_1_C2012	0.16	5	27.4	V1_C2012	V9_C2012	Vosso	6	777	559	218	C2012
1171	11_C2012	42_C2012	42_1_C2012	0.2	1	29.2	M5_C2012	M13_C2012	Mowi	6.3	785	562	223	C2012
1172	12_C2012	42_C2012	42_1_C2012	0.2	2	28.6	M5_C2012	M13_C2012	Mowi	6.3	785	562	223	C2012
1173	13_C2012	42_C2012	42_1_C2012	0.2	3	28.7	M5_C2012	M13_C2012	Mowi	6.3	785	562	223	C2012
1174	14_C2012	42_C2012	42_1_C2012	0.2	4	29.4	M5_C2012	M13_C2012	Mowi	6.3	785	562	223	C2012
1175	15_C2012	42_C2012	42_1_C2012	0.2	5	28.5	M5_C2012	M13_C2012	Mowi	6.3	785	562	223	C2012
1176	16_C2012	42_C2012	42_1_C2012	0.2	6	27.7	M5_C2012	M13_C2012	Mowi	6.3	785	562	223	C2012
1177	17_C2012	42_C2012	42_1_C2012	0.2	7	29.1	M5_C2012	M13_C2012	Mowi	6.3	785	562	223	C2012
1178	18_C2012	42_C2012	42_1_C2012	0.2	8	29.3	M5_C2012	M13_C2012	Mowi	6.3	785	562	223	C2012
1179	19_C2012	42_C2012	42_1_C2012	0.2	9	29.2	M5_C2012	M13_C2012	Mowi	6.3	785	562	223	C2012
1180	20_C2012	42_C2012	42_1_C2012	0.2	10	29.2	M5_C2012	M13_C2012	Mowi	6.3	785	562	223	C2012
1181	21_C2012	34_C2012	34_1_C2012	0.17	1	28.2	M3_C2012	M11_C2012	Mowi	6.1	832	556	276	C2012
1182	22_C2012	34_C2012	34_1_C2012	0.17	2	28.5	M3_C2012	M11_C2012	Mowi	6.1	832	556	276	C2012
1183	23_C2012	34_C2012	34_1_C2012	0.17	3	28.1	M3_C2012	M11_C2012	Mowi	6.1	832	556	276	C2012
1184	24_C2012	34_C2012	34_1_C2012	0.17	4	28.1	M3_C2012	M11_C2012	Mowi	6.1	832	556	276	C2012
1185	25_C2012	34_C2012	34_1_C2012	0.17	5	28.5	M3_C2012	M11_C2012	Mowi	6.1	832	556	276	C2012
1186	26_C2012	34_C2012	34_1_C2012	0.17	6	27.6	M3_C2012	M11_C2012	Mowi	6.1	832	556	276	C2012
1187	27_C2012	34_C2012	34_1_C2012	0.17	7	28.2	M3_C2012	M11_C2012	Mowi	6.1	832	556	276	C2012
1188	28_C2012	34_C2012	34_1_C2012	0.17	8	28.2	M3_C2012	M11_C2012	Mowi	6.1	832	556	276	C2012
1189	29_C2012	34_C2012	34_1_C2012	0.17	9	27.1	M3_C2012	M11_C2012	Mowi	6.1	832	556	276	C2012
1190	30_C2012	34_C2012	34_1_C2012	0.17	10	28.6	M3_C2012	M11_C2012	Mowi	6.1	832	556	276	C2012
1191	31_C2012	25_C2012	25_1_C2012	0.16	1	28.2	M1_C2012	F10_C2012	Mowi.Figgjo	5.8	777	550	227	C2012
1192	32_C2012	25_C2012	25_1_C2012	0.16	2	28	M1_C2012	F10_C2012	Mowi.Figgjo	5.8	777	550	227	C2012
1193	33_C2012	25_C2012	25_1_C2012	0.16	3	27.4	M1_C2012	F10_C2012	Mowi.Figgjo	5.8	777	550	227	C2012
1194	34_C2012	25_C2012	25_1_C2012	0.16	4	27.5	M1_C2012	F10_C2012	Mowi.Figgjo	5.8	777	550	227	C2012
1195	35_C2012	25_C2012	25_1_C2012	0.16	5	27.6	M1_C2012	F10_C2012	Mowi.Figgjo	5.8	777	550	227	C2012
1196	36_C2012	25_C2012	25_1_C2012	0.16	6	27.5	M1_C2012	F10_C2012	Mowi.Figgjo	5.8	777	550	227	C2012
1197	37_C2012	25_C2012	25_1_C2012	0.16	7	27.1	M1_C2012	F10_C2012	Mowi.Figgjo	5.8	777	550	227	C2012
1198	38_C2012	25_C2012	25_1_C2012	0.16	8	26.9	M1_C2012	F10_C2012	Mowi.Figgjo	5.8	777	550	227	C2012
1199	39_C2012	25_C2012	25_1_C2012	0.16	9	27.1	M1_C2012	F10_C2012	Mowi.Figgjo	5.8	777	550	227	C2012
1200	40_C2012	25_C2012	25_1_C2012	0.16	10	27.5	M1_C2012	F10_C2012	Mowi.Figgjo	5.8	777	550	227	C2012
1201	41_C2012	2_C2012	2_1_C2012	0.18	1	28.6	A1_C2012	A6_C2012	Arna	6	777	553	224	C2012
1202	42_C2012	2_C2012	2_1_C2012	0.18	2	29.8	A1_C2012	A6_C2012	Arna	6	777	553	224	C2012
1203	43_C2012	2_C2012	2_1_C2012	0.18	3	29.2	A1_C2012	A6_C2012	Arna	6	777	553	224	C2012
1204	44_C2012	2_C2012	2_1_C2012	0.18	4	28.6	A1_C2012	A6_C2012	Arna	6	777	553	224	C2012
1205	45_C2012	2_C2012	2_1_C2012	0.18	5	29.9	A1_C2012	A6_C2012	Arna	6	777	553	224	C2012
1206	46_C2012	2_C2012	2_1_C2012	0.18	6	28.6	A1_C2012	A6_C2012	Arna	6	777	553	224	C2012
1207	47_C2012	2_C2012	2_1_C2012	0.18	7	28.4	A1_C2012	A6_C2012	Arna	6	777	553	224	C2012
1208	48_C2012	2_C2012	2_1_C2012	0.18	8	29.5	A1_C2012	A6_C2012	Arna	6	777	553	224	C2012
1209	49_C2012	2_C2012	2_1_C2012	0.18	9	28.5	A1_C2012	A6_C2012	Arna	6	777	553	224	C2012
1210	50_C2012	2_C2012	2_1_C2012	0.18	10	29	A1_C2012	A6_C2012	Arna	6	777	553	224	C2012
1211	51_C2012	37_C2012	37_1_C2012	0.21	1	28.9	M4_C2012	F14_C2012	Mowi.Figgjo	6.3	777	556	221	C2012
1212	52_C2012	37_C2012	37_1_C2012	0.21	2	28.7	M4_C2012	F14_C2012	Mowi.Figgjo	6.3	777	556	221	C2012
1213	53_C2012	37_C2012	37_1_C2012	0.21	3	29.1	M4_C2012	F14_C2012	Mowi.Figgjo	6.3	777	556	221	C2012
1214	54_C2012	37_C2012	37_1_C2012	0.21	4	28.2	M4_C2012	F14_C2012	Mowi.Figgjo	6.3	777	556	221	C2012
1215	55_C2012	37_C2012	37_1_C2012	0.21	5	29.4	M4_C2012	F14_C2012	Mowi.Figgjo	6.3	777	556	221	C2012
1216	56_C2012	37_C2012	37_1_C2012	0.21	6	28.7	M4_C2012	F14_C2012	Mowi.Figgjo	6.3	777	556	221	C2012
1217	57_C2012	37_C2012	37_1_C2012	0.21	7	28.8	M4_C2012	F14_C2012	Mowi.Figgjo	6.3	777	556	221	C2012
1218	58_C2012	37_C2012	37_1_C2012	0.21	8	28.9	M4_C2012	F14_C2012	Mowi.Figgjo	6.3	777	556	221	C2012
1219	59_C2012	37_C2012	37_1_C2012	0.21	9	28.2	M4_C2012	F14_C2012	Mowi.Figgjo	6.3	777	556	221	C2012
1220	60_C2012	37_C2012	37_1_C2012	0.21	10	29.1	M4_C2012	F14_C2012	Mowi.Figgjo	6.3	777	556	221	C2012
1221	61_C2012	24_C2012	24_1_C2012	0.19	1	29.3	F1_C2012	M9_C2012	Figgjo.Mowi	6.1	777	556	221	C2012
1222	62_C2012	24_C2012	24_1_C2012	0.19	2	27.6	F1_C2012	M9_C2012	Figgjo.Mowi	6.1	777	556	221	C2012
1223	63_C2012	24_C2012	24_1_C2012	0.19	3	29	F1_C2012	M9_C2012	Figgjo.Mowi	6.1	777	556	221	C2012
1224	64_C2012	24_C2012	24_1_C2012	0.19	4	28.5	F1_C2012	M9_C2012	Figgjo.Mowi	6.1	777	556	221	C2012
1225	65_C2012	24_C2012	24_1_C2012	0.19	5	28.5	F1_C2012	M9_C2012	Figgjo.Mowi	6.1	777	556	221	C2012
1226	66_C2012	24_C2012	24_1_C2012	0.19	6	26.9	F1_C2012	M9_C2012	Figgjo.Mowi	6.1	777	556	221	C2012
1227	67_C2012	24_C2012	24_1_C2012	0.19	7	27.7	F1_C2012	M9_C2012	Figgjo.Mowi	6.1	777	556	221	C2012
1228	68_C2012	24_C2012	24_1_C2012	0.19	8	27.6	F1_C2012	M9_C2012	Figgjo.Mowi	6.1	777	556	221	C2012
1229	69_C2012	24_C2012	24_1_C2012	0.19	9	27.6	F1_C2012	M9_C2012	Figgjo.Mowi	6.1	777	556	221	C2012
1230	70_C2012	24_C2012	24_1_C2012	0.19	10	27.8	F1_C2012	M9_C2012	Figgjo.Mowi	6.1	777	556	221	C2012
1231	71_C2012	17_C2012	17_1_C2012	0.19	1	27.9	V3_C2012	V11_C2012	Vosso	6.3	777	553	224	C2012
1232	72_C2012	17_C2012	17_1_C2012	0.19	2	28.4	V3_C2012	V11_C2012	Vosso	6.3	777	553	224	C2012
1233	73_C2012	17_C2012	17_1_C2012	0.19	3	27.9	V3_C2012	V11_C2012	Vosso	6.3	777	553	224	C2012
1234	74_C2012	17_C2012	17_1_C2012	0.19	4	28.7	V3_C2012	V11_C2012	Vosso	6.3	777	553	224	C2012
1235	75_C2012	17_C2012	17_1_C2012	0.19	5	27.8	V3_C2012	V11_C2012	Vosso	6.3	777	553	224	C2012
1236	76_C2012	17_C2012	17_1_C2012	0.19	6	28.7	V3_C2012	V11_C2012	Vosso	6.3	777	553	224	C2012
1237	77_C2012	17_C2012	17_1_C2012	0.19	7	28.7	V3_C2012	V11_C2012	Vosso	6.3	777	553	224	C2012
1238	78_C2012	17_C2012	17_1_C2012	0.19	8	27.1	V3_C2012	V11_C2012	Vosso	6.3	777	553	224	C2012
1239	79_C2012	17_C2012	17_1_C2012	0.19	9	28.5	V3_C2012	V11_C2012	Vosso	6.3	777	553	224	C2012
1240	80_C2012	17_C2012	17_1_C2012	0.19	10	28.5	V3_C2012	V11_C2012	Vosso	6.3	777	553	224	C2012
1241	81_C2012	3_C2012	3_1_C2012	0.14	1	27.1	A2_C2012	A7_C2012	Arna	5.4	832	553	279	C2012
1242	82_C2012	3_C2012	3_1_C2012	0.14	2	27.8	A2_C2012	A7_C2012	Arna	5.4	832	553	279	C2012
1243	83_C2012	3_C2012	3_1_C2012	0.14	3	27.7	A2_C2012	A7_C2012	Arna	5.4	832	553	279	C2012
1244	84_C2012	3_C2012	3_1_C2012	0.14	4	27.3	A2_C2012	A7_C2012	Arna	5.4	832	553	279	C2012
1245	85_C2012	3_C2012	3_1_C2012	0.14	5	27.2	A2_C2012	A7_C2012	Arna	5.4	832	553	279	C2012
1246	86_C2012	3_C2012	3_1_C2012	0.14	6	28	A2_C2012	A7_C2012	Arna	5.4	832	553	279	C2012
1247	87_C2012	3_C2012	3_1_C2012	0.14	7	28	A2_C2012	A7_C2012	Arna	5.4	832	553	279	C2012
1248	88_C2012	3_C2012	3_1_C2012	0.14	8	28	A2_C2012	A7_C2012	Arna	5.4	832	553	279	C2012
1249	89_C2012	3_C2012	3_1_C2012	0.14	9	27.9	A2_C2012	A7_C2012	Arna	5.4	832	553	279	C2012
1250	90_C2012	3_C2012	3_1_C2012	0.14	10	28	A2_C2012	A7_C2012	Arna	5.4	832	553	279	C2012
1251	91_C2012	39_C2012	39_1_C2012	0.19	1	28.2	F5_C2012	F15_C2012	Figgjo	6.3	777	556	221	C2012
1252	92_C2012	39_C2012	39_1_C2012	0.19	2	27.8	F5_C2012	F15_C2012	Figgjo	6.3	777	556	221	C2012
1253	93_C2012	39_C2012	39_1_C2012	0.19	3	26.9	F5_C2012	F15_C2012	Figgjo	6.3	777	556	221	C2012
1254	94_C2012	39_C2012	39_1_C2012	0.19	4	27.8	F5_C2012	F15_C2012	Figgjo	6.3	777	556	221	C2012
1255	95_C2012	39_C2012	39_1_C2012	0.19	5	27.5	F5_C2012	F15_C2012	Figgjo	6.3	777	556	221	C2012
1256	96_C2012	39_C2012	39_1_C2012	0.19	6	27.5	F5_C2012	F15_C2012	Figgjo	6.3	777	556	221	C2012
1257	97_C2012	39_C2012	39_1_C2012	0.19	7	27.4	F5_C2012	F15_C2012	Figgjo	6.3	777	556	221	C2012
1258	98_C2012	39_C2012	39_1_C2012	0.19	8	27.4	F5_C2012	F15_C2012	Figgjo	6.3	777	556	221	C2012
1259	99_C2012	39_C2012	39_1_C2012	0.19	9	27.2	F5_C2012	F15_C2012	Figgjo	6.3	777	556	221	C2012
1260	100_C2012	39_C2012	39_1_C2012	0.19	10	27.8	F5_C2012	F15_C2012	Figgjo	6.3	777	556	221	C2012
1261	101_C2012	43_C2012	43_1_C2012	0.2	1	28.8	F6_C2012	F16_C2012	Figgjo	6.4	777	562	215	C2012
1262	102_C2012	43_C2012	43_1_C2012	0.2	2	28.6	F6_C2012	F16_C2012	Figgjo	6.4	777	562	215	C2012
1263	103_C2012	43_C2012	43_1_C2012	0.2	3	28.8	F6_C2012	F16_C2012	Figgjo	6.4	777	562	215	C2012
1264	104_C2012	43_C2012	43_1_C2012	0.2	4	27.6	F6_C2012	F16_C2012	Figgjo	6.4	777	562	215	C2012
1265	105_C2012	43_C2012	43_1_C2012	0.2	5	28.4	F6_C2012	F16_C2012	Figgjo	6.4	777	562	215	C2012
1266	106_C2012	43_C2012	43_1_C2012	0.2	6	28.6	F6_C2012	F16_C2012	Figgjo	6.4	777	562	215	C2012
1267	107_C2012	43_C2012	43_1_C2012	0.2	7	28.2	F6_C2012	F16_C2012	Figgjo	6.4	777	562	215	C2012
1268	108_C2012	43_C2012	43_1_C2012	0.2	8	28.5	F6_C2012	F16_C2012	Figgjo	6.4	777	562	215	C2012
1269	109_C2012	43_C2012	43_1_C2012	0.2	9	27.8	F6_C2012	F16_C2012	Figgjo	6.4	777	562	215	C2012
1270	110_C2012	43_C2012	43_1_C2012	0.2	10	29	F6_C2012	F16_C2012	Figgjo	6.4	777	562	215	C2012
1271	121_C2012	24_C2012	24_2_C2012	0.19	1	27.7	F1_C2012	M9_C2012	Figgjo.Mowi	6.1	777	562	215	C2012
1272	122_C2012	24_C2012	24_2_C2012	0.19	2	27.5	F1_C2012	M9_C2012	Figgjo.Mowi	6.1	777	562	215	C2012
1273	123_C2012	24_C2012	24_2_C2012	0.19	3	27.8	F1_C2012	M9_C2012	Figgjo.Mowi	6.1	777	562	215	C2012
1274	124_C2012	24_C2012	24_2_C2012	0.19	4	28.1	F1_C2012	M9_C2012	Figgjo.Mowi	6.1	777	562	215	C2012
1275	125_C2012	24_C2012	24_2_C2012	0.19	5	27.6	F1_C2012	M9_C2012	Figgjo.Mowi	6.1	777	562	215	C2012
1276	126_C2012	24_C2012	24_2_C2012	0.19	6	27.8	F1_C2012	M9_C2012	Figgjo.Mowi	6.1	777	562	215	C2012
1277	127_C2012	24_C2012	24_2_C2012	0.19	7	28.1	F1_C2012	M9_C2012	Figgjo.Mowi	6.1	777	562	215	C2012
1278	128_C2012	24_C2012	24_2_C2012	0.19	8	27.9	F1_C2012	M9_C2012	Figgjo.Mowi	6.1	777	562	215	C2012
1279	129_C2012	24_C2012	24_2_C2012	0.19	9	27.8	F1_C2012	M9_C2012	Figgjo.Mowi	6.1	777	562	215	C2012
1280	130_C2012	24_C2012	24_2_C2012	0.19	10	27.9	F1_C2012	M9_C2012	Figgjo.Mowi	6.1	777	562	215	C2012
1281	131_C2012	39_C2012	39_2_C2012	0.18	1	26.9	F5_C2012	F15_C2012	Figgjo	6.3	777	556	221	C2012
1282	132_C2012	39_C2012	39_2_C2012	0.18	2	27.5	F5_C2012	F15_C2012	Figgjo	6.3	777	556	221	C2012
1283	133_C2012	39_C2012	39_2_C2012	0.18	3	28.4	F5_C2012	F15_C2012	Figgjo	6.3	777	556	221	C2012
1284	134_C2012	39_C2012	39_2_C2012	0.18	4	27.9	F5_C2012	F15_C2012	Figgjo	6.3	777	556	221	C2012
1285	135_C2012	39_C2012	39_2_C2012	0.18	5	27.7	F5_C2012	F15_C2012	Figgjo	6.3	777	556	221	C2012
1286	136_C2012	39_C2012	39_2_C2012	0.18	6	28.1	F5_C2012	F15_C2012	Figgjo	6.3	777	556	221	C2012
1287	137_C2012	39_C2012	39_2_C2012	0.18	7	27.7	F5_C2012	F15_C2012	Figgjo	6.3	777	556	221	C2012
1288	138_C2012	39_C2012	39_2_C2012	0.18	8	27.2	F5_C2012	F15_C2012	Figgjo	6.3	777	556	221	C2012
1289	139_C2012	39_C2012	39_2_C2012	0.18	9	27.8	F5_C2012	F15_C2012	Figgjo	6.3	777	556	221	C2012
1290	140_C2012	39_C2012	39_2_C2012	0.18	10	27.3	F5_C2012	F15_C2012	Figgjo	6.3	777	556	221	C2012
1291	141_C2012	16_C2012	16_1_C2012	0.18	1	28.1	V2_C2012	V10_C2012	Vosso	6	785	570	215	C2012
1292	142_C2012	16_C2012	16_1_C2012	0.18	2	27	V2_C2012	V10_C2012	Vosso	6	785	570	215	C2012
1293	143_C2012	16_C2012	16_1_C2012	0.18	3	27.5	V2_C2012	V10_C2012	Vosso	6	785	570	215	C2012
1294	144_C2012	16_C2012	16_1_C2012	0.18	4	27.9	V2_C2012	V10_C2012	Vosso	6	785	570	215	C2012
1295	145_C2012	16_C2012	16_1_C2012	0.18	5	27.3	V2_C2012	V10_C2012	Vosso	6	785	570	215	C2012
1296	146_C2012	16_C2012	16_1_C2012	0.18	6	27.6	V2_C2012	V10_C2012	Vosso	6	785	570	215	C2012
1297	147_C2012	16_C2012	16_1_C2012	0.18	7	27.4	V2_C2012	V10_C2012	Vosso	6	785	570	215	C2012
1298	148_C2012	16_C2012	16_1_C2012	0.18	8	26.9	V2_C2012	V10_C2012	Vosso	6	785	570	215	C2012
1299	149_C2012	16_C2012	16_1_C2012	0.18	9	27.8	V2_C2012	V10_C2012	Vosso	6	785	570	215	C2012
1300	150_C2012	16_C2012	16_1_C2012	0.18	10	27.8	V2_C2012	V10_C2012	Vosso	6	785	570	215	C2012
1301	151_C2012	45_C2012	45_1_C2012	0.19	1	27.8	M6_C2012	F16_C2012	Mowi.Figgjo	6.1	832	556	276	C2012
1302	152_C2012	45_C2012	45_1_C2012	0.19	2	27.6	M6_C2012	F16_C2012	Mowi.Figgjo	6.1	832	556	276	C2012
1303	153_C2012	45_C2012	45_1_C2012	0.19	3	28	M6_C2012	F16_C2012	Mowi.Figgjo	6.1	832	556	276	C2012
1304	154_C2012	45_C2012	45_1_C2012	0.19	4	28.1	M6_C2012	F16_C2012	Mowi.Figgjo	6.1	832	556	276	C2012
1305	155_C2012	45_C2012	45_1_C2012	0.19	5	27.9	M6_C2012	F16_C2012	Mowi.Figgjo	6.1	832	556	276	C2012
1306	156_C2012	45_C2012	45_1_C2012	0.19	6	27.7	M6_C2012	F16_C2012	Mowi.Figgjo	6.1	832	556	276	C2012
1307	157_C2012	45_C2012	45_1_C2012	0.19	7	28.2	M6_C2012	F16_C2012	Mowi.Figgjo	6.1	832	556	276	C2012
1308	158_C2012	45_C2012	45_1_C2012	0.19	8	28.1	M6_C2012	F16_C2012	Mowi.Figgjo	6.1	832	556	276	C2012
1309	159_C2012	45_C2012	45_1_C2012	0.19	9	28.6	M6_C2012	F16_C2012	Mowi.Figgjo	6.1	832	556	276	C2012
1310	160_C2012	45_C2012	45_1_C2012	0.19	10	28.1	M6_C2012	F16_C2012	Mowi.Figgjo	6.1	832	556	276	C2012
1311	161_C2012	44_C2012	44_1_C2012	0.19	1	28.5	F6_C2012	M14_C2012	Figgjo.Mowi	6.4	777	573	204	C2012
1312	162_C2012	44_C2012	44_1_C2012	0.19	2	28.7	F6_C2012	M14_C2012	Figgjo.Mowi	6.4	777	573	204	C2012
1313	163_C2012	44_C2012	44_1_C2012	0.19	3	28.4	F6_C2012	M14_C2012	Figgjo.Mowi	6.4	777	573	204	C2012
1314	164_C2012	44_C2012	44_1_C2012	0.19	4	29	F6_C2012	M14_C2012	Figgjo.Mowi	6.4	777	573	204	C2012
1315	165_C2012	44_C2012	44_1_C2012	0.19	5	28.7	F6_C2012	M14_C2012	Figgjo.Mowi	6.4	777	573	204	C2012
1316	166_C2012	44_C2012	44_1_C2012	0.19	6	28.8	F6_C2012	M14_C2012	Figgjo.Mowi	6.4	777	573	204	C2012
1317	167_C2012	44_C2012	44_1_C2012	0.19	7	28.8	F6_C2012	M14_C2012	Figgjo.Mowi	6.4	777	573	204	C2012
1318	168_C2012	44_C2012	44_1_C2012	0.19	8	28.9	F6_C2012	M14_C2012	Figgjo.Mowi	6.4	777	573	204	C2012
1319	169_C2012	44_C2012	44_1_C2012	0.19	9	27.9	F6_C2012	M14_C2012	Figgjo.Mowi	6.4	777	573	204	C2012
1320	170_C2012	44_C2012	44_1_C2012	0.19	10	29	F6_C2012	M14_C2012	Figgjo.Mowi	6.4	777	573	204	C2012
1321	171_C2012	54_C2012	54_1_C2012	0.17	1	27.1	M8_C2012	M16_C2012	Mowi	6.3	777	579	198	C2012
1322	172_C2012	54_C2012	54_1_C2012	0.17	2	27.7	M8_C2012	M16_C2012	Mowi	6.3	777	579	198	C2012
1323	173_C2012	54_C2012	54_1_C2012	0.17	3	26.6	M8_C2012	M16_C2012	Mowi	6.3	777	579	198	C2012
1324	174_C2012	54_C2012	54_1_C2012	0.17	4	26.3	M8_C2012	M16_C2012	Mowi	6.3	777	579	198	C2012
1325	175_C2012	54_C2012	54_1_C2012	0.17	5	28.2	M8_C2012	M16_C2012	Mowi	6.3	777	579	198	C2012
1326	176_C2012	54_C2012	54_1_C2012	0.17	6	26.6	M8_C2012	M16_C2012	Mowi	6.3	777	579	198	C2012
1327	177_C2012	54_C2012	54_1_C2012	0.17	7	27.3	M8_C2012	M16_C2012	Mowi	6.3	777	579	198	C2012
1328	178_C2012	54_C2012	54_1_C2012	0.17	8	27.5	M8_C2012	M16_C2012	Mowi	6.3	777	579	198	C2012
1329	179_C2012	54_C2012	54_1_C2012	0.17	9	27.4	M8_C2012	M16_C2012	Mowi	6.3	777	579	198	C2012
1330	180_C2012	54_C2012	54_1_C2012	0.17	10	27.7	M8_C2012	M16_C2012	Mowi	6.3	777	579	198	C2012
1331	181_C2012	15_C2012	15_2_C2012	0.17	1	28	V1_C2012	V9_C2012	Vosso	6	785	559	226	C2012
1332	182_C2012	15_C2012	15_2_C2012	0.17	2	28.1	V1_C2012	V9_C2012	Vosso	6	785	559	226	C2012
1333	183_C2012	15_C2012	15_2_C2012	0.17	3	28.2	V1_C2012	V9_C2012	Vosso	6	785	559	226	C2012
1334	184_C2012	15_C2012	15_2_C2012	0.17	4	26	V1_C2012	V9_C2012	Vosso	6	785	559	226	C2012
1335	185_C2012	15_C2012	15_2_C2012	0.17	5	27.2	V1_C2012	V9_C2012	Vosso	6	785	559	226	C2012
1336	186_C2012	15_C2012	15_2_C2012	0.17	6	27.8	V1_C2012	V9_C2012	Vosso	6	785	559	226	C2012
1337	187_C2012	15_C2012	15_2_C2012	0.17	7	27	V1_C2012	V9_C2012	Vosso	6	785	559	226	C2012
1338	188_C2012	15_C2012	15_2_C2012	0.17	8	27.8	V1_C2012	V9_C2012	Vosso	6	785	559	226	C2012
1339	189_C2012	15_C2012	15_2_C2012	0.17	9	27.7	V1_C2012	V9_C2012	Vosso	6	785	559	226	C2012
1340	190_C2012	15_C2012	15_2_C2012	0.17	10	27.7	V1_C2012	V9_C2012	Vosso	6	785	559	226	C2012
1341	191_C2012	20_C2012	20_1_C2012	0.17	1	28.9	V6_C2012	V14_C2012	Vosso	6	777	559	218	C2012
1342	192_C2012	20_C2012	20_1_C2012	0.17	2	28.9	V6_C2012	V14_C2012	Vosso	6	777	559	218	C2012
1343	193_C2012	20_C2012	20_1_C2012	0.17	3	28.6	V6_C2012	V14_C2012	Vosso	6	777	559	218	C2012
1344	194_C2012	20_C2012	20_1_C2012	0.17	4	28.1	V6_C2012	V14_C2012	Vosso	6	777	559	218	C2012
1345	195_C2012	20_C2012	20_1_C2012	0.17	5	28.4	V6_C2012	V14_C2012	Vosso	6	777	559	218	C2012
1346	196_C2012	20_C2012	20_1_C2012	0.17	6	27.8	V6_C2012	V14_C2012	Vosso	6	777	559	218	C2012
1347	197_C2012	20_C2012	20_1_C2012	0.17	7	27.8	V6_C2012	V14_C2012	Vosso	6	777	559	218	C2012
1348	198_C2012	20_C2012	20_1_C2012	0.17	8	28	V6_C2012	V14_C2012	Vosso	6	777	559	218	C2012
1349	199_C2012	20_C2012	20_1_C2012	0.17	9	28.2	V6_C2012	V14_C2012	Vosso	6	777	559	218	C2012
1350	200_C2012	20_C2012	20_1_C2012	0.17	10	28.2	V6_C2012	V14_C2012	Vosso	6	777	559	218	C2012
1351	201_C2012	32_C2012	32_1_C2012	0.17	1	28.1	F3_C2012	M11_C2012	Figgjo.Mowi	6	785	562	223	C2012
1352	202_C2012	32_C2012	32_1_C2012	0.17	2	28.8	F3_C2012	M11_C2012	Figgjo.Mowi	6	785	562	223	C2012
1353	203_C2012	32_C2012	32_1_C2012	0.17	3	28.6	F3_C2012	M11_C2012	Figgjo.Mowi	6	785	562	223	C2012
1354	204_C2012	32_C2012	32_1_C2012	0.17	4	27.4	F3_C2012	M11_C2012	Figgjo.Mowi	6	785	562	223	C2012
1355	205_C2012	32_C2012	32_1_C2012	0.17	5	28.8	F3_C2012	M11_C2012	Figgjo.Mowi	6	785	562	223	C2012
1356	206_C2012	32_C2012	32_1_C2012	0.17	6	27.7	F3_C2012	M11_C2012	Figgjo.Mowi	6	785	562	223	C2012
1357	207_C2012	32_C2012	32_1_C2012	0.17	7	26.6	F3_C2012	M11_C2012	Figgjo.Mowi	6	785	562	223	C2012
1358	208_C2012	32_C2012	32_1_C2012	0.17	8	28.3	F3_C2012	M11_C2012	Figgjo.Mowi	6	785	562	223	C2012
1359	209_C2012	32_C2012	32_1_C2012	0.17	9	28.9	F3_C2012	M11_C2012	Figgjo.Mowi	6	785	562	223	C2012
1360	210_C2012	32_C2012	32_1_C2012	0.17	10	28.4	F3_C2012	M11_C2012	Figgjo.Mowi	6	785	562	223	C2012
1361	211_C2012	23_C2012	23_1_C2012	0.17	1	28.1	F1_C2012	F10_C2012	Figgjo	6	777	562	215	C2012
1362	212_C2012	23_C2012	23_1_C2012	0.17	2	27.4	F1_C2012	F10_C2012	Figgjo	6	777	562	215	C2012
1363	213_C2012	23_C2012	23_1_C2012	0.17	3	27.8	F1_C2012	F10_C2012	Figgjo	6	777	562	215	C2012
1364	214_C2012	23_C2012	23_1_C2012	0.17	4	27	F1_C2012	F10_C2012	Figgjo	6	777	562	215	C2012
1365	215_C2012	23_C2012	23_1_C2012	0.17	5	27.4	F1_C2012	F10_C2012	Figgjo	6	777	562	215	C2012
1366	216_C2012	23_C2012	23_1_C2012	0.17	1	27.5	F1_C2012	F10_C2012	Figgjo	6	777	562	215	C2012
1367	217_C2012	23_C2012	23_1_C2012	0.17	2	28.1	F1_C2012	F10_C2012	Figgjo	6	777	562	215	C2012
1368	218_C2012	23_C2012	23_1_C2012	0.17	3	28	F1_C2012	F10_C2012	Figgjo	6	777	562	215	C2012
1369	219_C2012	23_C2012	23_1_C2012	0.17	4	28.6	F1_C2012	F10_C2012	Figgjo	6	777	562	215	C2012
1370	220_C2012	23_C2012	23_1_C2012	0.17	5	28.1	F1_C2012	F10_C2012	Figgjo	6	777	562	215	C2012
1371	221_C2012	15_C2012	15_3_C2012	0.16	1	27.7	V1_C2012	V9_C2012	Vosso	6	785	559	226	C2012
1372	222_C2012	15_C2012	15_3_C2012	0.16	2	27.9	V1_C2012	V9_C2012	Vosso	6	785	559	226	C2012
1373	223_C2012	15_C2012	15_3_C2012	0.16	3	26.8	V1_C2012	V9_C2012	Vosso	6	785	559	226	C2012
1374	224_C2012	15_C2012	15_3_C2012	0.16	4	27.1	V1_C2012	V9_C2012	Vosso	6	785	559	226	C2012
1375	225_C2012	15_C2012	15_3_C2012	0.16	5	27.2	V1_C2012	V9_C2012	Vosso	6	785	559	226	C2012
1376	226_C2012	15_C2012	15_3_C2012	0.16	6	27	V1_C2012	V9_C2012	Vosso	6	785	559	226	C2012
1377	227_C2012	15_C2012	15_3_C2012	0.16	7	27	V1_C2012	V9_C2012	Vosso	6	785	559	226	C2012
1378	228_C2012	15_C2012	15_3_C2012	0.16	8	27.8	V1_C2012	V9_C2012	Vosso	6	785	559	226	C2012
1379	229_C2012	15_C2012	15_3_C2012	0.16	9	28.1	V1_C2012	V9_C2012	Vosso	6	785	559	226	C2012
1380	230_C2012	15_C2012	15_3_C2012	0.16	10	27.6	V1_C2012	V9_C2012	Vosso	6	785	559	226	C2012
1381	231_C2012	29_C2012	29_1_C2012	0.17	1	27.5	M2_C2012	F12_C2012	Mowi.Figgjo	5.8	832	562	270	C2012
1382	232_C2012	29_C2012	29_1_C2012	0.17	2	27.6	M2_C2012	F12_C2012	Mowi.Figgjo	5.8	832	562	270	C2012
1383	233_C2012	29_C2012	29_1_C2012	0.17	3	27.5	M2_C2012	F12_C2012	Mowi.Figgjo	5.8	832	562	270	C2012
1384	234_C2012	29_C2012	29_1_C2012	0.17	4	26.6	M2_C2012	F12_C2012	Mowi.Figgjo	5.8	832	562	270	C2012
1385	235_C2012	29_C2012	29_1_C2012	0.17	5	26.9	M2_C2012	F12_C2012	Mowi.Figgjo	5.8	832	562	270	C2012
1386	236_C2012	29_C2012	29_1_C2012	0.17	6	26.4	M2_C2012	F12_C2012	Mowi.Figgjo	5.8	832	562	270	C2012
1387	237_C2012	29_C2012	29_1_C2012	0.17	7	28.2	M2_C2012	F12_C2012	Mowi.Figgjo	5.8	832	562	270	C2012
1388	238_C2012	29_C2012	29_1_C2012	0.17	8	25.9	M2_C2012	F12_C2012	Mowi.Figgjo	5.8	832	562	270	C2012
1389	239_C2012	29_C2012	29_1_C2012	0.17	9	26.8	M2_C2012	F12_C2012	Mowi.Figgjo	5.8	832	562	270	C2012
1390	240_C2012	29_C2012	29_1_C2012	0.17	10	27.1	M2_C2012	F12_C2012	Mowi.Figgjo	5.8	832	562	270	C2012
1391	241_C2012	26_C2012	26_1_C2012	0.16	1	27.2	M1_C2012	M9_C2012	Mowi	5.8	785	562	223	C2012
1392	242_C2012	26_C2012	26_1_C2012	0.16	2	28.1	M1_C2012	M9_C2012	Mowi	5.8	785	562	223	C2012
1393	243_C2012	26_C2012	26_1_C2012	0.16	3	27	M1_C2012	M9_C2012	Mowi	5.8	785	562	223	C2012
1394	244_C2012	26_C2012	26_1_C2012	0.16	4	27.1	M1_C2012	M9_C2012	Mowi	5.8	785	562	223	C2012
1395	245_C2012	26_C2012	26_1_C2012	0.16	5	27.6	M1_C2012	M9_C2012	Mowi	5.8	785	562	223	C2012
1396	246_C2012	26_C2012	26_1_C2012	0.16	6	27.2	M1_C2012	M9_C2012	Mowi	5.8	785	562	223	C2012
1397	247_C2012	26_C2012	26_1_C2012	0.16	7	27.2	M1_C2012	M9_C2012	Mowi	5.8	785	562	223	C2012
1398	248_C2012	26_C2012	26_1_C2012	0.16	8	28.2	M1_C2012	M9_C2012	Mowi	5.8	785	562	223	C2012
1399	249_C2012	26_C2012	26_1_C2012	0.16	9	27.8	M1_C2012	M9_C2012	Mowi	5.8	785	562	223	C2012
1400	250_C2012	26_C2012	26_1_C2012	0.16	10	27.6	M1_C2012	M9_C2012	Mowi	5.8	785	562	223	C2012
1401	251_C2012	54_C2012	54_2_C2012	0.17	1	28	M8_C2012	M16_C2012	Mowi	6.3	777	573	204	C2012
1402	252_C2012	54_C2012	54_2_C2012	0.17	2	27	M8_C2012	M16_C2012	Mowi	6.3	777	573	204	C2012
1403	253_C2012	54_C2012	54_2_C2012	0.17	3	27.8	M8_C2012	M16_C2012	Mowi	6.3	777	573	204	C2012
1404	254_C2012	54_C2012	54_2_C2012	0.17	4	27.1	M8_C2012	M16_C2012	Mowi	6.3	777	573	204	C2012
1405	255_C2012	54_C2012	54_2_C2012	0.17	5	28.3	M8_C2012	M16_C2012	Mowi	6.3	777	573	204	C2012
1406	256_C2012	54_C2012	54_2_C2012	0.17	6	27.3	M8_C2012	M16_C2012	Mowi	6.3	777	573	204	C2012
1407	257_C2012	54_C2012	54_2_C2012	0.17	7	27	M8_C2012	M16_C2012	Mowi	6.3	777	573	204	C2012
1408	258_C2012	54_C2012	54_2_C2012	0.17	8	27.2	M8_C2012	M16_C2012	Mowi	6.3	777	573	204	C2012
1409	259_C2012	54_C2012	54_2_C2012	0.17	9	27.4	M8_C2012	M16_C2012	Mowi	6.3	777	573	204	C2012
1410	260_C2012	54_C2012	54_2_C2012	0.17	10	27.2	M8_C2012	M16_C2012	Mowi	6.3	777	573	204	C2012
1411	261_C2012	40_C2012	40_1_C2012	0.19	1	27.4	F5_C2012	M13_C2012	Figgjo.Mowi	6.3	777	562	215	C2012
1412	262_C2012	40_C2012	40_1_C2012	0.19	2	27.6	F5_C2012	M13_C2012	Figgjo.Mowi	6.3	777	562	215	C2012
1413	263_C2012	40_C2012	40_1_C2012	0.19	3	27.9	F5_C2012	M13_C2012	Figgjo.Mowi	6.3	777	562	215	C2012
1414	264_C2012	40_C2012	40_1_C2012	0.19	4	28.5	F5_C2012	M13_C2012	Figgjo.Mowi	6.3	777	562	215	C2012
1415	265_C2012	40_C2012	40_1_C2012	0.19	5	27.8	F5_C2012	M13_C2012	Figgjo.Mowi	6.3	777	562	215	C2012
1416	266_C2012	40_C2012	40_1_C2012	0.19	6	27.3	F5_C2012	M13_C2012	Figgjo.Mowi	6.3	777	562	215	C2012
1417	267_C2012	40_C2012	40_1_C2012	0.19	7	28.3	F5_C2012	M13_C2012	Figgjo.Mowi	6.3	777	562	215	C2012
1418	268_C2012	40_C2012	40_1_C2012	0.19	8	27.5	F5_C2012	M13_C2012	Figgjo.Mowi	6.3	777	562	215	C2012
1419	269_C2012	40_C2012	40_1_C2012	0.19	9	28	F5_C2012	M13_C2012	Figgjo.Mowi	6.3	777	562	215	C2012
1420	270_C2012	40_C2012	40_1_C2012	0.19	10	28.4	F5_C2012	M13_C2012	Figgjo.Mowi	6.3	777	562	215	C2012
1421	271_C2012	19_C2012	19_1_C2012	0.15	1	27.5	V5_C2012	V13_C2012	Vosso	5.4	785	564	221	C2012
1422	272_C2012	19_C2012	19_1_C2012	0.15	2	27.4	V5_C2012	V13_C2012	Vosso	5.4	785	564	221	C2012
1423	273_C2012	19_C2012	19_1_C2012	0.15	3	26.3	V5_C2012	V13_C2012	Vosso	5.4	785	564	221	C2012
1424	274_C2012	19_C2012	19_1_C2012	0.15	4	27.1	V5_C2012	V13_C2012	Vosso	5.4	785	564	221	C2012
1425	275_C2012	19_C2012	19_1_C2012	0.15	5	27.9	V5_C2012	V13_C2012	Vosso	5.4	785	564	221	C2012
1426	276_C2012	19_C2012	19_1_C2012	0.15	6	26.9	V5_C2012	V13_C2012	Vosso	5.4	785	564	221	C2012
1427	277_C2012	19_C2012	19_1_C2012	0.15	7	26.7	V5_C2012	V13_C2012	Vosso	5.4	785	564	221	C2012
1428	278_C2012	19_C2012	19_1_C2012	0.15	8	27.1	V5_C2012	V13_C2012	Vosso	5.4	785	564	221	C2012
1429	279_C2012	19_C2012	19_1_C2012	0.15	9	27.3	V5_C2012	V13_C2012	Vosso	5.4	785	564	221	C2012
1430	280_C2012	19_C2012	19_1_C2012	0.15	10	27	V5_C2012	V13_C2012	Vosso	5.4	785	564	221	C2012
1431	281_C2012	34_C2012	34_2_C2012	0.18	1	27.4	M3_C2012	M11_C2012	Mowi	6.1	777	550	227	C2012
1432	282_C2012	34_C2012	34_2_C2012	0.18	2	27.4	M3_C2012	M11_C2012	Mowi	6.1	777	550	227	C2012
1433	283_C2012	34_C2012	34_2_C2012	0.18	3	28.2	M3_C2012	M11_C2012	Mowi	6.1	777	550	227	C2012
1434	284_C2012	34_C2012	34_2_C2012	0.18	4	28	M3_C2012	M11_C2012	Mowi	6.1	777	550	227	C2012
1435	285_C2012	34_C2012	34_2_C2012	0.18	5	27.9	M3_C2012	M11_C2012	Mowi	6.1	777	550	227	C2012
1436	286_C2012	34_C2012	34_2_C2012	0.18	6	27.5	M3_C2012	M11_C2012	Mowi	6.1	777	550	227	C2012
1437	287_C2012	34_C2012	34_2_C2012	0.18	7	27.9	M3_C2012	M11_C2012	Mowi	6.1	777	550	227	C2012
1438	288_C2012	34_C2012	34_2_C2012	0.18	8	28.5	M3_C2012	M11_C2012	Mowi	6.1	777	550	227	C2012
1439	289_C2012	34_C2012	34_2_C2012	0.18	9	28.6	M3_C2012	M11_C2012	Mowi	6.1	777	550	227	C2012
1440	290_C2012	34_C2012	34_2_C2012	0.18	10	28	M3_C2012	M11_C2012	Mowi	6.1	777	550	227	C2012
1441	291_C2012	39_C2012	39_3_C2012	0.18	1	28.2	F5_C2012	F15_C2012	Figgjo	6.3	777	550	227	C2012
1442	292_C2012	39_C2012	39_3_C2012	0.18	2	28	F5_C2012	F15_C2012	Figgjo	6.3	777	550	227	C2012
1443	293_C2012	39_C2012	39_3_C2012	0.18	3	27.7	F5_C2012	F15_C2012	Figgjo	6.3	777	550	227	C2012
1444	294_C2012	39_C2012	39_3_C2012	0.18	4	28.5	F5_C2012	F15_C2012	Figgjo	6.3	777	550	227	C2012
1445	295_C2012	39_C2012	39_3_C2012	0.18	5	27.8	F5_C2012	F15_C2012	Figgjo	6.3	777	550	227	C2012
1446	296_C2012	39_C2012	39_3_C2012	0.18	6	28.1	F5_C2012	F15_C2012	Figgjo	6.3	777	550	227	C2012
1447	297_C2012	39_C2012	39_3_C2012	0.18	7	27.3	F5_C2012	F15_C2012	Figgjo	6.3	777	550	227	C2012
1448	298_C2012	39_C2012	39_3_C2012	0.18	8	27.5	F5_C2012	F15_C2012	Figgjo	6.3	777	550	227	C2012
1449	299_C2012	39_C2012	39_3_C2012	0.18	9	27.5	F5_C2012	F15_C2012	Figgjo	6.3	777	550	227	C2012
1450	300_C2012	39_C2012	39_3_C2012	0.18	10	25.7	F5_C2012	F15_C2012	Figgjo	6.3	777	550	227	C2012
1451	301_C2012	3_C2012	3_2_C2012	0.14	1	27.5	A2_C2012	A7_C2012	Arna	5.4	832	553	279	C2012
1452	302_C2012	3_C2012	3_2_C2012	0.14	2	27.9	A2_C2012	A7_C2012	Arna	5.4	832	553	279	C2012
1453	303_C2012	3_C2012	3_2_C2012	0.14	3	28.5	A2_C2012	A7_C2012	Arna	5.4	832	553	279	C2012
1454	304_C2012	3_C2012	3_2_C2012	0.14	4	28.7	A2_C2012	A7_C2012	Arna	5.4	832	553	279	C2012
1455	305_C2012	3_C2012	3_2_C2012	0.14	5	28.4	A2_C2012	A7_C2012	Arna	5.4	832	553	279	C2012
1456	306_C2012	3_C2012	3_2_C2012	0.14	6	27.5	A2_C2012	A7_C2012	Arna	5.4	832	553	279	C2012
1457	307_C2012	3_C2012	3_2_C2012	0.14	7	27.7	A2_C2012	A7_C2012	Arna	5.4	832	553	279	C2012
1458	308_C2012	3_C2012	3_2_C2012	0.14	8	27.3	A2_C2012	A7_C2012	Arna	5.4	832	553	279	C2012
1459	309_C2012	3_C2012	3_2_C2012	0.14	9	28.8	A2_C2012	A7_C2012	Arna	5.4	832	553	279	C2012
1460	310_C2012	3_C2012	3_2_C2012	0.14	10	27.5	A2_C2012	A7_C2012	Arna	5.4	832	553	279	C2012
1461	311_C2012	47_C2012	47_1_C2012	0.21	1	28.9	F7_C2012	F17_C2012	Figgjo	6.4	777	544	233	C2012
1462	312_C2012	47_C2012	47_1_C2012	0.21	2	29.4	F7_C2012	F17_C2012	Figgjo	6.4	777	544	233	C2012
1463	313_C2012	47_C2012	47_1_C2012	0.21	3	29.6	F7_C2012	F17_C2012	Figgjo	6.4	777	544	233	C2012
1464	314_C2012	47_C2012	47_1_C2012	0.21	4	28.7	F7_C2012	F17_C2012	Figgjo	6.4	777	544	233	C2012
1465	315_C2012	47_C2012	47_1_C2012	0.21	5	29.4	F7_C2012	F17_C2012	Figgjo	6.4	777	544	233	C2012
1466	316_C2012	47_C2012	47_1_C2012	0.21	6	29.5	F7_C2012	F17_C2012	Figgjo	6.4	777	544	233	C2012
1467	317_C2012	47_C2012	47_1_C2012	0.21	7	29.6	F7_C2012	F17_C2012	Figgjo	6.4	777	544	233	C2012
1468	318_C2012	47_C2012	47_1_C2012	0.21	8	29.5	F7_C2012	F17_C2012	Figgjo	6.4	777	544	233	C2012
1469	319_C2012	47_C2012	47_1_C2012	0.21	9	28.9	F7_C2012	F17_C2012	Figgjo	6.4	777	544	233	C2012
1470	320_C2012	47_C2012	47_1_C2012	0.21	10	29.7	F7_C2012	F17_C2012	Figgjo	6.4	777	544	233	C2012
1471	321_C2012	3_C2012	3_3_C2012	0.14	1	27.5	A2_C2012	A7_C2012	Arna	5.4	832	553	279	C2012
1472	322_C2012	3_C2012	3_3_C2012	0.14	2	28.1	A2_C2012	A7_C2012	Arna	5.4	832	553	279	C2012
1473	323_C2012	3_C2012	3_3_C2012	0.14	3	28.2	A2_C2012	A7_C2012	Arna	5.4	832	553	279	C2012
1474	324_C2012	3_C2012	3_3_C2012	0.14	4	28.6	A2_C2012	A7_C2012	Arna	5.4	832	553	279	C2012
1475	325_C2012	3_C2012	3_3_C2012	0.14	5	27.7	A2_C2012	A7_C2012	Arna	5.4	832	553	279	C2012
1476	326_C2012	3_C2012	3_3_C2012	0.14	6	27.5	A2_C2012	A7_C2012	Arna	5.4	832	553	279	C2012
1477	327_C2012	3_C2012	3_3_C2012	0.14	7	27.8	A2_C2012	A7_C2012	Arna	5.4	832	553	279	C2012
1478	328_C2012	3_C2012	3_3_C2012	0.14	8	27.6	A2_C2012	A7_C2012	Arna	5.4	832	553	279	C2012
1479	329_C2012	3_C2012	3_3_C2012	0.14	9	27.9	A2_C2012	A7_C2012	Arna	5.4	832	553	279	C2012
1480	330_C2012	3_C2012	3_3_C2012	0.14	10	28.2	A2_C2012	A7_C2012	Arna	5.4	832	553	279	C2012
1481	331_C2012	46_C2012	46_1_C2012	0.19	1	29.2	M6_C2012	M14_C2012	Mowi	6.3	777	562	215	C2012
1482	332_C2012	46_C2012	46_1_C2012	0.19	2	28.3	M6_C2012	M14_C2012	Mowi	6.3	777	562	215	C2012
1483	333_C2012	46_C2012	46_1_C2012	0.19	3	28.2	M6_C2012	M14_C2012	Mowi	6.3	777	562	215	C2012
1484	334_C2012	46_C2012	46_1_C2012	0.19	4	28.4	M6_C2012	M14_C2012	Mowi	6.3	777	562	215	C2012
1485	335_C2012	46_C2012	46_1_C2012	0.19	5	28.6	M6_C2012	M14_C2012	Mowi	6.3	777	562	215	C2012
1486	336_C2012	46_C2012	46_1_C2012	0.19	6	27.7	M6_C2012	M14_C2012	Mowi	6.3	777	562	215	C2012
1487	337_C2012	46_C2012	46_1_C2012	0.19	7	28.6	M6_C2012	M14_C2012	Mowi	6.3	777	562	215	C2012
1488	338_C2012	46_C2012	46_1_C2012	0.19	8	28.4	M6_C2012	M14_C2012	Mowi	6.3	777	562	215	C2012
1489	339_C2012	46_C2012	46_1_C2012	0.19	9	29.3	M6_C2012	M14_C2012	Mowi	6.3	777	562	215	C2012
1490	340_C2012	46_C2012	46_1_C2012	0.19	10	28.6	M6_C2012	M14_C2012	Mowi	6.3	777	562	215	C2012
1491	341_C2012	17_C2012	17_2_C2012	0.18	1	28.9	V3_C2012	V11_C2012	Vosso	6.3	785	559	226	C2012
1492	342_C2012	17_C2012	17_2_C2012	0.18	2	28.1	V3_C2012	V11_C2012	Vosso	6.3	785	559	226	C2012
1493	343_C2012	17_C2012	17_2_C2012	0.18	3	29.5	V3_C2012	V11_C2012	Vosso	6.3	785	559	226	C2012
1494	344_C2012	17_C2012	17_2_C2012	0.18	4	29.3	V3_C2012	V11_C2012	Vosso	6.3	785	559	226	C2012
1495	345_C2012	17_C2012	17_2_C2012	0.18	5	29	V3_C2012	V11_C2012	Vosso	6.3	785	559	226	C2012
1496	346_C2012	17_C2012	17_2_C2012	0.18	6	27.9	V3_C2012	V11_C2012	Vosso	6.3	785	559	226	C2012
1497	347_C2012	17_C2012	17_2_C2012	0.18	7	29.1	V3_C2012	V11_C2012	Vosso	6.3	785	559	226	C2012
1498	348_C2012	17_C2012	17_2_C2012	0.18	8	28.6	V3_C2012	V11_C2012	Vosso	6.3	785	559	226	C2012
1499	349_C2012	17_C2012	17_2_C2012	0.18	9	28.7	V3_C2012	V11_C2012	Vosso	6.3	785	559	226	C2012
1500	350_C2012	17_C2012	17_2_C2012	0.18	10	28.4	V3_C2012	V11_C2012	Vosso	6.3	785	559	226	C2012
1501	351_C2012	6_C2012	6_1_C2012	0.14	1	27.2	A4_C2012	A10_C2012	Arna	5.6	777	542	235	C2012
1502	352_C2012	6_C2012	6_1_C2012	0.14	2	27.5	A4_C2012	A10_C2012	Arna	5.6	777	542	235	C2012
1503	353_C2012	6_C2012	6_1_C2012	0.14	3	27.2	A4_C2012	A10_C2012	Arna	5.6	777	542	235	C2012
1504	354_C2012	6_C2012	6_1_C2012	0.14	4	26.9	A4_C2012	A10_C2012	Arna	5.6	777	542	235	C2012
1505	355_C2012	6_C2012	6_1_C2012	0.14	5	27.1	A4_C2012	A10_C2012	Arna	5.6	777	542	235	C2012
1506	356_C2012	6_C2012	6_1_C2012	0.14	6	27.7	A4_C2012	A10_C2012	Arna	5.6	777	542	235	C2012
1507	357_C2012	6_C2012	6_1_C2012	0.14	7	27.7	A4_C2012	A10_C2012	Arna	5.6	777	542	235	C2012
1508	358_C2012	6_C2012	6_1_C2012	0.14	8	27.5	A4_C2012	A10_C2012	Arna	5.6	777	542	235	C2012
1509	359_C2012	6_C2012	6_1_C2012	0.14	9	27.4	A4_C2012	A10_C2012	Arna	5.6	777	542	235	C2012
1510	360_C2012	6_C2012	6_1_C2012	0.14	10	27.1	A4_C2012	A10_C2012	Arna	5.6	777	542	235	C2012
1511	371_C2012	26_C2012	26_2_C2012	0.16	1	27.9	M1_C2012	M9_C2012	Mowi	5.8	777	550	227	C2012
1512	372_C2012	26_C2012	26_2_C2012	0.16	2	26.9	M1_C2012	M9_C2012	Mowi	5.8	777	550	227	C2012
1513	373_C2012	26_C2012	26_2_C2012	0.16	3	27.6	M1_C2012	M9_C2012	Mowi	5.8	777	550	227	C2012
1514	374_C2012	26_C2012	26_2_C2012	0.16	4	27.6	M1_C2012	M9_C2012	Mowi	5.8	777	550	227	C2012
1515	375_C2012	26_C2012	26_2_C2012	0.16	5	27.9	M1_C2012	M9_C2012	Mowi	5.8	777	550	227	C2012
1516	376_C2012	26_C2012	26_2_C2012	0.16	6	27.7	M1_C2012	M9_C2012	Mowi	5.8	777	550	227	C2012
1517	377_C2012	26_C2012	26_2_C2012	0.16	7	27.5	M1_C2012	M9_C2012	Mowi	5.8	777	550	227	C2012
1518	378_C2012	26_C2012	26_2_C2012	0.16	8	26.7	M1_C2012	M9_C2012	Mowi	5.8	777	550	227	C2012
1519	379_C2012	26_C2012	26_2_C2012	0.16	9	27.1	M1_C2012	M9_C2012	Mowi	5.8	777	550	227	C2012
1520	380_C2012	26_C2012	26_2_C2012	0.16	10	27.2	M1_C2012	M9_C2012	Mowi	5.8	777	550	227	C2012
1521	381_C2012	23_C2012	23_2_C2012	0.17	1	29.4	F1_C2012	F10_C2012	Figgjo	6	777	556	221	C2012
1522	382_C2012	23_C2012	23_2_C2012	0.17	2	28.6	F1_C2012	F10_C2012	Figgjo	6	777	556	221	C2012
1523	383_C2012	23_C2012	23_2_C2012	0.17	3	27.9	F1_C2012	F10_C2012	Figgjo	6	777	556	221	C2012
1524	384_C2012	23_C2012	23_2_C2012	0.17	4	27.8	F1_C2012	F10_C2012	Figgjo	6	777	556	221	C2012
1525	385_C2012	23_C2012	23_2_C2012	0.17	5	27.6	F1_C2012	F10_C2012	Figgjo	6	777	556	221	C2012
1526	386_C2012	23_C2012	23_2_C2012	0.17	6	27.6	F1_C2012	F10_C2012	Figgjo	6	777	556	221	C2012
1527	387_C2012	23_C2012	23_2_C2012	0.17	7	27.9	F1_C2012	F10_C2012	Figgjo	6	777	556	221	C2012
1528	388_C2012	23_C2012	23_2_C2012	0.17	8	28.2	F1_C2012	F10_C2012	Figgjo	6	777	556	221	C2012
1529	389_C2012	23_C2012	23_2_C2012	0.17	9	28.6	F1_C2012	F10_C2012	Figgjo	6	777	556	221	C2012
1530	390_C2012	23_C2012	23_2_C2012	0.17	10	27.8	F1_C2012	F10_C2012	Figgjo	6	777	556	221	C2012
1531	391_C2012	19_C2012	19_2_C2012	0.15	1	26.9	V5_C2012	V13_C2012	Vosso	5.4	785	559	226	C2012
1532	392_C2012	19_C2012	19_2_C2012	0.15	2	27.3	V5_C2012	V13_C2012	Vosso	5.4	785	559	226	C2012
1533	393_C2012	19_C2012	19_2_C2012	0.15	3	27.6	V5_C2012	V13_C2012	Vosso	5.4	785	559	226	C2012
1534	394_C2012	19_C2012	19_2_C2012	0.15	4	27.4	V5_C2012	V13_C2012	Vosso	5.4	785	559	226	C2012
1535	395_C2012	19_C2012	19_2_C2012	0.15	5	27.1	V5_C2012	V13_C2012	Vosso	5.4	785	559	226	C2012
1536	396_C2012	19_C2012	19_2_C2012	0.15	6	27.5	V5_C2012	V13_C2012	Vosso	5.4	785	559	226	C2012
1537	397_C2012	19_C2012	19_2_C2012	0.15	7	26.9	V5_C2012	V13_C2012	Vosso	5.4	785	559	226	C2012
1538	398_C2012	19_C2012	19_2_C2012	0.15	8	26.8	V5_C2012	V13_C2012	Vosso	5.4	785	559	226	C2012
1539	399_C2012	19_C2012	19_2_C2012	0.15	9	26.3	V5_C2012	V13_C2012	Vosso	5.4	785	559	226	C2012
1540	400_C2012	19_C2012	19_2_C2012	0.15	10	27	V5_C2012	V13_C2012	Vosso	5.4	785	559	226	C2012
1541	401_C2012	16_C2012	16_2_C2012	0.16	1	27.3	V2_C2012	V10_C2012	Vosso	6	785	559	226	C2012
1542	402_C2012	16_C2012	16_2_C2012	0.16	2	27.4	V2_C2012	V10_C2012	Vosso	6	785	559	226	C2012
1543	403_C2012	16_C2012	16_2_C2012	0.16	3	26.5	V2_C2012	V10_C2012	Vosso	6	785	559	226	C2012
1544	404_C2012	16_C2012	16_2_C2012	0.16	4	28	V2_C2012	V10_C2012	Vosso	6	785	559	226	C2012
1545	405_C2012	16_C2012	16_2_C2012	0.16	5	27.9	V2_C2012	V10_C2012	Vosso	6	785	559	226	C2012
1546	406_C2012	16_C2012	16_2_C2012	0.16	6	27.1	V2_C2012	V10_C2012	Vosso	6	785	559	226	C2012
1547	407_C2012	16_C2012	16_2_C2012	0.16	7	26.5	V2_C2012	V10_C2012	Vosso	6	785	559	226	C2012
1548	408_C2012	16_C2012	16_2_C2012	0.16	8	26.2	V2_C2012	V10_C2012	Vosso	6	785	559	226	C2012
1549	409_C2012	16_C2012	16_2_C2012	0.16	9	27.1	V2_C2012	V10_C2012	Vosso	6	785	559	226	C2012
1550	410_C2012	16_C2012	16_2_C2012	0.16	10	27	V2_C2012	V10_C2012	Vosso	6	785	559	226	C2012
1551	411_C2012	32_C2012	32_2_C2012	0.17	1	29	F3_C2012	M11_C2012	Figgjo.Mowi	6	777	556	221	C2012
1552	412_C2012	32_C2012	32_2_C2012	0.17	2	28.5	F3_C2012	M11_C2012	Figgjo.Mowi	6	777	556	221	C2012
1553	413_C2012	32_C2012	32_2_C2012	0.17	3	28.2	F3_C2012	M11_C2012	Figgjo.Mowi	6	777	556	221	C2012
1554	414_C2012	32_C2012	32_2_C2012	0.17	4	28.5	F3_C2012	M11_C2012	Figgjo.Mowi	6	777	556	221	C2012
1555	415_C2012	32_C2012	32_2_C2012	0.17	5	28.6	F3_C2012	M11_C2012	Figgjo.Mowi	6	777	556	221	C2012
1556	416_C2012	32_C2012	32_2_C2012	0.17	6	27.9	F3_C2012	M11_C2012	Figgjo.Mowi	6	777	556	221	C2012
1557	417_C2012	32_C2012	32_2_C2012	0.17	7	28.4	F3_C2012	M11_C2012	Figgjo.Mowi	6	777	556	221	C2012
1558	418_C2012	32_C2012	32_2_C2012	0.17	8	28.6	F3_C2012	M11_C2012	Figgjo.Mowi	6	777	556	221	C2012
1559	419_C2012	32_C2012	32_2_C2012	0.17	9	28.7	F3_C2012	M11_C2012	Figgjo.Mowi	6	777	556	221	C2012
1560	420_C2012	32_C2012	32_2_C2012	0.17	10	28.5	F3_C2012	M11_C2012	Figgjo.Mowi	6	777	556	221	C2012
1561	421_C2012	49_C2012	49_1_C2012	0.19	1	28.4	M7_C2012	F17_C2012	Mowi.Figgjo	6.1	777	556	221	C2012
1562	422_C2012	49_C2012	49_1_C2012	0.19	2	27.6	M7_C2012	F17_C2012	Mowi.Figgjo	6.1	777	556	221	C2012
1563	423_C2012	49_C2012	49_1_C2012	0.19	3	28.1	M7_C2012	F17_C2012	Mowi.Figgjo	6.1	777	556	221	C2012
1564	424_C2012	49_C2012	49_1_C2012	0.19	4	28.3	M7_C2012	F17_C2012	Mowi.Figgjo	6.1	777	556	221	C2012
1565	425_C2012	49_C2012	49_1_C2012	0.19	5	28.8	M7_C2012	F17_C2012	Mowi.Figgjo	6.1	777	556	221	C2012
1566	426_C2012	49_C2012	49_1_C2012	0.19	6	27.9	M7_C2012	F17_C2012	Mowi.Figgjo	6.1	777	556	221	C2012
1567	427_C2012	49_C2012	49_1_C2012	0.19	7	28.8	M7_C2012	F17_C2012	Mowi.Figgjo	6.1	777	556	221	C2012
1568	428_C2012	49_C2012	49_1_C2012	0.19	8	27.7	M7_C2012	F17_C2012	Mowi.Figgjo	6.1	777	556	221	C2012
1569	429_C2012	49_C2012	49_1_C2012	0.19	9	28.2	M7_C2012	F17_C2012	Mowi.Figgjo	6.1	777	556	221	C2012
1570	430_C2012	49_C2012	49_1_C2012	0.19	10	28.7	M7_C2012	F17_C2012	Mowi.Figgjo	6.1	777	556	221	C2012
1571	431_C2012	50_C2012	50_1_C2012	0.19	1	28.4	M7_C2012	M15_C2012	Mowi	6.1	777	562	215	C2012
1572	432_C2012	50_C2012	50_1_C2012	0.19	2	28.1	M7_C2012	M15_C2012	Mowi	6.1	777	562	215	C2012
1573	433_C2012	50_C2012	50_1_C2012	0.19	3	28.1	M7_C2012	M15_C2012	Mowi	6.1	777	562	215	C2012
1574	434_C2012	50_C2012	50_1_C2012	0.19	4	27.8	M7_C2012	M15_C2012	Mowi	6.1	777	562	215	C2012
1575	435_C2012	50_C2012	50_1_C2012	0.19	5	28.6	M7_C2012	M15_C2012	Mowi	6.1	777	562	215	C2012
1576	436_C2012	50_C2012	50_1_C2012	0.19	6	28.8	M7_C2012	M15_C2012	Mowi	6.1	777	562	215	C2012
1577	437_C2012	50_C2012	50_1_C2012	0.19	7	28.5	M7_C2012	M15_C2012	Mowi	6.1	777	562	215	C2012
1578	438_C2012	50_C2012	50_1_C2012	0.19	8	28.8	M7_C2012	M15_C2012	Mowi	6.1	777	562	215	C2012
1579	439_C2012	50_C2012	50_1_C2012	0.19	9	28.8	M7_C2012	M15_C2012	Mowi	6.1	777	562	215	C2012
1580	440_C2012	50_C2012	50_1_C2012	0.19	10	28.8	M7_C2012	M15_C2012	Mowi	6.1	777	562	215	C2012
1581	441_C2012	37_C2012	37_2_C2012	0.2	1	29.5	M4_C2012	F14_C2012	Mowi.Figgjo	6.3	777	550	227	C2012
1582	442_C2012	37_C2012	37_2_C2012	0.2	2	29.6	M4_C2012	F14_C2012	Mowi.Figgjo	6.3	777	550	227	C2012
1583	443_C2012	37_C2012	37_2_C2012	0.2	3	29	M4_C2012	F14_C2012	Mowi.Figgjo	6.3	777	550	227	C2012
1584	444_C2012	37_C2012	37_2_C2012	0.2	4	29.4	M4_C2012	F14_C2012	Mowi.Figgjo	6.3	777	550	227	C2012
1585	445_C2012	37_C2012	37_2_C2012	0.2	5	29.6	M4_C2012	F14_C2012	Mowi.Figgjo	6.3	777	550	227	C2012
1586	446_C2012	37_C2012	37_2_C2012	0.2	6	29	M4_C2012	F14_C2012	Mowi.Figgjo	6.3	777	550	227	C2012
1587	447_C2012	37_C2012	37_2_C2012	0.2	7	28.7	M4_C2012	F14_C2012	Mowi.Figgjo	6.3	777	550	227	C2012
1588	448_C2012	37_C2012	37_2_C2012	0.2	8	29.1	M4_C2012	F14_C2012	Mowi.Figgjo	6.3	777	550	227	C2012
1589	449_C2012	37_C2012	37_2_C2012	0.2	9	28.5	M4_C2012	F14_C2012	Mowi.Figgjo	6.3	777	550	227	C2012
1590	450_C2012	37_C2012	37_2_C2012	0.2	10	28.8	M4_C2012	F14_C2012	Mowi.Figgjo	6.3	777	550	227	C2012
1591	451_C2012	45_C2012	45_2_C2012	0.18	1	28.4	M6_C2012	F16_C2012	Mowi.Figgjo	6.1	777	556	221	C2012
1592	452_C2012	45_C2012	45_2_C2012	0.18	2	28.4	M6_C2012	F16_C2012	Mowi.Figgjo	6.1	777	556	221	C2012
1593	453_C2012	45_C2012	45_2_C2012	0.18	3	28.3	M6_C2012	F16_C2012	Mowi.Figgjo	6.1	777	556	221	C2012
1594	454_C2012	45_C2012	45_2_C2012	0.18	4	28.3	M6_C2012	F16_C2012	Mowi.Figgjo	6.1	777	556	221	C2012
1595	455_C2012	45_C2012	45_2_C2012	0.18	5	28.9	M6_C2012	F16_C2012	Mowi.Figgjo	6.1	777	556	221	C2012
1596	456_C2012	45_C2012	45_2_C2012	0.18	6	27.5	M6_C2012	F16_C2012	Mowi.Figgjo	6.1	777	556	221	C2012
1597	457_C2012	45_C2012	45_2_C2012	0.18	7	29	M6_C2012	F16_C2012	Mowi.Figgjo	6.1	777	556	221	C2012
1598	458_C2012	45_C2012	45_2_C2012	0.18	8	27.5	M6_C2012	F16_C2012	Mowi.Figgjo	6.1	777	556	221	C2012
1599	459_C2012	45_C2012	45_2_C2012	0.18	9	27.5	M6_C2012	F16_C2012	Mowi.Figgjo	6.1	777	556	221	C2012
1600	460_C2012	45_C2012	45_2_C2012	0.18	10	27.8	M6_C2012	F16_C2012	Mowi.Figgjo	6.1	777	556	221	C2012
1601	461_C2012	18_C2012	18_2_C2012	0.14	1	27.6	V4_C2012	V12_C2012	Vosso	5.3	785	553	232	C2012
1602	462_C2012	18_C2012	18_2_C2012	0.14	2	28	V4_C2012	V12_C2012	Vosso	5.3	785	553	232	C2012
1603	463_C2012	18_C2012	18_2_C2012	0.14	3	27.1	V4_C2012	V12_C2012	Vosso	5.3	785	553	232	C2012
1604	464_C2012	18_C2012	18_2_C2012	0.14	4	26.6	V4_C2012	V12_C2012	Vosso	5.3	785	553	232	C2012
1605	465_C2012	18_C2012	18_2_C2012	0.14	5	26.7	V4_C2012	V12_C2012	Vosso	5.3	785	553	232	C2012
1606	466_C2012	18_C2012	18_2_C2012	0.14	6	27.1	V4_C2012	V12_C2012	Vosso	5.3	785	553	232	C2012
1607	467_C2012	18_C2012	18_2_C2012	0.14	7	27.4	V4_C2012	V12_C2012	Vosso	5.3	785	553	232	C2012
1608	468_C2012	18_C2012	18_2_C2012	0.14	8	26.8	V4_C2012	V12_C2012	Vosso	5.3	785	553	232	C2012
1609	469_C2012	18_C2012	18_2_C2012	0.14	9	26.9	V4_C2012	V12_C2012	Vosso	5.3	785	553	232	C2012
1610	470_C2012	18_C2012	18_2_C2012	0.14	10	27.9	V4_C2012	V12_C2012	Vosso	5.3	785	553	232	C2012
1611	471_C2012	41_C2012	41_1_C2012	0.2	1	29.3	M5_C2012	F15_C2012	Mowi.Figgjo	6.4	777	556	221	C2012
1612	472_C2012	41_C2012	41_1_C2012	0.2	2	29.4	M5_C2012	F15_C2012	Mowi.Figgjo	6.4	777	556	221	C2012
1613	473_C2012	41_C2012	41_1_C2012	0.2	3	29.6	M5_C2012	F15_C2012	Mowi.Figgjo	6.4	777	556	221	C2012
1614	474_C2012	41_C2012	41_1_C2012	0.2	4	29	M5_C2012	F15_C2012	Mowi.Figgjo	6.4	777	556	221	C2012
1615	475_C2012	41_C2012	41_1_C2012	0.2	5	28.7	M5_C2012	F15_C2012	Mowi.Figgjo	6.4	777	556	221	C2012
1616	476_C2012	41_C2012	41_1_C2012	0.2	6	29	M5_C2012	F15_C2012	Mowi.Figgjo	6.4	777	556	221	C2012
1617	477_C2012	41_C2012	41_1_C2012	0.2	7	29.2	M5_C2012	F15_C2012	Mowi.Figgjo	6.4	777	556	221	C2012
1618	478_C2012	41_C2012	41_1_C2012	0.2	8	29.4	M5_C2012	F15_C2012	Mowi.Figgjo	6.4	777	556	221	C2012
1619	479_C2012	41_C2012	41_1_C2012	0.2	9	28.5	M5_C2012	F15_C2012	Mowi.Figgjo	6.4	777	556	221	C2012
1620	480_C2012	41_C2012	41_1_C2012	0.2	10	28.4	M5_C2012	F15_C2012	Mowi.Figgjo	6.4	777	556	221	C2012
1621	481_C2012	6_C2012	6_2_C2012	0.14	1	27.3	A4_C2012	A10_C2012	Arna	5.6	832	547	285	C2012
1622	482_C2012	6_C2012	6_2_C2012	0.14	2	27.8	A4_C2012	A10_C2012	Arna	5.6	832	547	285	C2012
1623	483_C2012	6_C2012	6_2_C2012	0.14	3	27.7	A4_C2012	A10_C2012	Arna	5.6	832	547	285	C2012
1624	484_C2012	6_C2012	6_2_C2012	0.14	4	27.3	A4_C2012	A10_C2012	Arna	5.6	832	547	285	C2012
1625	485_C2012	6_C2012	6_2_C2012	0.14	5	28	A4_C2012	A10_C2012	Arna	5.6	832	547	285	C2012
1626	486_C2012	6_C2012	6_2_C2012	0.14	6	27.3	A4_C2012	A10_C2012	Arna	5.6	832	547	285	C2012
1627	487_C2012	6_C2012	6_2_C2012	0.14	7	27.6	A4_C2012	A10_C2012	Arna	5.6	832	547	285	C2012
1628	488_C2012	6_C2012	6_2_C2012	0.14	8	27.3	A4_C2012	A10_C2012	Arna	5.6	832	547	285	C2012
1629	489_C2012	6_C2012	6_2_C2012	0.14	9	27.2	A4_C2012	A10_C2012	Arna	5.6	832	547	285	C2012
1630	490_C2012	6_C2012	6_2_C2012	0.14	10	27.1	A4_C2012	A10_C2012	Arna	5.6	832	547	285	C2012
1631	491_C2012	4_C2012	4_1_C2012	0.14	1	28.6	A2_C2012	A8_C2012	Arna	5.4	777	553	224	C2012
1632	492_C2012	4_C2012	4_1_C2012	0.14	2	28.6	A2_C2012	A8_C2012	Arna	5.4	777	553	224	C2012
1633	493_C2012	4_C2012	4_1_C2012	0.14	3	28.1	A2_C2012	A8_C2012	Arna	5.4	777	553	224	C2012
1634	494_C2012	4_C2012	4_1_C2012	0.14	4	28	A2_C2012	A8_C2012	Arna	5.4	777	553	224	C2012
1635	495_C2012	4_C2012	4_1_C2012	0.14	5	28.5	A2_C2012	A8_C2012	Arna	5.4	777	553	224	C2012
1636	496_C2012	4_C2012	4_1_C2012	0.14	6	28.1	A2_C2012	A8_C2012	Arna	5.4	777	553	224	C2012
1637	497_C2012	4_C2012	4_1_C2012	0.14	7	28.8	A2_C2012	A8_C2012	Arna	5.4	777	553	224	C2012
1638	498_C2012	4_C2012	4_1_C2012	0.14	8	27.8	A2_C2012	A8_C2012	Arna	5.4	777	553	224	C2012
1639	499_C2012	4_C2012	4_1_C2012	0.14	9	28	A2_C2012	A8_C2012	Arna	5.4	777	553	224	C2012
1640	500_C2012	4_C2012	4_1_C2012	0.14	10	28.2	A2_C2012	A8_C2012	Arna	5.4	777	553	224	C2012
1641	501_C2012	1_C2012	1_1_C2012	0.17	1	28.5	A1_C2012	A5_C2012	Arna	5.8	785	553	232	C2012
1642	502_C2012	1_C2012	1_1_C2012	0.17	2	28.6	A1_C2012	A5_C2012	Arna	5.8	785	553	232	C2012
1643	503_C2012	1_C2012	1_1_C2012	0.17	3	28.5	A1_C2012	A5_C2012	Arna	5.8	785	553	232	C2012
1644	504_C2012	1_C2012	1_1_C2012	0.17	4	28	A1_C2012	A5_C2012	Arna	5.8	785	553	232	C2012
1645	505_C2012	1_C2012	1_1_C2012	0.17	5	28.2	A1_C2012	A5_C2012	Arna	5.8	785	553	232	C2012
1646	506_C2012	1_C2012	1_1_C2012	0.17	6	29.2	A1_C2012	A5_C2012	Arna	5.8	785	553	232	C2012
1647	507_C2012	1_C2012	1_1_C2012	0.17	7	29.5	A1_C2012	A5_C2012	Arna	5.8	785	553	232	C2012
1648	508_C2012	1_C2012	1_1_C2012	0.17	8	29.4	A1_C2012	A5_C2012	Arna	5.8	785	553	232	C2012
1649	509_C2012	1_C2012	1_1_C2012	0.17	9	29.5	A1_C2012	A5_C2012	Arna	5.8	785	553	232	C2012
1650	510_C2012	1_C2012	1_1_C2012	0.17	10	28.5	A1_C2012	A5_C2012	Arna	5.8	785	553	232	C2012
1651	511_C2012	54_C2012	54_3_C2012	0.17	1	27.5	M8_C2012	M16_C2012	Mowi	6.3	777	573	204	C2012
1652	512_C2012	54_C2012	54_3_C2012	0.17	2	25.4	M8_C2012	M16_C2012	Mowi	6.3	777	573	204	C2012
1653	513_C2012	54_C2012	54_3_C2012	0.17	3	27.3	M8_C2012	M16_C2012	Mowi	6.3	777	573	204	C2012
1654	514_C2012	54_C2012	54_3_C2012	0.17	4	28.5	M8_C2012	M16_C2012	Mowi	6.3	777	573	204	C2012
1655	515_C2012	54_C2012	54_3_C2012	0.17	5	27.9	M8_C2012	M16_C2012	Mowi	6.3	777	573	204	C2012
1656	516_C2012	54_C2012	54_3_C2012	0.17	6	27.1	M8_C2012	M16_C2012	Mowi	6.3	777	573	204	C2012
1657	517_C2012	54_C2012	54_3_C2012	0.17	7	27.7	M8_C2012	M16_C2012	Mowi	6.3	777	573	204	C2012
1658	518_C2012	54_C2012	54_3_C2012	0.17	8	27.9	M8_C2012	M16_C2012	Mowi	6.3	777	573	204	C2012
1659	519_C2012	54_C2012	54_3_C2012	0.17	9	27.7	M8_C2012	M16_C2012	Mowi	6.3	777	573	204	C2012
1660	520_C2012	54_C2012	54_3_C2012	0.17	10	27.5	M8_C2012	M16_C2012	Mowi	6.3	777	573	204	C2012
1661	521_C2012	55_C2012	55_1_C2012	0.19	1	28.6	F9_C2012	F11_C2012	Figgjo	6.4	777	544	233	C2012
1662	522_C2012	55_C2012	55_1_C2012	0.19	2	29.8	F9_C2012	F11_C2012	Figgjo	6.4	777	544	233	C2012
1663	523_C2012	55_C2012	55_1_C2012	0.19	3	29.2	F9_C2012	F11_C2012	Figgjo	6.4	777	544	233	C2012
1664	524_C2012	55_C2012	55_1_C2012	0.19	4	28.4	F9_C2012	F11_C2012	Figgjo	6.4	777	544	233	C2012
1665	525_C2012	55_C2012	55_1_C2012	0.19	5	28.5	F9_C2012	F11_C2012	Figgjo	6.4	777	544	233	C2012
1666	526_C2012	55_C2012	55_1_C2012	0.19	6	28.7	F9_C2012	F11_C2012	Figgjo	6.4	777	544	233	C2012
1667	527_C2012	55_C2012	55_1_C2012	0.19	7	29.1	F9_C2012	F11_C2012	Figgjo	6.4	777	544	233	C2012
1668	528_C2012	55_C2012	55_1_C2012	0.19	8	29.2	F9_C2012	F11_C2012	Figgjo	6.4	777	544	233	C2012
1669	529_C2012	55_C2012	55_1_C2012	0.19	9	29.5	F9_C2012	F11_C2012	Figgjo	6.4	777	544	233	C2012
1670	530_C2012	55_C2012	55_1_C2012	0.19	10	28.8	F9_C2012	F11_C2012	Figgjo	6.4	777	544	233	C2012
1671	531_C2012	29_C2012	29_2_C2012	0.16	1	27.1	M2_C2012	F12_C2012	Mowi.Figgjo	5.8	777	562	215	C2012
1672	532_C2012	29_C2012	29_2_C2012	0.16	2	26.6	M2_C2012	F12_C2012	Mowi.Figgjo	5.8	777	562	215	C2012
1673	533_C2012	29_C2012	29_2_C2012	0.16	3	27.6	M2_C2012	F12_C2012	Mowi.Figgjo	5.8	777	562	215	C2012
1674	534_C2012	29_C2012	29_2_C2012	0.16	4	27.6	M2_C2012	F12_C2012	Mowi.Figgjo	5.8	777	562	215	C2012
1675	535_C2012	29_C2012	29_2_C2012	0.16	5	27.4	M2_C2012	F12_C2012	Mowi.Figgjo	5.8	777	562	215	C2012
1676	536_C2012	29_C2012	29_2_C2012	0.16	6	26.6	M2_C2012	F12_C2012	Mowi.Figgjo	5.8	777	562	215	C2012
1677	537_C2012	29_C2012	29_2_C2012	0.16	7	27.2	M2_C2012	F12_C2012	Mowi.Figgjo	5.8	777	562	215	C2012
1678	538_C2012	29_C2012	29_2_C2012	0.16	8	26.5	M2_C2012	F12_C2012	Mowi.Figgjo	5.8	777	562	215	C2012
1679	539_C2012	29_C2012	29_2_C2012	0.16	9	26.7	M2_C2012	F12_C2012	Mowi.Figgjo	5.8	777	562	215	C2012
1680	540_C2012	29_C2012	29_2_C2012	0.16	10	27.3	M2_C2012	F12_C2012	Mowi.Figgjo	5.8	777	562	215	C2012
1681	541_C2012	20_C2012	20_2_C2012	0.17	1	28.4	V6_C2012	V14_C2012	Vosso	6	785	564	221	C2012
1682	542_C2012	20_C2012	20_2_C2012	0.17	2	28.3	V6_C2012	V14_C2012	Vosso	6	785	564	221	C2012
1683	543_C2012	20_C2012	20_2_C2012	0.17	3	28	V6_C2012	V14_C2012	Vosso	6	785	564	221	C2012
1684	544_C2012	20_C2012	20_2_C2012	0.17	4	28.3	V6_C2012	V14_C2012	Vosso	6	785	564	221	C2012
1685	545_C2012	20_C2012	20_2_C2012	0.17	5	27.8	V6_C2012	V14_C2012	Vosso	6	785	564	221	C2012
1686	546_C2012	20_C2012	20_2_C2012	0.17	6	27.4	V6_C2012	V14_C2012	Vosso	6	785	564	221	C2012
1687	547_C2012	20_C2012	20_2_C2012	0.17	7	27.5	V6_C2012	V14_C2012	Vosso	6	785	564	221	C2012
1688	548_C2012	20_C2012	20_2_C2012	0.17	8	27.5	V6_C2012	V14_C2012	Vosso	6	785	564	221	C2012
1689	549_C2012	20_C2012	20_2_C2012	0.17	9	27.7	V6_C2012	V14_C2012	Vosso	6	785	564	221	C2012
1690	550_C2012	20_C2012	20_2_C2012	0.17	10	27.9	V6_C2012	V14_C2012	Vosso	6	785	564	221	C2012
1691	551_C2012	43_C2012	43_2_C2012	0.19	1	28.5	F6_C2012	F16_C2012	Figgjo	6.4	777	562	215	C2012
1692	552_C2012	43_C2012	43_2_C2012	0.19	2	28.4	F6_C2012	F16_C2012	Figgjo	6.4	777	562	215	C2012
1693	553_C2012	43_C2012	43_2_C2012	0.19	3	27.9	F6_C2012	F16_C2012	Figgjo	6.4	777	562	215	C2012
1694	554_C2012	43_C2012	43_2_C2012	0.19	4	28.4	F6_C2012	F16_C2012	Figgjo	6.4	777	562	215	C2012
1695	555_C2012	43_C2012	43_2_C2012	0.19	5	28.1	F6_C2012	F16_C2012	Figgjo	6.4	777	562	215	C2012
1696	556_C2012	43_C2012	43_2_C2012	0.19	6	28	F6_C2012	F16_C2012	Figgjo	6.4	777	562	215	C2012
1697	557_C2012	43_C2012	43_2_C2012	0.19	7	28.7	F6_C2012	F16_C2012	Figgjo	6.4	777	562	215	C2012
1698	558_C2012	43_C2012	43_2_C2012	0.19	8	27.7	F6_C2012	F16_C2012	Figgjo	6.4	777	562	215	C2012
1699	559_C2012	43_C2012	43_2_C2012	0.19	9	28.6	F6_C2012	F16_C2012	Figgjo	6.4	777	562	215	C2012
1700	560_C2012	43_C2012	43_2_C2012	0.19	10	28.7	F6_C2012	F16_C2012	Figgjo	6.4	777	562	215	C2012
1701	561_C2012	22_C2012	22_1_C2012	0.15	1	26.4	V8_C2012	V16_C2012	Vosso	5.6	832	559	273	C2012
1702	562_C2012	22_C2012	22_1_C2012	0.15	2	27.3	V8_C2012	V16_C2012	Vosso	5.6	832	559	273	C2012
1703	563_C2012	22_C2012	22_1_C2012	0.15	3	27.1	V8_C2012	V16_C2012	Vosso	5.6	832	559	273	C2012
1704	564_C2012	22_C2012	22_1_C2012	0.15	4	27.2	V8_C2012	V16_C2012	Vosso	5.6	832	559	273	C2012
1705	565_C2012	22_C2012	22_1_C2012	0.15	5	25.3	V8_C2012	V16_C2012	Vosso	5.6	832	559	273	C2012
1706	566_C2012	22_C2012	22_1_C2012	0.15	6	27.2	V8_C2012	V16_C2012	Vosso	5.6	832	559	273	C2012
1707	567_C2012	22_C2012	22_1_C2012	0.15	7	27.1	V8_C2012	V16_C2012	Vosso	5.6	832	559	273	C2012
1708	568_C2012	22_C2012	22_1_C2012	0.15	8	26.8	V8_C2012	V16_C2012	Vosso	5.6	832	559	273	C2012
1709	569_C2012	22_C2012	22_1_C2012	0.15	9	26.7	V8_C2012	V16_C2012	Vosso	5.6	832	559	273	C2012
1710	570_C2012	22_C2012	22_1_C2012	0.15	10	26.7	V8_C2012	V16_C2012	Vosso	5.6	832	559	273	C2012
1711	571_C2012	6_C2012	6_3_C2012	0.14	1	28	A4_C2012	A10_C2012	Arna	5.6	832	542	290	C2012
1712	572_C2012	6_C2012	6_3_C2012	0.14	2	27.8	A4_C2012	A10_C2012	Arna	5.6	832	542	290	C2012
1713	573_C2012	6_C2012	6_3_C2012	0.14	3	27.1	A4_C2012	A10_C2012	Arna	5.6	832	542	290	C2012
1714	574_C2012	6_C2012	6_3_C2012	0.14	4	27.6	A4_C2012	A10_C2012	Arna	5.6	832	542	290	C2012
1715	575_C2012	6_C2012	6_3_C2012	0.14	5	28	A4_C2012	A10_C2012	Arna	5.6	832	542	290	C2012
1716	576_C2012	6_C2012	6_3_C2012	0.14	6	28	A4_C2012	A10_C2012	Arna	5.6	832	542	290	C2012
1717	577_C2012	6_C2012	6_3_C2012	0.14	7	27.3	A4_C2012	A10_C2012	Arna	5.6	832	542	290	C2012
1718	578_C2012	6_C2012	6_3_C2012	0.14	8	27.5	A4_C2012	A10_C2012	Arna	5.6	832	542	290	C2012
1719	579_C2012	6_C2012	6_3_C2012	0.14	9	28.4	A4_C2012	A10_C2012	Arna	5.6	832	542	290	C2012
1720	580_C2012	6_C2012	6_3_C2012	0.14	10	28	A4_C2012	A10_C2012	Arna	5.6	832	542	290	C2012
1721	581_C2012	46_C2012	46_2_C2012	0.18	1	27.8	M6_C2012	M14_C2012	Mowi	6.3	777	550	227	C2012
1722	582_C2012	46_C2012	46_2_C2012	0.18	2	28.9	M6_C2012	M14_C2012	Mowi	6.3	777	550	227	C2012
1723	583_C2012	46_C2012	46_2_C2012	0.18	3	28.3	M6_C2012	M14_C2012	Mowi	6.3	777	550	227	C2012
1724	584_C2012	46_C2012	46_2_C2012	0.18	4	28.6	M6_C2012	M14_C2012	Mowi	6.3	777	550	227	C2012
1725	585_C2012	46_C2012	46_2_C2012	0.18	5	28.2	M6_C2012	M14_C2012	Mowi	6.3	777	550	227	C2012
1726	586_C2012	46_C2012	46_2_C2012	0.18	6	28.7	M6_C2012	M14_C2012	Mowi	6.3	777	550	227	C2012
1727	587_C2012	46_C2012	46_2_C2012	0.18	7	27.5	M6_C2012	M14_C2012	Mowi	6.3	777	550	227	C2012
1728	588_C2012	46_C2012	46_2_C2012	0.18	8	28.1	M6_C2012	M14_C2012	Mowi	6.3	777	550	227	C2012
1729	589_C2012	46_C2012	46_2_C2012	0.18	9	27.7	M6_C2012	M14_C2012	Mowi	6.3	777	550	227	C2012
1730	590_C2012	46_C2012	46_2_C2012	0.18	10	27.5	M6_C2012	M14_C2012	Mowi	6.3	777	550	227	C2012
1731	591_C2012	18_C2012	18_1_C2012	0.14	1	27	V4_C2012	V12_C2012	Vosso	5.3	777	553	224	C2012
1732	592_C2012	18_C2012	18_1_C2012	0.14	2	27.8	V4_C2012	V12_C2012	Vosso	5.3	777	553	224	C2012
1733	593_C2012	18_C2012	18_1_C2012	0.14	3	28.2	V4_C2012	V12_C2012	Vosso	5.3	777	553	224	C2012
1734	594_C2012	18_C2012	18_1_C2012	0.14	4	26.2	V4_C2012	V12_C2012	Vosso	5.3	777	553	224	C2012
1735	595_C2012	18_C2012	18_1_C2012	0.14	5	27.7	V4_C2012	V12_C2012	Vosso	5.3	777	553	224	C2012
1736	596_C2012	18_C2012	18_1_C2012	0.14	6	26	V4_C2012	V12_C2012	Vosso	5.3	777	553	224	C2012
1737	597_C2012	18_C2012	18_1_C2012	0.14	7	26.7	V4_C2012	V12_C2012	Vosso	5.3	777	553	224	C2012
1738	598_C2012	18_C2012	18_1_C2012	0.14	8	26.3	V4_C2012	V12_C2012	Vosso	5.3	777	553	224	C2012
1739	599_C2012	18_C2012	18_1_C2012	0.14	9	27.3	V4_C2012	V12_C2012	Vosso	5.3	777	553	224	C2012
1740	600_C2012	18_C2012	18_1_C2012	0.14	10	27	V4_C2012	V12_C2012	Vosso	5.3	777	553	224	C2012
1741	601_C2012	26_C2012	26_3_C2012	0.17	1	27.9	M1_C2012	M9_C2012	Mowi	5.8	777	556	221	C2012
1742	602_C2012	26_C2012	26_3_C2012	0.17	2	27.8	M1_C2012	M9_C2012	Mowi	5.8	777	556	221	C2012
1743	603_C2012	26_C2012	26_3_C2012	0.17	3	27.4	M1_C2012	M9_C2012	Mowi	5.8	777	556	221	C2012
1744	604_C2012	26_C2012	26_3_C2012	0.17	4	28.1	M1_C2012	M9_C2012	Mowi	5.8	777	556	221	C2012
1745	605_C2012	26_C2012	26_3_C2012	0.17	5	27.8	M1_C2012	M9_C2012	Mowi	5.8	777	556	221	C2012
1746	606_C2012	26_C2012	26_3_C2012	0.17	6	26.7	M1_C2012	M9_C2012	Mowi	5.8	777	556	221	C2012
1747	607_C2012	26_C2012	26_3_C2012	0.17	7	27.1	M1_C2012	M9_C2012	Mowi	5.8	777	556	221	C2012
1748	608_C2012	26_C2012	26_3_C2012	0.17	8	26.3	M1_C2012	M9_C2012	Mowi	5.8	777	556	221	C2012
1749	609_C2012	26_C2012	26_3_C2012	0.17	9	26.4	M1_C2012	M9_C2012	Mowi	5.8	777	556	221	C2012
1750	610_C2012	26_C2012	26_3_C2012	0.17	10	27	M1_C2012	M9_C2012	Mowi	5.8	777	556	221	C2012
1751	611_C2012	17_C2012	17_3_C2012	0.19	1	29.2	V3_C2012	V11_C2012	Vosso	6.3	785	553	232	C2012
1752	612_C2012	17_C2012	17_3_C2012	0.19	2	28.5	V3_C2012	V11_C2012	Vosso	6.3	785	553	232	C2012
1753	613_C2012	17_C2012	17_3_C2012	0.19	3	29.4	V3_C2012	V11_C2012	Vosso	6.3	785	553	232	C2012
1754	614_C2012	17_C2012	17_3_C2012	0.19	4	29.5	V3_C2012	V11_C2012	Vosso	6.3	785	553	232	C2012
1755	615_C2012	17_C2012	17_3_C2012	0.19	5	28.8	V3_C2012	V11_C2012	Vosso	6.3	785	553	232	C2012
1756	616_C2012	17_C2012	17_3_C2012	0.19	6	28.6	V3_C2012	V11_C2012	Vosso	6.3	785	553	232	C2012
1757	617_C2012	17_C2012	17_3_C2012	0.19	7	28.7	V3_C2012	V11_C2012	Vosso	6.3	785	553	232	C2012
1758	618_C2012	17_C2012	17_3_C2012	0.19	8	28.7	V3_C2012	V11_C2012	Vosso	6.3	785	553	232	C2012
1759	619_C2012	17_C2012	17_3_C2012	0.19	9	27.5	V3_C2012	V11_C2012	Vosso	6.3	785	553	232	C2012
1760	620_C2012	17_C2012	17_3_C2012	0.19	10	28.5	V3_C2012	V11_C2012	Vosso	6.3	785	553	232	C2012
1761	621_C2012	48_C2012	48_1_C2012	0.21	1	28.7	F7_C2012	M15_C2012	Figgjo.Mowi	6.4	785	556	229	C2012
1762	622_C2012	48_C2012	48_1_C2012	0.21	2	28.6	F7_C2012	M15_C2012	Figgjo.Mowi	6.4	785	556	229	C2012
1763	623_C2012	48_C2012	48_1_C2012	0.21	3	28.4	F7_C2012	M15_C2012	Figgjo.Mowi	6.4	785	556	229	C2012
1764	624_C2012	48_C2012	48_1_C2012	0.21	4	29.2	F7_C2012	M15_C2012	Figgjo.Mowi	6.4	785	556	229	C2012
1765	625_C2012	48_C2012	48_1_C2012	0.21	5	29.2	F7_C2012	M15_C2012	Figgjo.Mowi	6.4	785	556	229	C2012
1766	626_C2012	48_C2012	48_1_C2012	0.21	6	28.6	F7_C2012	M15_C2012	Figgjo.Mowi	6.4	785	556	229	C2012
1767	627_C2012	48_C2012	48_1_C2012	0.21	7	29.2	F7_C2012	M15_C2012	Figgjo.Mowi	6.4	785	556	229	C2012
1768	628_C2012	48_C2012	48_1_C2012	0.21	8	29.9	F7_C2012	M15_C2012	Figgjo.Mowi	6.4	785	556	229	C2012
1769	629_C2012	48_C2012	48_1_C2012	0.21	9	29.5	F7_C2012	M15_C2012	Figgjo.Mowi	6.4	785	556	229	C2012
1770	630_C2012	48_C2012	48_1_C2012	0.21	10	28.9	F7_C2012	M15_C2012	Figgjo.Mowi	6.4	785	556	229	C2012
1771	631_C2012	2_C2012	2_2_C2012	0.17	1	29.173	A1_C2012	A6_C2012	Arna	6	832	558	274	C2012
1772	632_C2012	2_C2012	2_2_C2012	0.17	2	28.272	A1_C2012	A6_C2012	Arna	6	832	558	274	C2012
1773	633_C2012	2_C2012	2_2_C2012	0.17	3	28.431	A1_C2012	A6_C2012	Arna	6	832	558	274	C2012
1774	634_C2012	2_C2012	2_2_C2012	0.17	4	28.293	A1_C2012	A6_C2012	Arna	6	832	558	274	C2012
1775	635_C2012	2_C2012	2_2_C2012	0.17	5	29.458	A1_C2012	A6_C2012	Arna	6	832	558	274	C2012
1776	636_C2012	2_C2012	2_2_C2012	0.17	6	28.135	A1_C2012	A6_C2012	Arna	6	832	558	274	C2012
1777	637_C2012	2_C2012	2_2_C2012	0.17	7	28.64	A1_C2012	A6_C2012	Arna	6	832	558	274	C2012
1778	638_C2012	2_C2012	2_2_C2012	0.17	8	29.484	A1_C2012	A6_C2012	Arna	6	832	558	274	C2012
1779	639_C2012	2_C2012	2_2_C2012	0.17	9	28.553	A1_C2012	A6_C2012	Arna	6	832	558	274	C2012
1780	640_C2012	2_C2012	2_2_C2012	0.17	10	29.228	A1_C2012	A6_C2012	Arna	6	832	558	274	C2012
1781	641_C2012	48_C2012	48_2_C2012	0.21	1	28.882	F7_C2012	M15_C2012	Figgjo.Mowi	6.4	777	556	221	C2012
1782	642_C2012	48_C2012	48_2_C2012	0.21	2	29.546	F7_C2012	M15_C2012	Figgjo.Mowi	6.4	777	556	221	C2012
1783	643_C2012	48_C2012	48_2_C2012	0.21	3	29.012	F7_C2012	M15_C2012	Figgjo.Mowi	6.4	777	556	221	C2012
1784	644_C2012	48_C2012	48_2_C2012	0.21	4	28.633	F7_C2012	M15_C2012	Figgjo.Mowi	6.4	777	556	221	C2012
1785	645_C2012	48_C2012	48_2_C2012	0.21	5	29.423	F7_C2012	M15_C2012	Figgjo.Mowi	6.4	777	556	221	C2012
1786	646_C2012	48_C2012	48_2_C2012	0.21	6	29.52	F7_C2012	M15_C2012	Figgjo.Mowi	6.4	777	556	221	C2012
1787	647_C2012	48_C2012	48_2_C2012	0.21	7	28.576	F7_C2012	M15_C2012	Figgjo.Mowi	6.4	777	556	221	C2012
1788	648_C2012	48_C2012	48_2_C2012	0.21	8	28.378	F7_C2012	M15_C2012	Figgjo.Mowi	6.4	777	556	221	C2012
1789	649_C2012	48_C2012	48_2_C2012	0.21	9	28.58	F7_C2012	M15_C2012	Figgjo.Mowi	6.4	777	556	221	C2012
1790	650_C2012	48_C2012	48_2_C2012	0.21	10	28.965	F7_C2012	M15_C2012	Figgjo.Mowi	6.4	777	556	221	C2012
1791	651_C2012	51_C2012	51_1_C2012	0.18	1	28.6	F8_C2012	F18_C2012	Figgjo	6.1	832	544	288	C2012
1792	652_C2012	51_C2012	51_1_C2012	0.18	2	27.9	F8_C2012	F18_C2012	Figgjo	6.1	832	544	288	C2012
1793	653_C2012	51_C2012	51_1_C2012	0.18	3	28.2	F8_C2012	F18_C2012	Figgjo	6.1	832	544	288	C2012
1794	654_C2012	51_C2012	51_1_C2012	0.18	4	28.7	F8_C2012	F18_C2012	Figgjo	6.1	832	544	288	C2012
1795	655_C2012	51_C2012	51_1_C2012	0.18	5	28.8	F8_C2012	F18_C2012	Figgjo	6.1	832	544	288	C2012
1796	656_C2012	51_C2012	51_1_C2012	0.18	6	28.1	F8_C2012	F18_C2012	Figgjo	6.1	832	544	288	C2012
1797	657_C2012	51_C2012	51_1_C2012	0.18	7	28.8	F8_C2012	F18_C2012	Figgjo	6.1	832	544	288	C2012
1798	658_C2012	51_C2012	51_1_C2012	0.18	8	28.3	F8_C2012	F18_C2012	Figgjo	6.1	832	544	288	C2012
1799	659_C2012	51_C2012	51_1_C2012	0.18	9	28.1	F8_C2012	F18_C2012	Figgjo	6.1	832	544	288	C2012
1800	660_C2012	51_C2012	51_1_C2012	0.18	10	28.4	F8_C2012	F18_C2012	Figgjo	6.1	832	544	288	C2012
1801	661_C2012	49_C2012	49_2_C2012	0.19	1	28.5	M7_C2012	F17_C2012	Mowi.Figgjo	6.1	777	556	221	C2012
1802	662_C2012	49_C2012	49_2_C2012	0.19	2	29.2	M7_C2012	F17_C2012	Mowi.Figgjo	6.1	777	556	221	C2012
1803	663_C2012	49_C2012	49_2_C2012	0.19	3	28.9	M7_C2012	F17_C2012	Mowi.Figgjo	6.1	777	556	221	C2012
1804	664_C2012	49_C2012	49_2_C2012	0.19	4	28.4	M7_C2012	F17_C2012	Mowi.Figgjo	6.1	777	556	221	C2012
1805	665_C2012	49_C2012	49_2_C2012	0.19	5	29.7	M7_C2012	F17_C2012	Mowi.Figgjo	6.1	777	556	221	C2012
1806	666_C2012	49_C2012	49_2_C2012	0.19	6	29.1	M7_C2012	F17_C2012	Mowi.Figgjo	6.1	777	556	221	C2012
1807	667_C2012	49_C2012	49_2_C2012	0.19	7	29.2	M7_C2012	F17_C2012	Mowi.Figgjo	6.1	777	556	221	C2012
1808	668_C2012	49_C2012	49_2_C2012	0.19	8	28	M7_C2012	F17_C2012	Mowi.Figgjo	6.1	777	556	221	C2012
1809	669_C2012	49_C2012	49_2_C2012	0.19	9	28.6	M7_C2012	F17_C2012	Mowi.Figgjo	6.1	777	556	221	C2012
1810	670_C2012	49_C2012	49_2_C2012	0.19	10	29.3	M7_C2012	F17_C2012	Mowi.Figgjo	6.1	777	556	221	C2012
1811	671_C2012	53_C2012	53_1_C2012	0.17	1	27.7	M8_C2012	F18_C2012	Mowi.Figgjo	6	777	556	221	C2012
1812	672_C2012	53_C2012	53_1_C2012	0.17	2	27.8	M8_C2012	F18_C2012	Mowi.Figgjo	6	777	556	221	C2012
1813	673_C2012	53_C2012	53_1_C2012	0.17	3	27.1	M8_C2012	F18_C2012	Mowi.Figgjo	6	777	556	221	C2012
1814	674_C2012	53_C2012	53_1_C2012	0.17	4	27.2	M8_C2012	F18_C2012	Mowi.Figgjo	6	777	556	221	C2012
1815	675_C2012	53_C2012	53_1_C2012	0.17	5	27.7	M8_C2012	F18_C2012	Mowi.Figgjo	6	777	556	221	C2012
1816	676_C2012	53_C2012	53_1_C2012	0.17	6	27.6	M8_C2012	F18_C2012	Mowi.Figgjo	6	777	556	221	C2012
1817	677_C2012	53_C2012	53_1_C2012	0.17	7	27.9	M8_C2012	F18_C2012	Mowi.Figgjo	6	777	556	221	C2012
1818	678_C2012	53_C2012	53_1_C2012	0.17	8	27.6	M8_C2012	F18_C2012	Mowi.Figgjo	6	777	556	221	C2012
1819	679_C2012	53_C2012	53_1_C2012	0.17	9	27.8	M8_C2012	F18_C2012	Mowi.Figgjo	6	777	556	221	C2012
1820	680_C2012	53_C2012	53_1_C2012	0.17	10	27.2	M8_C2012	F18_C2012	Mowi.Figgjo	6	777	556	221	C2012
1821	681_C2012	51_C2012	51_2_C2012	0.17	1	28.2	F8_C2012	F18_C2012	Figgjo	6.1	777	544	233	C2012
1822	682_C2012	51_C2012	51_2_C2012	0.17	2	27.3	F8_C2012	F18_C2012	Figgjo	6.1	777	544	233	C2012
1823	683_C2012	51_C2012	51_2_C2012	0.17	3	27.5	F8_C2012	F18_C2012	Figgjo	6.1	777	544	233	C2012
1824	684_C2012	51_C2012	51_2_C2012	0.17	4	27.9	F8_C2012	F18_C2012	Figgjo	6.1	777	544	233	C2012
1825	685_C2012	51_C2012	51_2_C2012	0.17	5	27.9	F8_C2012	F18_C2012	Figgjo	6.1	777	544	233	C2012
1826	686_C2012	51_C2012	51_2_C2012	0.17	6	27	F8_C2012	F18_C2012	Figgjo	6.1	777	544	233	C2012
1827	687_C2012	51_C2012	51_2_C2012	0.17	7	27.8	F8_C2012	F18_C2012	Figgjo	6.1	777	544	233	C2012
1828	688_C2012	51_C2012	51_2_C2012	0.17	8	27.2	F8_C2012	F18_C2012	Figgjo	6.1	777	544	233	C2012
1829	689_C2012	51_C2012	51_2_C2012	0.17	9	27.5	F8_C2012	F18_C2012	Figgjo	6.1	777	544	233	C2012
1830	690_C2012	51_C2012	51_2_C2012	0.17	10	27.3	F8_C2012	F18_C2012	Figgjo	6.1	777	544	233	C2012
1831	691_C2012	38_C2012	38_1_C2012	0.2	1	29.1	M4_C2012	M12_C2012	Mowi	6.1	777	550	227	C2012
1832	692_C2012	38_C2012	38_1_C2012	0.2	2	29.9	M4_C2012	M12_C2012	Mowi	6.1	777	550	227	C2012
1833	693_C2012	38_C2012	38_1_C2012	0.2	3	28.2	M4_C2012	M12_C2012	Mowi	6.1	777	550	227	C2012
1834	694_C2012	38_C2012	38_1_C2012	0.2	4	29	M4_C2012	M12_C2012	Mowi	6.1	777	550	227	C2012
1835	695_C2012	38_C2012	38_1_C2012	0.2	5	29.1	M4_C2012	M12_C2012	Mowi	6.1	777	550	227	C2012
1836	696_C2012	38_C2012	38_1_C2012	0.2	6	29	M4_C2012	M12_C2012	Mowi	6.1	777	550	227	C2012
1837	697_C2012	38_C2012	38_1_C2012	0.2	7	28.6	M4_C2012	M12_C2012	Mowi	6.1	777	550	227	C2012
1838	698_C2012	38_C2012	38_1_C2012	0.2	8	29.4	M4_C2012	M12_C2012	Mowi	6.1	777	550	227	C2012
1839	699_C2012	38_C2012	38_1_C2012	0.2	9	29.5	M4_C2012	M12_C2012	Mowi	6.1	777	550	227	C2012
1840	700_C2012	38_C2012	38_1_C2012	0.2	10	28.5	M4_C2012	M12_C2012	Mowi	6.1	777	550	227	C2012
1841	701_C2012	50_C2012	50_2_C2012	0.19	1	27.9	M7_C2012	M15_C2012	Mowi	6.1	777	562	215	C2012
1842	702_C2012	50_C2012	50_2_C2012	0.19	2	28	M7_C2012	M15_C2012	Mowi	6.1	777	562	215	C2012
1843	703_C2012	50_C2012	50_2_C2012	0.19	3	28.6	M7_C2012	M15_C2012	Mowi	6.1	777	562	215	C2012
1844	704_C2012	50_C2012	50_2_C2012	0.19	4	28.2	M7_C2012	M15_C2012	Mowi	6.1	777	562	215	C2012
1845	705_C2012	50_C2012	50_2_C2012	0.19	5	28.2	M7_C2012	M15_C2012	Mowi	6.1	777	562	215	C2012
1846	706_C2012	50_C2012	50_2_C2012	0.19	6	28.6	M7_C2012	M15_C2012	Mowi	6.1	777	562	215	C2012
1847	707_C2012	50_C2012	50_2_C2012	0.19	7	28.5	M7_C2012	M15_C2012	Mowi	6.1	777	562	215	C2012
1848	708_C2012	50_C2012	50_2_C2012	0.19	8	28.4	M7_C2012	M15_C2012	Mowi	6.1	777	562	215	C2012
1849	709_C2012	50_C2012	50_2_C2012	0.19	9	28.6	M7_C2012	M15_C2012	Mowi	6.1	777	562	215	C2012
1850	710_C2012	50_C2012	50_2_C2012	0.19	10	26.3	M7_C2012	M15_C2012	Mowi	6.1	777	562	215	C2012
1851	711_C2012	47_C2012	47_2_C2012	0.21	1	30.3	F7_C2012	F17_C2012	Figgjo	6.4	777	550	227	C2012
1852	712_C2012	47_C2012	47_2_C2012	0.21	2	29.4	F7_C2012	F17_C2012	Figgjo	6.4	777	550	227	C2012
1853	713_C2012	47_C2012	47_2_C2012	0.21	3	29.8	F7_C2012	F17_C2012	Figgjo	6.4	777	550	227	C2012
1854	714_C2012	47_C2012	47_2_C2012	0.21	4	29.8	F7_C2012	F17_C2012	Figgjo	6.4	777	550	227	C2012
1855	715_C2012	47_C2012	47_2_C2012	0.21	5	29.1	F7_C2012	F17_C2012	Figgjo	6.4	777	550	227	C2012
1856	716_C2012	47_C2012	47_2_C2012	0.21	6	28.3	F7_C2012	F17_C2012	Figgjo	6.4	777	550	227	C2012
1857	717_C2012	47_C2012	47_2_C2012	0.21	7	29.8	F7_C2012	F17_C2012	Figgjo	6.4	777	550	227	C2012
1858	718_C2012	47_C2012	47_2_C2012	0.21	8	30	F7_C2012	F17_C2012	Figgjo	6.4	777	550	227	C2012
1859	719_C2012	47_C2012	47_2_C2012	0.21	9	29.6	F7_C2012	F17_C2012	Figgjo	6.4	777	550	227	C2012
1860	720_C2012	47_C2012	47_2_C2012	0.21	10	29.7	F7_C2012	F17_C2012	Figgjo	6.4	777	550	227	C2012
1861	721_C2012	49_C2012	49_3_C2012	0.18	1	29.5	M7_C2012	F17_C2012	Mowi.Figgjo	6.1	777	556	221	C2012
1862	722_C2012	49_C2012	49_3_C2012	0.18	2	28.3	M7_C2012	F17_C2012	Mowi.Figgjo	6.1	777	556	221	C2012
1863	723_C2012	49_C2012	49_3_C2012	0.18	3	28.1	M7_C2012	F17_C2012	Mowi.Figgjo	6.1	777	556	221	C2012
1864	724_C2012	49_C2012	49_3_C2012	0.18	4	28.4	M7_C2012	F17_C2012	Mowi.Figgjo	6.1	777	556	221	C2012
1865	725_C2012	49_C2012	49_3_C2012	0.18	5	28.2	M7_C2012	F17_C2012	Mowi.Figgjo	6.1	777	556	221	C2012
1866	726_C2012	49_C2012	49_3_C2012	0.18	6	29.3	M7_C2012	F17_C2012	Mowi.Figgjo	6.1	777	556	221	C2012
1867	727_C2012	49_C2012	49_3_C2012	0.18	7	29.1	M7_C2012	F17_C2012	Mowi.Figgjo	6.1	777	556	221	C2012
1868	728_C2012	49_C2012	49_3_C2012	0.18	8	28.7	M7_C2012	F17_C2012	Mowi.Figgjo	6.1	777	556	221	C2012
1869	729_C2012	49_C2012	49_3_C2012	0.18	9	28.7	M7_C2012	F17_C2012	Mowi.Figgjo	6.1	777	556	221	C2012
1870	730_C2012	49_C2012	49_3_C2012	0.18	10	29.3	M7_C2012	F17_C2012	Mowi.Figgjo	6.1	777	556	221	C2012
1871	731_C2012	42_C2012	42_2_C2012	0.2	1	28.8	M5_C2012	M13_C2012	Mowi	6.3	777	556	221	C2012
1872	732_C2012	42_C2012	42_2_C2012	0.2	2	28	M5_C2012	M13_C2012	Mowi	6.3	777	556	221	C2012
1873	733_C2012	42_C2012	42_2_C2012	0.2	3	28.3	M5_C2012	M13_C2012	Mowi	6.3	777	556	221	C2012
1874	734_C2012	42_C2012	42_2_C2012	0.2	4	29.4	M5_C2012	M13_C2012	Mowi	6.3	777	556	221	C2012
1875	735_C2012	42_C2012	42_2_C2012	0.2	5	28.2	M5_C2012	M13_C2012	Mowi	6.3	777	556	221	C2012
1876	736_C2012	42_C2012	42_2_C2012	0.2	6	28.7	M5_C2012	M13_C2012	Mowi	6.3	777	556	221	C2012
1877	737_C2012	42_C2012	42_2_C2012	0.2	7	29	M5_C2012	M13_C2012	Mowi	6.3	777	556	221	C2012
1878	738_C2012	42_C2012	42_2_C2012	0.2	8	29.8	M5_C2012	M13_C2012	Mowi	6.3	777	556	221	C2012
1879	739_C2012	42_C2012	42_2_C2012	0.2	9	28.4	M5_C2012	M13_C2012	Mowi	6.3	777	556	221	C2012
1880	740_C2012	42_C2012	42_2_C2012	0.2	10	28.8	M5_C2012	M13_C2012	Mowi	6.3	777	556	221	C2012
1881	741_C2012	42_C2012	42_3_C2012	0.2	1	29.7	M5_C2012	M13_C2012	Mowi	6.3	777	556	221	C2012
1882	742_C2012	42_C2012	42_3_C2012	0.2	2	28.8	M5_C2012	M13_C2012	Mowi	6.3	777	556	221	C2012
1883	743_C2012	42_C2012	42_3_C2012	0.2	3	28.4	M5_C2012	M13_C2012	Mowi	6.3	777	556	221	C2012
1884	744_C2012	42_C2012	42_3_C2012	0.2	4	29.3	M5_C2012	M13_C2012	Mowi	6.3	777	556	221	C2012
1885	745_C2012	42_C2012	42_3_C2012	0.2	5	28.9	M5_C2012	M13_C2012	Mowi	6.3	777	556	221	C2012
1886	746_C2012	42_C2012	42_3_C2012	0.2	6	28.6	M5_C2012	M13_C2012	Mowi	6.3	777	556	221	C2012
1887	747_C2012	42_C2012	42_3_C2012	0.2	7	28.5	M5_C2012	M13_C2012	Mowi	6.3	777	556	221	C2012
1888	748_C2012	42_C2012	42_3_C2012	0.2	8	29.3	M5_C2012	M13_C2012	Mowi	6.3	777	556	221	C2012
1889	749_C2012	42_C2012	42_3_C2012	0.2	9	29.1	M5_C2012	M13_C2012	Mowi	6.3	777	556	221	C2012
1890	750_C2012	42_C2012	42_3_C2012	0.2	10	28.7	M5_C2012	M13_C2012	Mowi	6.3	777	556	221	C2012
1891	751_C2012	25_C2012	25_2_C2012	0.16	1	27.8	M1_C2012	F10_C2012	Mowi.Figgjo	5.8	777	550	227	C2012
1892	752_C2012	25_C2012	25_2_C2012	0.16	2	26.8	M1_C2012	F10_C2012	Mowi.Figgjo	5.8	777	550	227	C2012
1893	753_C2012	25_C2012	25_2_C2012	0.16	3	27.6	M1_C2012	F10_C2012	Mowi.Figgjo	5.8	777	550	227	C2012
1894	754_C2012	25_C2012	25_2_C2012	0.16	4	27.9	M1_C2012	F10_C2012	Mowi.Figgjo	5.8	777	550	227	C2012
1895	755_C2012	25_C2012	25_2_C2012	0.16	5	28	M1_C2012	F10_C2012	Mowi.Figgjo	5.8	777	550	227	C2012
1896	756_C2012	25_C2012	25_2_C2012	0.16	6	27.5	M1_C2012	F10_C2012	Mowi.Figgjo	5.8	777	550	227	C2012
1897	757_C2012	25_C2012	25_2_C2012	0.16	7	27.4	M1_C2012	F10_C2012	Mowi.Figgjo	5.8	777	550	227	C2012
1898	758_C2012	25_C2012	25_2_C2012	0.16	8	27.5	M1_C2012	F10_C2012	Mowi.Figgjo	5.8	777	550	227	C2012
1899	759_C2012	25_C2012	25_2_C2012	0.16	9	27.4	M1_C2012	F10_C2012	Mowi.Figgjo	5.8	777	550	227	C2012
1900	760_C2012	25_C2012	25_2_C2012	0.16	10	27.6	M1_C2012	F10_C2012	Mowi.Figgjo	5.8	777	550	227	C2012
1901	761_C2012	1_C2012	1_3_C2012	0.17	1	29.4	A1_C2012	A5_C2012	Arna	5.8	832	553	279	C2012
1902	762_C2012	1_C2012	1_3_C2012	0.17	2	29.1	A1_C2012	A5_C2012	Arna	5.8	832	553	279	C2012
1903	763_C2012	1_C2012	1_3_C2012	0.17	3	29.4	A1_C2012	A5_C2012	Arna	5.8	832	553	279	C2012
1904	764_C2012	1_C2012	1_3_C2012	0.17	4	28.5	A1_C2012	A5_C2012	Arna	5.8	832	553	279	C2012
1905	765_C2012	1_C2012	1_3_C2012	0.17	5	29	A1_C2012	A5_C2012	Arna	5.8	832	553	279	C2012
1906	766_C2012	1_C2012	1_3_C2012	0.17	6	29.4	A1_C2012	A5_C2012	Arna	5.8	832	553	279	C2012
1907	767_C2012	1_C2012	1_3_C2012	0.17	7	29.8	A1_C2012	A5_C2012	Arna	5.8	832	553	279	C2012
1908	768_C2012	1_C2012	1_3_C2012	0.17	8	28.6	A1_C2012	A5_C2012	Arna	5.8	832	553	279	C2012
1909	769_C2012	1_C2012	1_3_C2012	0.17	9	29.1	A1_C2012	A5_C2012	Arna	5.8	832	553	279	C2012
1910	770_C2012	1_C2012	1_3_C2012	0.17	10	28.9	A1_C2012	A5_C2012	Arna	5.8	832	553	279	C2012
1911	771_C2012	24_C2012	24_3_C2012	0.18	1	26.9	F1_C2012	M9_C2012	Figgjo.Mowi	6.1	777	556	221	C2012
1912	772_C2012	24_C2012	24_3_C2012	0.18	2	27.6	F1_C2012	M9_C2012	Figgjo.Mowi	6.1	777	556	221	C2012
1913	773_C2012	24_C2012	24_3_C2012	0.18	3	27.2	F1_C2012	M9_C2012	Figgjo.Mowi	6.1	777	556	221	C2012
1914	774_C2012	24_C2012	24_3_C2012	0.18	4	27.6	F1_C2012	M9_C2012	Figgjo.Mowi	6.1	777	556	221	C2012
1915	775_C2012	24_C2012	24_3_C2012	0.18	5	28.1	F1_C2012	M9_C2012	Figgjo.Mowi	6.1	777	556	221	C2012
1916	776_C2012	24_C2012	24_3_C2012	0.18	6	27.7	F1_C2012	M9_C2012	Figgjo.Mowi	6.1	777	556	221	C2012
1917	777_C2012	24_C2012	24_3_C2012	0.18	7	28	F1_C2012	M9_C2012	Figgjo.Mowi	6.1	777	556	221	C2012
1918	778_C2012	24_C2012	24_3_C2012	0.18	8	27.8	F1_C2012	M9_C2012	Figgjo.Mowi	6.1	777	556	221	C2012
1919	779_C2012	24_C2012	24_3_C2012	0.18	9	28.2	F1_C2012	M9_C2012	Figgjo.Mowi	6.1	777	556	221	C2012
1920	780_C2012	24_C2012	24_3_C2012	0.18	10	28.6	F1_C2012	M9_C2012	Figgjo.Mowi	6.1	777	556	221	C2012
1921	781_C2012	1_C2012	1_2_C2012	NA	1	29.3	A1_C2012	A5_C2012	Arna	5.8	832	553	279	C2012
1922	782_C2012	1_C2012	1_2_C2012	NA	2	29.4	A1_C2012	A5_C2012	Arna	5.8	832	553	279	C2012
1923	783_C2012	1_C2012	1_2_C2012	NA	3	29.5	A1_C2012	A5_C2012	Arna	5.8	832	553	279	C2012
1924	784_C2012	1_C2012	1_2_C2012	NA	4	28.5	A1_C2012	A5_C2012	Arna	5.8	832	553	279	C2012
1925	785_C2012	1_C2012	1_2_C2012	NA	5	28.2	A1_C2012	A5_C2012	Arna	5.8	832	553	279	C2012
1926	786_C2012	1_C2012	1_2_C2012	NA	6	28.5	A1_C2012	A5_C2012	Arna	5.8	832	553	279	C2012
1927	787_C2012	1_C2012	1_2_C2012	NA	7	28.3	A1_C2012	A5_C2012	Arna	5.8	832	553	279	C2012
1928	788_C2012	1_C2012	1_2_C2012	NA	8	28.9	A1_C2012	A5_C2012	Arna	5.8	832	553	279	C2012
1929	789_C2012	1_C2012	1_2_C2012	NA	9	28.8	A1_C2012	A5_C2012	Arna	5.8	832	553	279	C2012
1930	790_C2012	1_C2012	1_2_C2012	NA	10	29.7	A1_C2012	A5_C2012	Arna	5.8	832	553	279	C2012
1931	791_C2012	41_C2012	41_2_C2012	0.21	1	26.9	M5_C2012	F15_C2012	Mowi.Figgjo	6.4	777	556	221	C2012
1932	792_C2012	41_C2012	41_2_C2012	0.21	2	29.1	M5_C2012	F15_C2012	Mowi.Figgjo	6.4	777	556	221	C2012
1933	793_C2012	41_C2012	41_2_C2012	0.21	3	29.2	M5_C2012	F15_C2012	Mowi.Figgjo	6.4	777	556	221	C2012
1934	794_C2012	41_C2012	41_2_C2012	0.21	4	29.2	M5_C2012	F15_C2012	Mowi.Figgjo	6.4	777	556	221	C2012
1935	795_C2012	41_C2012	41_2_C2012	0.21	5	30	M5_C2012	F15_C2012	Mowi.Figgjo	6.4	777	556	221	C2012
1936	796_C2012	41_C2012	41_2_C2012	0.21	6	28.8	M5_C2012	F15_C2012	Mowi.Figgjo	6.4	777	556	221	C2012
1937	797_C2012	41_C2012	41_2_C2012	0.21	7	29.7	M5_C2012	F15_C2012	Mowi.Figgjo	6.4	777	556	221	C2012
1938	798_C2012	41_C2012	41_2_C2012	0.21	8	29.2	M5_C2012	F15_C2012	Mowi.Figgjo	6.4	777	556	221	C2012
1939	799_C2012	41_C2012	41_2_C2012	0.21	9	29.9	M5_C2012	F15_C2012	Mowi.Figgjo	6.4	777	556	221	C2012
1940	800_C2012	41_C2012	41_2_C2012	0.21	10	29.5	M5_C2012	F15_C2012	Mowi.Figgjo	6.4	777	556	221	C2012
1941	801_C2012	19_C2012	19_3_C2012	0.13	1	26.8	V5_C2012	V13_C2012	Vosso	5.4	785	559	226	C2012
1942	802_C2012	19_C2012	19_3_C2012	0.13	2	27	V5_C2012	V13_C2012	Vosso	5.4	785	559	226	C2012
1943	803_C2012	19_C2012	19_3_C2012	0.13	3	26.8	V5_C2012	V13_C2012	Vosso	5.4	785	559	226	C2012
1944	804_C2012	19_C2012	19_3_C2012	0.13	4	26.6	V5_C2012	V13_C2012	Vosso	5.4	785	559	226	C2012
1945	805_C2012	19_C2012	19_3_C2012	0.13	5	26.6	V5_C2012	V13_C2012	Vosso	5.4	785	559	226	C2012
1946	806_C2012	19_C2012	19_3_C2012	0.13	6	27.4	V5_C2012	V13_C2012	Vosso	5.4	785	559	226	C2012
1947	807_C2012	19_C2012	19_3_C2012	0.13	7	26.7	V5_C2012	V13_C2012	Vosso	5.4	785	559	226	C2012
1948	808_C2012	19_C2012	19_3_C2012	0.13	8	28	V5_C2012	V13_C2012	Vosso	5.4	785	559	226	C2012
1949	809_C2012	19_C2012	19_3_C2012	0.13	9	26.7	V5_C2012	V13_C2012	Vosso	5.4	785	559	226	C2012
1950	810_C2012	19_C2012	19_3_C2012	0.13	10	27.2	V5_C2012	V13_C2012	Vosso	5.4	785	559	226	C2012
1951	811_C2012	43_C2012	43_3_C2012	0.19	1	29.1	F6_C2012	F16_C2012	Figgjo	6.4	777	562	215	C2012
1952	812_C2012	43_C2012	43_3_C2012	0.19	2	28.8	F6_C2012	F16_C2012	Figgjo	6.4	777	562	215	C2012
1953	813_C2012	43_C2012	43_3_C2012	0.19	3	28	F6_C2012	F16_C2012	Figgjo	6.4	777	562	215	C2012
1954	814_C2012	43_C2012	43_3_C2012	0.19	4	28.2	F6_C2012	F16_C2012	Figgjo	6.4	777	562	215	C2012
1955	815_C2012	43_C2012	43_3_C2012	0.19	5	28.7	F6_C2012	F16_C2012	Figgjo	6.4	777	562	215	C2012
1956	816_C2012	43_C2012	43_3_C2012	0.19	6	28.9	F6_C2012	F16_C2012	Figgjo	6.4	777	562	215	C2012
1957	817_C2012	43_C2012	43_3_C2012	0.19	7	28.4	F6_C2012	F16_C2012	Figgjo	6.4	777	562	215	C2012
1958	818_C2012	43_C2012	43_3_C2012	0.19	8	28.2	F6_C2012	F16_C2012	Figgjo	6.4	777	562	215	C2012
1959	819_C2012	43_C2012	43_3_C2012	0.19	9	29.6	F6_C2012	F16_C2012	Figgjo	6.4	777	562	215	C2012
1960	820_C2012	43_C2012	43_3_C2012	0.19	10	28.8	F6_C2012	F16_C2012	Figgjo	6.4	777	562	215	C2012
1961	821_C2012	48_C2012	48_3_C2012	0.2	1	29.6	F7_C2012	M15_C2012	Figgjo.Mowi	6.4	777	556	221	C2012
1962	822_C2012	48_C2012	48_3_C2012	0.2	2	28.6	F7_C2012	M15_C2012	Figgjo.Mowi	6.4	777	556	221	C2012
1963	823_C2012	48_C2012	48_3_C2012	0.2	3	29.1	F7_C2012	M15_C2012	Figgjo.Mowi	6.4	777	556	221	C2012
1964	824_C2012	48_C2012	48_3_C2012	0.2	4	29.5	F7_C2012	M15_C2012	Figgjo.Mowi	6.4	777	556	221	C2012
1965	825_C2012	48_C2012	48_3_C2012	0.2	5	28.3	F7_C2012	M15_C2012	Figgjo.Mowi	6.4	777	556	221	C2012
1966	826_C2012	48_C2012	48_3_C2012	0.2	6	29.3	F7_C2012	M15_C2012	Figgjo.Mowi	6.4	777	556	221	C2012
1967	827_C2012	48_C2012	48_3_C2012	0.2	7	28.2	F7_C2012	M15_C2012	Figgjo.Mowi	6.4	777	556	221	C2012
1968	828_C2012	48_C2012	48_3_C2012	0.2	8	28.8	F7_C2012	M15_C2012	Figgjo.Mowi	6.4	777	556	221	C2012
1969	829_C2012	48_C2012	48_3_C2012	0.2	9	28.9	F7_C2012	M15_C2012	Figgjo.Mowi	6.4	777	556	221	C2012
1970	830_C2012	48_C2012	48_3_C2012	0.2	10	29.4	F7_C2012	M15_C2012	Figgjo.Mowi	6.4	777	556	221	C2012
1971	831_C2012	52_C2012	52_1_C2012	0.18	1	27	F8_C2012	M16_C2012	Figgjo.Mowi	6	777	550	227	C2012
1972	832_C2012	52_C2012	52_1_C2012	0.18	2	29	F8_C2012	M16_C2012	Figgjo.Mowi	6	777	550	227	C2012
1973	833_C2012	52_C2012	52_1_C2012	0.18	3	28.3	F8_C2012	M16_C2012	Figgjo.Mowi	6	777	550	227	C2012
1974	834_C2012	52_C2012	52_1_C2012	0.18	4	28.3	F8_C2012	M16_C2012	Figgjo.Mowi	6	777	550	227	C2012
1975	835_C2012	52_C2012	52_1_C2012	0.18	5	29.2	F8_C2012	M16_C2012	Figgjo.Mowi	6	777	550	227	C2012
1976	836_C2012	52_C2012	52_1_C2012	0.18	6	27.3	F8_C2012	M16_C2012	Figgjo.Mowi	6	777	550	227	C2012
1977	837_C2012	52_C2012	52_1_C2012	0.18	7	27.4	F8_C2012	M16_C2012	Figgjo.Mowi	6	777	550	227	C2012
1978	838_C2012	52_C2012	52_1_C2012	0.18	8	27.6	F8_C2012	M16_C2012	Figgjo.Mowi	6	777	550	227	C2012
1979	839_C2012	52_C2012	52_1_C2012	0.18	9	28.6	F8_C2012	M16_C2012	Figgjo.Mowi	6	777	550	227	C2012
1980	840_C2012	52_C2012	52_1_C2012	0.18	10	27.9	F8_C2012	M16_C2012	Figgjo.Mowi	6	777	550	227	C2012
1981	841_C2012	55_C2012	55_2_C2012	0.19	1	28.7	F9_C2012	F11_C2012	Figgjo	6.4	777	544	233	C2012
1982	842_C2012	55_C2012	55_2_C2012	0.19	2	28.4	F9_C2012	F11_C2012	Figgjo	6.4	777	544	233	C2012
1983	843_C2012	55_C2012	55_2_C2012	0.19	3	29.2	F9_C2012	F11_C2012	Figgjo	6.4	777	544	233	C2012
1984	844_C2012	55_C2012	55_2_C2012	0.19	4	29.7	F9_C2012	F11_C2012	Figgjo	6.4	777	544	233	C2012
1985	845_C2012	55_C2012	55_2_C2012	0.19	5	28.9	F9_C2012	F11_C2012	Figgjo	6.4	777	544	233	C2012
1986	846_C2012	55_C2012	55_2_C2012	0.19	6	28.3	F9_C2012	F11_C2012	Figgjo	6.4	777	544	233	C2012
1987	847_C2012	55_C2012	55_2_C2012	0.19	7	28.8	F9_C2012	F11_C2012	Figgjo	6.4	777	544	233	C2012
1988	848_C2012	55_C2012	55_2_C2012	0.19	8	28.7	F9_C2012	F11_C2012	Figgjo	6.4	777	544	233	C2012
1989	849_C2012	55_C2012	55_2_C2012	0.19	9	27.8	F9_C2012	F11_C2012	Figgjo	6.4	777	544	233	C2012
1990	850_C2012	55_C2012	55_2_C2012	0.19	10	28.7	F9_C2012	F11_C2012	Figgjo	6.4	777	544	233	C2012
1991	851_C2012	45_C2012	45_3_C2012	0.19	1	28.2	M6_C2012	F16_C2012	Mowi.Figgjo	6.1	777	556	221	C2012
1992	852_C2012	45_C2012	45_3_C2012	0.19	2	27.7	M6_C2012	F16_C2012	Mowi.Figgjo	6.1	777	556	221	C2012
1993	853_C2012	45_C2012	45_3_C2012	0.19	3	28.4	M6_C2012	F16_C2012	Mowi.Figgjo	6.1	777	556	221	C2012
1994	854_C2012	45_C2012	45_3_C2012	0.19	4	28.3	M6_C2012	F16_C2012	Mowi.Figgjo	6.1	777	556	221	C2012
1995	855_C2012	45_C2012	45_3_C2012	0.19	5	28.7	M6_C2012	F16_C2012	Mowi.Figgjo	6.1	777	556	221	C2012
1996	856_C2012	45_C2012	45_3_C2012	0.19	6	28.2	M6_C2012	F16_C2012	Mowi.Figgjo	6.1	777	556	221	C2012
1997	857_C2012	45_C2012	45_3_C2012	0.19	7	27.5	M6_C2012	F16_C2012	Mowi.Figgjo	6.1	777	556	221	C2012
1998	858_C2012	45_C2012	45_3_C2012	0.19	8	28	M6_C2012	F16_C2012	Mowi.Figgjo	6.1	777	556	221	C2012
1999	859_C2012	45_C2012	45_3_C2012	0.19	9	28.6	M6_C2012	F16_C2012	Mowi.Figgjo	6.1	777	556	221	C2012
[truncated: 1,591 more rows]
